# Supplementary material for: Multiomics analyses of human colorectal cancer reveal changes in mitochondrial metabolism associated with chemotherapy resistance
Source: Front Oncol. 2025 Nov 10;15:1625797. doi: 10.3389/fonc.2025.1625797 (PMC12640853; doi:10.3389/fonc.2025.1625797)
Supplement: Supplementary file 2 [file Table1.xls]

## Sheet: Sheet1
Table S1. IC50 values of Doxorubicin obtained for HCT-15/DOX cells treated with DMSO and HCT-15/DOX cells treated with Oligomycin after 48 hours of treatment. Values represent the mean ± SD of five independent experiments (n=5). Student’s t-test was applied to calculate significance.
Cell line/treatment	IC50 of DOX (µg/mL)	Fold difference
HCT-15/DOX+DMSO	4.85±1.64
HCT-15/DOX+Oligomycin（2.5μg/ml）	0.14 ± 0.07	34.64***
***p < 0.001.
