# Supplementary material for: Multiomics analyses of human colorectal cancer reveal changes in mitochondrial metabolism associated with chemotherapy resistance
Source: Front Oncol. 2025 Nov 10;15:1625797. doi: 10.3389/fonc.2025.1625797 (PMC12640853; doi:10.3389/fonc.2025.1625797)
Supplement: Supplementary file 3 [file Table2.xls]

## Sheet: Sheet1
Table S2. IC50 values of Doxorubicin obtained for HCT-15 and HCT-15/DOX cells after 48 hours of treatment. Values represent the mean ± SD of five independent experiments (n=5). Student’s t-test was applied to calculate significance.
Cell line	IC50 of DOX (µg/mL)	Fold difference
HCT-15	1.15±0.23
HCT-15/DOX	7.30 ± 0.79	6.35****
****p < 0.0001.
