# Supplementary material for: Multiomics analyses of human colorectal cancer reveal changes in mitochondrial metabolism associated with chemotherapy resistance
Source: Front Oncol. 2025 Nov 10;15:1625797. doi: 10.3389/fonc.2025.1625797 (PMC12640853; doi:10.3389/fonc.2025.1625797)
Supplement: Supplementary file 4 [file Table3.xls]

## Sheet: Sheet1
Protein	Protein Name	Gene Name	Function	ProteinGroup	FastaHeaders	Proteins	Peptides	RazorUniquePeptides	UniquePeptides	Coverage	MolWeight	LFQ intensity HCT-15/DOX_1	LFQ intensity HCT-15/DOX_2	LFQ intensity HCT-15/DOX_3	average HCT-15/DOX	LFQ intensity HCT-15_1	LFQ intensity HCT-15_2	LFQ intensity HCT-15_3	average HCT-15	HCT-15/DOX/HCT-15	t test p value
Q9NRG9	Aladin	AAAS	FUNCTION: Plays a role in the normal development of the peripheral and central nervous system (PubMed:11062474, PubMed:11159947, PubMed:16022285). Required for the correct localization of aurora kinase AURKA and the microtubule minus end-binding protein NUMA1 as well as a subset of AURKA targets which ensures proper spindle formation and timely chromosome alignment (PubMed:26246606). {ECO:0000269…	sp|Q9NRG9|AAAS_HUMAN	sp|Q9NRG9|AAAS_HUMAN Aladin OS=Homo sapiens OX=9606 GN=AAAS PE=1 SV=1	1	10	10	10	34.4	59.573	404450	534590	457820	465620	297160	160270	237610	231680	2.00975	0.012916
Q86V21	Acetoacetyl-CoA synthetase	AACS	FUNCTION: Activates acetoacetate to acetoacetyl-CoA. May be involved in utilizing ketone body for the fatty acid-synthesis during adipose tissue development (By similarity). {ECO:0000250}.	sp|Q86V21|AACS_HUMAN	sp|Q86V21|AACS_HUMAN Acetoacetyl-CoA synthetase OS=Homo sapiens OX=9606 GN=AACS PE=1 SV=1	1	2	2	2	4.5	75.143	66179	7044.5	25847	33023.5	112550	33107	21394	55683.7	0.593055	0.536197
Q6PD74	Alpha- and gamma-adaptin-binding protein p34	AAGAB	FUNCTION: May be involved in endocytic recycling of growth factor receptors such as EGFR. {ECO:0000269|PubMed:23064416}.	sp|Q6PD74|AAGAB_HUMAN	sp|Q6PD74|AAGAB_HUMAN Alpha- and gamma-adaptin-binding protein p34 OS=Homo sapiens OX=9606 GN=AAGAB PE=1 SV=1	1	2	2	2	9.5	34.593	7475.4	8458.8	11800	9244.73	41586	17185	16139	24970	0.370234	0.135062
Q2M2I8	AP2-associated protein kinase 1	AAK1	FUNCTION: Regulates clathrin-mediated endocytosis by phosphorylating the AP2M1/mu2 subunit of the adaptor protein complex 2 (AP-2) which ensures high affinity binding of AP-2 to cargo membrane proteins during the initial stages of endocytosis. Isoform 1 and isoform 2 display similar levels of kinase activity towards AP2M1. Regulates phosphorylation of other AP-2 subunits as well as AP-2 localizat…	sp|Q2M2I8|AAK1_HUMAN	sp|Q2M2I8|AAK1_HUMAN AP2-associated protein kinase 1 OS=Homo sapiens OX=9606 GN=AAK1 PE=1 SV=3	1	14	14	13	22.1	103.88	296500	337270	196400	276723	297840	255440	253940	269073	1.02843	0.871156
Q13685	Angio-associated migratory cell protein	AAMP	FUNCTION: Plays a role in angiogenesis and cell migration. In smooth muscle cell migration, may act through the RhoA pathway. {ECO:0000269|PubMed:10329261, ECO:0000269|PubMed:18634987}.	sp|Q13685|AAMP_HUMAN	sp|Q13685|AAMP_HUMAN Angio-associated migratory cell protein OS=Homo sapiens OX=9606 GN=AAMP PE=1 SV=2	1	4	4	4	14.3	46.75	87213	44639	38839	56897	36633	214360	86568	112520	0.50566	0.369643
Q9Y312	Protein AAR2 homolog	AAR2	FUNCTION: Component of the U5 snRNP complex that is required for spliceosome assembly and for pre-mRNA splicing. {ECO:0000250|UniProtKB:P32357}.	sp|Q9Y312|AAR2_HUMAN	sp|Q9Y312|AAR2_HUMAN Protein AAR2 homolog OS=Homo sapiens OX=9606 GN=AAR2 PE=1 SV=2	1	3	3	3	13.3	43.472	16563	21349	63429	33780.3	62683	121900	53341	79308	0.425939	0.156334
P49588	Alanine--tRNA ligase, cytoplasmic	AARS1	FUNCTION: Catalyzes the attachment of alanine to tRNA(Ala) in a two-step reaction: alanine is first activated by ATP to form Ala-AMP and then transferred to the acceptor end of tRNA(Ala) (PubMed:27622773, PubMed:27911835, PubMed:28493438). Also edits incorrectly charged tRNA(Ala) via its editing domain (PubMed:27622773, PubMed:27911835, PubMed:28493438). {ECO:0000255|HAMAP-Rule:MF_03133, ECO:0000…	sp|P49588|SYAC_HUMAN	sp|P49588|SYAC_HUMAN Alanine--tRNA ligase, cytoplasmic OS=Homo sapiens OX=9606 GN=AARS1 PE=1 SV=2	1	26	26	26	43.3	106.81	2693200	3396600	2343500	2811100	4808800	5843700	5672600	5441700	0.516585	0.00411668
Q5JTZ9	Alanine--tRNA ligase, mitochondrial	AARS2	FUNCTION: Catalyzes the attachment of alanine to tRNA(Ala) in a two-step reaction: alanine is first activated by ATP to form Ala-AMP and then transferred to the acceptor end of tRNA(Ala). Also edits incorrectly charged tRNA(Ala) via its editing domain. {ECO:0000255|HAMAP-Rule:MF_03133}.	sp|Q5JTZ9|SYAM_HUMAN	sp|Q5JTZ9|SYAM_HUMAN Alanine--tRNA ligase, mitochondrial OS=Homo sapiens OX=9606 GN=AARS2 PE=1 SV=1	1	20	20	20	34	107.34	1380800	1244900	1068000	1.23123e+06	1083400	1241400	1331100	1.21863e+06	1.01034	0.918695
Q9BTE6	Alanyl-tRNA editing protein Aarsd1	AARSD1	FUNCTION: Functions in trans to edit the amino acid moiety from incorrectly charged tRNA(Ala). {ECO:0000250}.	sp|Q9BTE6|AASD1_HUMAN	sp|Q9BTE6|AASD1_HUMAN Alanyl-tRNA editing protein Aarsd1 OS=Homo sapiens OX=9606 GN=AARSD1 PE=1 SV=2	1	4	4	4	16	45.479	21257	43921	17512	27563.3	64897	38730	37114	46913.7	0.587533	0.188245
Q9NRN7	L-aminoadipate-semialdehyde dehydrogenase-phosphopantetheinyl transferase	AASDHPPT	FUNCTION: Catalyzes the post-translational modification of target proteins by phosphopantetheine. Can transfer the 4'-phosphopantetheine moiety from coenzyme A to a serine residue of a broad range of acceptors, such as the acyl carrier domain of FASN. {ECO:0000269|PubMed:11286508, ECO:0000269|PubMed:12815048, ECO:0000269|PubMed:18022563}.	sp|Q9NRN7|ADPPT_HUMAN	sp|Q9NRN7|ADPPT_HUMAN L-aminoadipate-semialdehyde dehydrogenase-phosphopantetheinyl transferase OS=Homo sapiens OX=9606 GN=AASDHPPT PE=1 SV=2	1	5	5	5	24.3	35.776	302230	148940	192020	214397	490780	605470	491740	529330	0.405034	0.00609283
Q9UDR5	Alpha-aminoadipic semialdehyde synthase, mitochondrial	AASS	FUNCTION: Bifunctional enzyme that catalyzes the first two steps in lysine degradation. The N-terminal and the C-terminal contain lysine-ketoglutarate reductase and saccharopine dehydrogenase activity, respectively.	sp|Q9UDR5|AASS_HUMAN	sp|Q9UDR5|AASS_HUMAN Alpha-aminoadipic semialdehyde synthase, mitochondrial OS=Homo sapiens OX=9606 GN=AASS PE=1 SV=1	1	13	13	13	23.3	102.13	583720	865380	750310	733137	440730	347750	623900	470793	1.55724	0.0849971
Q9NY61	Protein AATF	AATF	FUNCTION: May function as a general inhibitor of the histone deacetylase HDAC1. Binding to the pocket region of RB1 may displace HDAC1 from RB1/E2F complexes, leading to activation of E2F target genes and cell cycle progression. Conversely, displacement of HDAC1 from SP1 bound to the CDKN1A promoter leads to increased expression of this CDK inhibitor and blocks cell cycle progression. Also antago…	sp|Q9NY61|AATF_HUMAN	sp|Q9NY61|AATF_HUMAN Protein AATF OS=Homo sapiens OX=9606 GN=AATF PE=1 SV=1	1	16	16	16	32.5	63.132	1306900	1245300	1347700	1.29997e+06	908720	947890	1207000	1.0212e+06	1.27298	0.0469318
P80404	4-aminobutyrate aminotransferase, mitochondrial	ABAT	FUNCTION: Catalyzes the conversion of gamma-aminobutyrate and L-beta-aminoisobutyrate to succinate semialdehyde and methylmalonate semialdehyde, respectively. Can also convert delta-aminovalerate and beta-alanine.	sp|P80404|GABT_HUMAN	sp|P80404|GABT_HUMAN 4-aminobutyrate aminotransferase, mitochondrial OS=Homo sapiens OX=9606 GN=ABAT PE=1 SV=3	1	18	18	18	47.8	56.438	1511200	1263000	1699200	1.49113e+06	2050300	2145700	2400300	2.19877e+06	0.678168	0.0124768
Q9BZC7	ATP-binding cassette sub-family A member 2	ABCA2	FUNCTION: Probable transporter, its natural substrate has not been found yet. May have a role in macrophage lipid metabolism and neural development.	sp|Q9BZC7|ABCA2_HUMAN	sp|Q9BZC7|ABCA2_HUMAN ATP-binding cassette sub-family A member 2 OS=Homo sapiens OX=9606 GN=ABCA2 PE=1 SV=4	1	10	10	10	6.9	269.83	66893	22017	57662	48857.3	16432	27757	12054	18747.7	2.60605	0.10575
P08183	ATP-dependent translocase ABCB1	ABCB1	FUNCTION: Translocates drugs and phospholipids across the membrane (PubMed:8898203, PubMed:2897240, PubMed:9038218). Catalyzes the flop of phospholipids from the cytoplasmic to the exoplasmic leaflet of the apical membrane. Participates mainly to the flop of phosphatidylcholine, phosphatidylethanolamine, beta-D-glucosylceramides and sphingomyelins (PubMed:8898203). Energy-dependent efflux pump re…	sp|P08183|MDR1_HUMAN;sp|P21439|MDR3_HUMAN	sp|P08183|MDR1_HUMAN ATP-dependent translocase ABCB1 OS=Homo sapiens OX=9606 GN=ABCB1 PE=1 SV=3	2	31	31	31	34	141.48	5489800	5740300	5801800	5677300	2491400	2367100	2832800	2.56377e+06	2.21444	5.08108e-05
Q9NRK6	ATP-binding cassette sub-family B member 10, mitochondrial	ABCB10	FUNCTION: May mediate critical mitochondrial transport functions related to heme biosynthesis. {ECO:0000250|UniProtKB:Q9JI39}.	sp|Q9NRK6|ABCBA_HUMAN	sp|Q9NRK6|ABCBA_HUMAN ATP-binding cassette sub-family B member 10, mitochondrial OS=Homo sapiens OX=9606 GN=ABCB10 PE=1 SV=2	1	5	5	5	9.9	79.147	287110	271640	256430	271727	205890	86366	176220	156159	1.74007	0.0354297
O95342	Bile salt export pump	ABCB11	FUNCTION: Catalyzes the secretion of conjugated bile salts across the canalicular membrane of hepatocytes in an ATP-dependent manner (PubMed:16332456). Transports taurine-conjugated bile salts more rapidly than glycine-conjugated bile salts (PubMed:16332456). {ECO:0000269|PubMed:16332456}.	sp|O95342|ABCBB_HUMAN	sp|O95342|ABCBB_HUMAN Bile salt export pump OS=Homo sapiens OX=9606 GN=ABCB11 PE=1 SV=2	1	1	1	1	1.3	146.41	99783	118680	91364	103276	45410	42152	57478	48346.7	2.13615	0.0041536
Q9NP58	ATP-binding cassette sub-family B member 6	ABCB6	FUNCTION: Binds heme and porphyrins and functions in their ATP-dependent uptake into the mitochondria. Plays a crucial role in heme synthesis. {ECO:0000269|PubMed:10837493, ECO:0000269|PubMed:17006453}.	sp|Q9NP58|ABCB6_HUMAN	sp|Q9NP58|ABCB6_HUMAN ATP-binding cassette sub-family B member 6 OS=Homo sapiens OX=9606 GN=ABCB6 PE=1 SV=1	1	11	11	11	19.4	93.884	529660	541810	370600	480690	22185	7996.2	30822	20334.4	23.6393	0.00115794
O75027	Iron-sulfur clusters transporter ABCB7, mitochondrial	ABCB7	FUNCTION: Could be involved in the transport of heme from the mitochondria to the cytosol. Plays a central role in the maturation of cytosolic iron-sulfur (Fe/S) cluster-containing proteins. {ECO:0000269|PubMed:10196363}.	sp|O75027|ABCB7_HUMAN	sp|O75027|ABCB7_HUMAN Iron-sulfur clusters transporter ABCB7, mitochondrial OS=Homo sapiens OX=9606 GN=ABCB7 PE=1 SV=2	1	9	9	9	14.9	82.64	799410	287150	271400	452653	818930	565850	825490	736757	0.614386	0.215678
Q9NUT2	Mitochondrial potassium channel ATP-binding subunit	ABCB8	FUNCTION: ATP-binding subunit of the mitochondrial potassium channel located in the mitochondrial inner membrane (PubMed:31435016). Together with CCDC51/MITOK, forms a protein complex localized in the mitochondria that mediates ATP-dependent potassium currents across the inner membrane (that is, mitoK(ATP) channel) (PubMed:31435016). Plays a role in mitochondrial iron transport (PubMed:30623799).…	sp|Q9NUT2|MITOS_HUMAN	sp|Q9NUT2|MITOS_HUMAN Mitochondrial potassium channel ATP-binding subunit OS=Homo sapiens OX=9606 GN=ABCB8 PE=1 SV=3	1	7	7	7	14	79.988	185030	184510	159290	176277	111760	150350	115470	125860	1.40058	0.0279327
P33527	Multidrug resistance-associated protein 1	ABCC1	FUNCTION: Mediates export of organic anions and drugs from the cytoplasm (PubMed:7961706, PubMed:16230346, PubMed:9281595, PubMed:10064732, PubMed:11114332). Mediates ATP-dependent transport of glutathione and glutathione conjugates, leukotriene C4, estradiol-17-beta-o-glucuronide, methotrexate, antiviral drugs and other xenobiotics (PubMed:7961706, PubMed:16230346, PubMed:9281595, PubMed:1006473…	sp|P33527|MRP1_HUMAN	sp|P33527|MRP1_HUMAN Multidrug resistance-associated protein 1 OS=Homo sapiens OX=9606 GN=ABCC1 PE=1 SV=3	1	21	21	21	20.4	171.59	557050	634080	504590	565240	1056300	1349700	1183900	1.19663e+06	0.472359	0.00244677
O15438	ATP-binding cassette sub-family C member 3	ABCC3	FUNCTION: May act as an inducible transporter in the biliary and intestinal excretion of organic anions. Acts as an alternative route for the export of bile acids and glucuronides from cholestatic hepatocytes (By similarity). {ECO:0000250}.	sp|O15438|MRP3_HUMAN	sp|O15438|MRP3_HUMAN ATP-binding cassette sub-family C member 3 OS=Homo sapiens OX=9606 GN=ABCC3 PE=1 SV=3	1	5	5	5	5.2	169.34	573240	342870	291020	402377	167430	384690	312190	288103	1.39664	0.348525
O15439	ATP-binding cassette sub-family C member 4	ABCC4	FUNCTION: May be an organic anion pump relevant to cellular detoxification.	sp|O15439|MRP4_HUMAN	sp|O15439|MRP4_HUMAN ATP-binding cassette sub-family C member 4 OS=Homo sapiens OX=9606 GN=ABCC4 PE=1 SV=3	1	19	19	19	21.1	149.52	845050	692410	900300	812587	387380	437210	505430	443340	1.83287	0.00650099
P33897	ATP-binding cassette sub-family D member 1	ABCD1	FUNCTION: Plays a role in the transport of free very-long-chain fatty acids (VLCFAs) as well as their CoA-esters across the peroxisomal membrane by acting as an ATP-specific binding subunit releasing ADP after ATP hydrolysis (PubMed:15682271, PubMed:11248239, PubMed:16946495, PubMed:18757502). Thus, plays a role in regulation of VLCFAs and energy metabolism namely, in the degradation and biosynth…	sp|P33897|ABCD1_HUMAN;sp|Q9UBJ2|ABCD2_HUMAN	sp|P33897|ABCD1_HUMAN ATP-binding cassette sub-family D member 1 OS=Homo sapiens OX=9606 GN=ABCD1 PE=1 SV=2	2	11	11	11	21.6	82.936	510830	430280	504750	481953	50361	89771	90087	76739.7	6.28037	0.000153444
P28288	ATP-binding cassette sub-family D member 3	ABCD3	FUNCTION: Probable transporter involved in the transport of branched-chain fatty acids and C27 bile acids into the peroxisome; the latter function is a crucial step in bile acid biosynthesis (PubMed:25168382). The nucleotide-binding fold acts as an ATP-binding subunit with ATPase activity (PubMed:11248239). {ECO:0000269|PubMed:11248239, ECO:0000269|PubMed:25168382}.	sp|P28288|ABCD3_HUMAN	sp|P28288|ABCD3_HUMAN ATP-binding cassette sub-family D member 3 OS=Homo sapiens OX=9606 GN=ABCD3 PE=1 SV=1	1	18	18	17	39.5	75.475	5670000	4364400	5227600	5.08733e+06	3571700	3693900	3972300	3.74597e+06	1.35808	0.0287611
P61221	ATP-binding cassette sub-family E member 1	ABCE1	FUNCTION: Antagonizes the binding of 2-5A (5'-phosphorylated 2',5'-linked oligoadenylates) by RNase L through direct interaction with RNase L and therefore inhibits its endoribonuclease activity. May play a central role in the regulation of mRNA turnover. Antagonizes the anti-viral effect of the interferon-regulated 2-5A/RNase L pathway. May act as a chaperone for post-translational events during…	sp|P61221|ABCE1_HUMAN	sp|P61221|ABCE1_HUMAN ATP-binding cassette sub-family E member 1 OS=Homo sapiens OX=9606 GN=ABCE1 PE=1 SV=1	1	19	19	19	45.1	67.314	2015100	1449200	1780600	1748300	3581000	3186200	2706000	3.15773e+06	0.553657	0.0094939
Q8NE71	ATP-binding cassette sub-family F member 1	ABCF1	FUNCTION: Isoform 2 is required for efficient Cap- and IRES-mediated mRNA translation initiation. Isoform 2 is not involved in the ribosome biogenesis. {ECO:0000269|PubMed:19570978}.	sp|Q8NE71|ABCF1_HUMAN	sp|Q8NE71|ABCF1_HUMAN ATP-binding cassette sub-family F member 1 OS=Homo sapiens OX=9606 GN=ABCF1 PE=1 SV=2	1	20	20	19	32.1	95.925	745750	727550	716910	730070	1484200	2046800	2037800	1.85627e+06	0.3933	0.00377311
Q9UG63	ATP-binding cassette sub-family F member 2	ABCF2		sp|Q9UG63|ABCF2_HUMAN	sp|Q9UG63|ABCF2_HUMAN ATP-binding cassette sub-family F member 2 OS=Homo sapiens OX=9606 GN=ABCF2 PE=1 SV=2	1	15	15	15	29.1	71.289	1018200	1006300	935140	986547	1640200	2277600	2084000	2000600	0.493125	0.00598637
Q9NUQ8	ATP-binding cassette sub-family F member 3	ABCF3	FUNCTION: Displays an antiviral effect against flaviviruses such as west Nile virus (WNV) in the presence of OAS1B. {ECO:0000250}.	sp|Q9NUQ8|ABCF3_HUMAN	sp|Q9NUQ8|ABCF3_HUMAN ATP-binding cassette sub-family F member 3 OS=Homo sapiens OX=9606 GN=ABCF3 PE=1 SV=2	1	8	8	8	15.2	79.744	160850	161040	174060	165317	319810	296910	208300	275007	0.601137	0.0329124
Q9NUJ1	Palmitoyl-protein thioesterase ABHD10, mitochondrial	ABHD10	FUNCTION: Catalyzes the deglucuronidation of mycophenolic acid acyl-glucuronide, a metabolite of the immunosuppressant drug mycophenolate. {ECO:0000269|PubMed:22294686}.	sp|Q9NUJ1|ABHDA_HUMAN	sp|Q9NUJ1|ABHDA_HUMAN Palmitoyl-protein thioesterase ABHD10, mitochondrial OS=Homo sapiens OX=9606 GN=ABHD10 PE=1 SV=1	1	12	12	12	51	33.932	3356100	3206900	3839600	3.46753e+06	4273100	2998500	3513600	3.59507e+06	0.964525	0.774748
Q8NFV4	Protein ABHD11	ABHD11		sp|Q8NFV4|ABHDB_HUMAN	sp|Q8NFV4|ABHDB_HUMAN Protein ABHD11 OS=Homo sapiens OX=9606 GN=ABHD11 PE=1 SV=1	1	9	9	9	45.4	34.69	938360	520160	395940	618153	638980	481550	183180	434570	1.42245	0.434607
Q8N2K0	Lysophosphatidylserine lipase ABHD12	ABHD12	FUNCTION: Lysophosphatidylserine (LPS) lipase that mediates the hydrolysis of lysophosphatidylserine, a class of signaling lipids that regulates immunological and neurological processes (PubMed:25290914, PubMed:30237167, PubMed:30420694, PubMed:30720278, PubMed:30643283). Represents a major lysophosphatidylserine lipase in the brain, thereby playing a key role in the central nervous system (By si…	sp|Q8N2K0|ABD12_HUMAN	sp|Q8N2K0|ABD12_HUMAN Lysophosphatidylserine lipase ABHD12 OS=Homo sapiens OX=9606 GN=ABHD12 PE=1 SV=2	1	6	6	6	23.4	45.096	304850	136050	211170	217357	144290	219670	219040	194333	1.11847	0.696308
Q7L211	Protein ABHD13	ABHD13		sp|Q7L211|ABHDD_HUMAN	sp|Q7L211|ABHDD_HUMAN Protein ABHD13 OS=Homo sapiens OX=9606 GN=ABHD13 PE=2 SV=1	1	3	3	3	16	38.548	22957	76648	16442	38682.3	4878.2	7331.6	20008	10739.3	3.60195	0.227951
Q96IU4	Protein ABHD14B	ABHD14B	FUNCTION: Has hydrolase activity towards p-nitrophenyl butyrate (in vitro). May activate transcription. {ECO:0000269|PubMed:14672934}.	sp|Q96IU4|ABHEB_HUMAN	sp|Q96IU4|ABHEB_HUMAN Protein ABHD14B OS=Homo sapiens OX=9606 GN=ABHD14B PE=1 SV=1	1	4	4	4	36.2	22.345	779230	252800	181510	404513	674990	670250	230190	525143	0.770291	0.640732
O95870	Phosphatidylserine lipase ABHD16A	ABHD16A	FUNCTION: Phosphatidylserine (PS) lipase that mediates the hydrolysis of phosphatidylserine to generate lysophosphatidylserine (LPS) (By similarity). LPS constitutes a class of signaling lipids that regulates immunological and neurological processes (By similarity). Has no activity towards diacylglycerol, triacylglycerol or lysophosphatidylserine lipase (PubMed:25290914). Also has monoacylglycero…	sp|O95870|ABHGA_HUMAN	sp|O95870|ABHGA_HUMAN Phosphatidylserine lipase ABHD16A OS=Homo sapiens OX=9606 GN=ABHD16A PE=1 SV=3	1	9	9	9	26.3	63.243	1133300	877580	962880	991253	313810	217500	373900	301737	3.28516	0.00142622
Q5VST6	Alpha/beta hydrolase domain-containing protein 17B	ABHD17B	FUNCTION: Hydrolyzes fatty acids from S-acylated cysteine residues in proteins (PubMed:26701913). Has depalmitoylating activity towards DLG4/PSD95 (PubMed:26701913). Has depalmitoylating activity towards GAP43 (By similarity). Has depalmitoylating activity towards MAP6 (By similarity). Has depalmitoylating activity towards NRAS (PubMed:26701913). {ECO:0000250|UniProtKB:Q7M759, ECO:0000269|PubMed:…	sp|Q5VST6|AB17B_HUMAN	sp|Q5VST6|AB17B_HUMAN Alpha/beta hydrolase domain-containing protein 17B OS=Homo sapiens OX=9606 GN=ABHD17B PE=1 SV=1	1	4	4	4	23.6	32.214	27528	33988	38451	33322.3	154190	16378	3196	57921.3	0.575303	0.637952
Q9BV23	Monoacylglycerol lipase ABHD6	ABHD6	FUNCTION: Lipase that preferentially hydrolysis medium-chain saturated monoacylglycerols including 2-arachidonoylglycerol (PubMed:22969151). Through 2-arachidonoylglycerol degradation may regulate endocannabinoid signaling pathways (By similarity). Also has a lysophosphatidyl lipase activity with a preference for lysophosphatidylglycerol among other lysophospholipids (By similarity). Also able to…	sp|Q9BV23|ABHD6_HUMAN	sp|Q9BV23|ABHD6_HUMAN Monoacylglycerol lipase ABHD6 OS=Homo sapiens OX=9606 GN=ABHD6 PE=1 SV=1	1	10	10	10	41.8	38.33	924510	659770	735600	773293	333070	408970	540320	427453	1.80907	0.0252885
Q8IZP0	Abl interactor 1	ABI1	FUNCTION: May act in negative regulation of cell growth and transformation by interacting with nonreceptor tyrosine kinases ABL1 and/or ABL2. May play a role in regulation of EGF-induced Erk pathway activation. Involved in cytoskeletal reorganization and EGFR signaling. Together with EPS8 participates in transduction of signals from Ras to Rac. In vitro, a trimeric complex of ABI1, EPS8 and SOS1 …	sp|Q8IZP0|ABI1_HUMAN	sp|Q8IZP0|ABI1_HUMAN Abl interactor 1 OS=Homo sapiens OX=9606 GN=ABI1 PE=1 SV=4	1	15	15	12	32.5	55.08	926860	696200	738850	787303	890740	1256600	1197800	1.11505e+06	0.706072	0.0704034
Q9NYB9	Abl interactor 2	ABI2	FUNCTION: Regulator of actin cytoskeleton dynamics underlying cell motility and adhesion. Functions as a component of the WAVE complex, which activates actin nucleating machinery Arp2/3 to drive lamellipodia formation (PubMed:21107423). Acts as regulator and substrate of nonreceptor tyrosine kinases ABL1 and ABL2 involved in processes linked to cell growth and differentiation. Positively regulate…	sp|Q9NYB9|ABI2_HUMAN	sp|Q9NYB9|ABI2_HUMAN Abl interactor 2 OS=Homo sapiens OX=9606 GN=ABI2 PE=1 SV=1	1	7	4	4	17.9	55.663	1601500	627890	1319500	1.18296e+06	2155000	2985900	3049000	2.72997e+06	0.433325	0.0192728
Q9NX38	Protein Abitram	ABITRAM	FUNCTION: Actin-binding protein that regulates actin polymerization, filopodia dynamics and increases the branching of proximal dendrites of developing neurons. {ECO:0000250|UniProtKB:Q80ZQ9}.	sp|Q9NX38|ABITM_HUMAN	sp|Q9NX38|ABITM_HUMAN Protein Abitram OS=Homo sapiens OX=9606 GN=ABITRAM PE=1 SV=1	1	1	1	1	9.4	20.378	5772.1	4401.3	3858.6	4677.33	6360.8	28862	11277	15499.9	0.301765	0.189466
P00519	Tyrosine-protein kinase ABL1	ABL1	FUNCTION: Non-receptor tyrosine-protein kinase that plays a role in many key processes linked to cell growth and survival such as cytoskeleton remodeling in response to extracellular stimuli, cell motility and adhesion, receptor endocytosis, autophagy, DNA damage response and apoptosis. Coordinates actin remodeling through tyrosine phosphorylation of proteins controlling cytoskeleton dynamics lik…	sp|P00519|ABL1_HUMAN;sp|P42684|ABL2_HUMAN	sp|P00519|ABL1_HUMAN Tyrosine-protein kinase ABL1 OS=Homo sapiens OX=9606 GN=ABL1 PE=1 SV=4	2	5	5	5	7.2	122.87	35528	41068	37899	38165	11493	55000	24683	30392	1.25576	0.58152
O14639	Actin-binding LIM protein 1	ABLIM1	FUNCTION: May act as scaffold protein (By similarity). May play a role in the development of the retina. Has been suggested to play a role in axon guidance. {ECO:0000250, ECO:0000269|PubMed:9245787}.	sp|O14639|ABLM1_HUMAN	sp|O14639|ABLM1_HUMAN Actin-binding LIM protein 1 OS=Homo sapiens OX=9606 GN=ABLIM1 PE=1 SV=3	1	10	10	10	19.9	87.687	273580	245180	210790	243183	349870	430580	467440	415963	0.584627	0.0115986
Q12979	Active breakpoint cluster region-related protein	ABR	FUNCTION: Protein with a unique structure having two opposing regulatory activities toward small GTP-binding proteins. The C-terminus is a GTPase-activating protein domain which stimulates GTP hydrolysis by RAC1, RAC2 and CDC42. Accelerates the intrinsic rate of GTP hydrolysis of RAC1 or CDC42, leading to down-regulation of the active GTP-bound form (PubMed:7479768, PubMed:17116687). The central …	sp|Q12979|ABR_HUMAN	sp|Q12979|ABR_HUMAN Active breakpoint cluster region-related protein OS=Homo sapiens OX=9606 GN=ABR PE=1 SV=2	1	5	5	5	9.3	97.597	108090	88271	75064	90475	68933	111030	65676	81879.7	1.10498	0.648613
Q9P1F3	Costars family protein ABRACL	ABRACL		sp|Q9P1F3|ABRAL_HUMAN	sp|Q9P1F3|ABRAL_HUMAN Costars family protein ABRACL OS=Homo sapiens OX=9606 GN=ABRACL PE=1 SV=1	1	3	3	3	66.7	9.0564	346410	203750	105380	218513	670070	1005900	885990	853987	0.255874	0.0062198
Q6UWZ7	BRCA1-A complex subunit Abraxas 1	ABRAXAS1	FUNCTION: Involved in DNA damage response and double-strand break (DSB) repair. Component of the BRCA1-A complex, acting as a central scaffold protein that assembles the various components of the complex and mediates the recruitment of BRCA1. The BRCA1-A complex specifically recognizes 'Lys-63'-linked ubiquitinated histones H2A and H2AX at DNA lesion sites, leading to target the BRCA1-BARD1 heter…	sp|Q6UWZ7|ABRX1_HUMAN	sp|Q6UWZ7|ABRX1_HUMAN BRCA1-A complex subunit Abraxas 1 OS=Homo sapiens OX=9606 GN=ABRAXAS1 PE=1 SV=2	1	4	4	4	14.2	46.662	117680	81601	144380	114554	40350	88929	25248	51509	2.22395	0.0757455
Q15018	BRISC complex subunit Abraxas 2	ABRAXAS2	FUNCTION: Component of the BRISC complex, a multiprotein complex that specifically cleaves 'Lys-63'-linked polyubiquitin, leaving the last ubiquitin chain attached to its substrates (PubMed:19214193, PubMed:20032457, PubMed:20656690, PubMed:24075985). May act as a central scaffold protein that assembles the various components of the BRISC complex and retains them in the cytoplasm (PubMed:20656690…	sp|Q15018|ABRX2_HUMAN	sp|Q15018|ABRX2_HUMAN BRISC complex subunit Abraxas 2 OS=Homo sapiens OX=9606 GN=ABRAXAS2 PE=1 SV=2	1	6	6	6	20	46.9	142300	213480	107350	154377	189870	330920	74342	198377	0.778197	0.613691
Q9ULW3	Activator of basal transcription 1	ABT1	FUNCTION: Could be a novel TATA-binding protein (TBP) which can function as a basal transcription activator. Can act as a regulator of basal transcription for class II genes (By similarity). {ECO:0000250}.	sp|Q9ULW3|ABT1_HUMAN	sp|Q9ULW3|ABT1_HUMAN Activator of basal transcription 1 OS=Homo sapiens OX=9606 GN=ABT1 PE=1 SV=1	1	3	3	3	15.4	31.079	126220	41889	51458	73189	48076	54466	85482	62674.7	1.16776	0.735744
P09110	3-ketoacyl-CoA thiolase, peroxisomal	ACAA1		sp|P09110|THIK_HUMAN	sp|P09110|THIK_HUMAN 3-ketoacyl-CoA thiolase, peroxisomal OS=Homo sapiens OX=9606 GN=ACAA1 PE=1 SV=2	1	18	18	18	63.7	44.292	3268700	4826900	4614300	4.23663e+06	3003500	2663600	2947300	2.87147e+06	1.47542	0.0521463
P42765	3-ketoacyl-CoA thiolase, mitochondrial	ACAA2	FUNCTION: In the production of energy from fats, this is one of the enzymes that catalyzes the last step of the mitochondrial beta-oxidation pathway, an aerobic process breaking down fatty acids into acetyl-CoA (Probable). Using free coenzyme A/CoA, catalyzes the thiolytic cleavage of medium- to long-chain unbranched 3-oxoacyl-CoAs into acetyl-CoA and a fatty acyl-CoA shortened by two carbon atom…	sp|P42765|THIM_HUMAN	sp|P42765|THIM_HUMAN 3-ketoacyl-CoA thiolase, mitochondrial OS=Homo sapiens OX=9606 GN=ACAA2 PE=1 SV=2	1	15	15	15	69.3	41.924	2788600	2958500	3119500	2.95553e+06	2168500	2498900	2135800	2.26773e+06	1.3033	0.0102014
Q13085	Acetyl-CoA carboxylase 1	ACACA	FUNCTION: Cytosolic enzyme that catalyzes the carboxylation of acetyl-CoA to malonyl-CoA, the first and rate-limiting step of de novo fatty acid biosynthesis (PubMed:20952656, PubMed:20457939, PubMed:29899443). This is a 2 steps reaction starting with the ATP-dependent carboxylation of the biotin carried by the biotin carboxyl carrier (BCC) domain followed by the transfer of the carboxyl group fr…	sp|Q13085|ACACA_HUMAN;sp|O00763|ACACB_HUMAN	sp|Q13085|ACACA_HUMAN Acetyl-CoA carboxylase 1 OS=Homo sapiens OX=9606 GN=ACACA PE=1 SV=2	2	35	35	35	22.2	265.55	974290	680530	673750	776190	1103100	1295300	1166300	1.18823e+06	0.65323	0.0225166
Q6JQN1	Acyl-CoA dehydrogenase family member 10	ACAD10	FUNCTION: Acyl-CoA dehydrogenase only active with R- and S-2-methyl-C15-CoA. {ECO:0000269|PubMed:21237683}.	sp|Q6JQN1|ACD10_HUMAN	sp|Q6JQN1|ACD10_HUMAN Acyl-CoA dehydrogenase family member 10 OS=Homo sapiens OX=9606 GN=ACAD10 PE=1 SV=1	1	4	4	4	5.7	118.83	331790	242240	229640	267890	68190	28181	41052	45807.7	5.84815	0.00291637
Q709F0	Acyl-CoA dehydrogenase family member 11	ACAD11	FUNCTION: Acyl-CoA dehydrogenase, that exhibits maximal activity towards saturated C22-CoA (PubMed:21237683). Probably participates in beta-oxydation and energy production but could also play a role in the metabolism of specific fatty acids to control fatty acids composition of cellular lipids in brain (Probable). {ECO:0000269|PubMed:21237683, ECO:0000305|PubMed:21237683}.	sp|Q709F0|ACD11_HUMAN	sp|Q709F0|ACD11_HUMAN Acyl-CoA dehydrogenase family member 11 OS=Homo sapiens OX=9606 GN=ACAD11 PE=1 SV=3	1	6	6	6	11.4	87.263	135300	87707	16701	79902.7	145590	214140	163440	174390	0.458184	0.0780356
Q9UKU7	Isobutyryl-CoA dehydrogenase, mitochondrial	ACAD8	FUNCTION: Isobutyryl-CoA dehydrogenase which catalyzes one of the steps of the valine catabolic pathway (PubMed:11013134, PubMed:12359132, PubMed:16857760). To a lesser extent, is also able to catalyze the oxidation of (2S)-2-methylbutanoyl-CoA (PubMed:11013134, PubMed:12359132). {ECO:0000269|PubMed:11013134, ECO:0000269|PubMed:12359132, ECO:0000269|PubMed:16857760}.	sp|Q9UKU7|ACAD8_HUMAN	sp|Q9UKU7|ACAD8_HUMAN Isobutyryl-CoA dehydrogenase, mitochondrial OS=Homo sapiens OX=9606 GN=ACAD8 PE=1 SV=1	1	2	2	2	8.7	45.069	47003	101530	79643	76058.7	27298	20075	27107	24826.7	3.06359	0.0329606
Q9H845	Complex I assembly factor ACAD9, mitochondrial	ACAD9	FUNCTION: As part of the MCIA complex, primarily participates in the assembly of the mitochondrial complex I and therefore plays a role in oxidative phosphorylation (PubMed:20816094, PubMed:24158852). This moonlighting protein has also a dehydrogenase activity toward a broad range of substrates with greater specificity for long-chain unsaturated acyl-CoAs (PubMed:12359260, PubMed:16020546, PubMed…	sp|Q9H845|ACAD9_HUMAN	sp|Q9H845|ACAD9_HUMAN Complex I assembly factor ACAD9, mitochondrial OS=Homo sapiens OX=9606 GN=ACAD9 PE=1 SV=1	1	20	20	20	40.3	68.76	2634900	2317500	2503500	2485300	2457800	2648500	2576200	2.56083e+06	0.970504	0.521215
P11310	Medium-chain specific acyl-CoA dehydrogenase, mitochondrial	ACADM	FUNCTION: Acyl-CoA dehydrogenase specific for acyl chain lengths of 4 to 16 that catalyzes the initial step of fatty acid beta-oxidation. Utilizes the electron transfer flavoprotein (ETF) as an electron acceptor to transfer electrons to the main mitochondrial respiratory chain via ETF-ubiquinone oxidoreductase (ETF dehydrogenase). {ECO:0000269|PubMed:25416781}.	sp|P11310|ACADM_HUMAN	sp|P11310|ACADM_HUMAN Medium-chain specific acyl-CoA dehydrogenase, mitochondrial OS=Homo sapiens OX=9606 GN=ACADM PE=1 SV=1	1	11	11	11	39.2	46.588	2134000	2541900	3078600	2.58483e+06	1651900	1341000	1682900	1558600	1.65843	0.0252466
P16219	Short-chain specific acyl-CoA dehydrogenase, mitochondrial	ACADS	FUNCTION: Short-chain specific acyl-CoA dehydrogenase is one of the acyl-CoA dehydrogenases that catalyze the first step of mitochondrial fatty acid beta-oxidation, an aerobic process breaking down fatty acids into acetyl-CoA and allowing the production of energy from fats (By similarity). The first step of fatty acid beta-oxidation consists in the removal of one hydrogen from C-2 and C-3 of the …	sp|P16219|ACADS_HUMAN	sp|P16219|ACADS_HUMAN Short-chain specific acyl-CoA dehydrogenase, mitochondrial OS=Homo sapiens OX=9606 GN=ACADS PE=1 SV=1	1	4	4	4	19.9	44.297	237510	89251	129560	152107	127430	109770	98800	112000	1.3581	0.423506
P45954	Short/branched chain specific acyl-CoA dehydrogenase, mitochondrial	ACADSB	FUNCTION: Has greatest activity toward short branched chain acyl-CoA derivative such as (s)-2-methylbutyryl-CoA, isobutyryl-CoA, and 2-methylhexanoyl-CoA as well as toward short straight chain acyl-CoAs such as butyryl-CoA and hexanoyl-CoA. Can use valproyl-CoA as substrate and may play a role in controlling the metabolic flux of valproic acid in the development of toxicity of this agent.	sp|P45954|ACDSB_HUMAN	sp|P45954|ACDSB_HUMAN Short/branched chain specific acyl-CoA dehydrogenase, mitochondrial OS=Homo sapiens OX=9606 GN=ACADSB PE=1 SV=1	1	14	14	14	49.3	47.485	1861300	1503400	1788700	1717800	1204500	1703200	1394900	1434200	1.19774	0.193737
P49748	Very long-chain specific acyl-CoA dehydrogenase, mitochondrial	ACADVL	FUNCTION: Active toward esters of long-chain and very long chain fatty acids such as palmitoyl-CoA, myristoyl-CoA and stearoyl-CoA. Can accommodate substrate acyl chain lengths as long as 24 carbons, but shows little activity for substrates of less than 12 carbons. {ECO:0000269|PubMed:18227065}.	sp|P49748|ACADV_HUMAN	sp|P49748|ACADV_HUMAN Very long-chain specific acyl-CoA dehydrogenase, mitochondrial OS=Homo sapiens OX=9606 GN=ACADVL PE=1 SV=1	1	26	26	26	57.6	70.389	7014400	7048300	7214400	7.09237e+06	6483300	6117200	5694800	6.09843e+06	1.16298	0.0135779
Q15057	Arf-GAP with coiled-coil, ANK repeat and PH domain-containing protein 2	ACAP2	FUNCTION: GTPase-activating protein (GAP) for ADP ribosylation factor 6 (ARF6). {ECO:0000269|PubMed:11062263}.	sp|Q15057|ACAP2_HUMAN	sp|Q15057|ACAP2_HUMAN Arf-GAP with coiled-coil, ANK repeat and PH domain-containing protein 2 OS=Homo sapiens OX=9606 GN=ACAP2 PE=1 SV=3	1	12	12	12	24.3	88.028	456750	349600	328900	378417	198350	105900	203770	169340	2.23466	0.0146421
P24752	Acetyl-CoA acetyltransferase, mitochondrial	ACAT1	FUNCTION: This is one of the enzymes that catalyzes the last step of the mitochondrial beta-oxidation pathway, an aerobic process breaking down fatty acids into acetyl-CoA (PubMed:1715688, PubMed:7728148, PubMed:9744475). Using free coenzyme A/CoA, catalyzes the thiolytic cleavage of medium- to long-chain 3-oxoacyl-CoAs into acetyl-CoA and a fatty acyl-CoA shortened by two carbon atoms (PubMed:17…	sp|P24752|THIL_HUMAN	sp|P24752|THIL_HUMAN Acetyl-CoA acetyltransferase, mitochondrial OS=Homo sapiens OX=9606 GN=ACAT1 PE=1 SV=1	1	19	19	19	56	45.199	5179800	5758800	5754200	5.56427e+06	7928000	6299900	6880900	7.03627e+06	0.790798	0.0456747
Q9BWD1	Acetyl-CoA acetyltransferase, cytosolic	ACAT2	FUNCTION: Involved in the biosynthetic pathway of cholesterol. {ECO:0000303|PubMed:15733928}.	sp|Q9BWD1|THIC_HUMAN	sp|Q9BWD1|THIC_HUMAN Acetyl-CoA acetyltransferase, cytosolic OS=Homo sapiens OX=9606 GN=ACAT2 PE=1 SV=2	1	10	10	10	51.1	41.35	489530	351010	335830	392123	1126200	1341800	831250	1099750	0.356557	0.0104926
Q9H3P7	Golgi resident protein GCP60	ACBD3	FUNCTION: Involved in the maintenance of Golgi structure by interacting with giantin, affecting protein transport between the endoplasmic reticulum and Golgi (PubMed:11590181). Involved in hormone-induced steroid biosynthesis in testicular Leydig cells (By similarity). Recruits PI4KB to the Golgi apparatus membrane; enhances the enzyme activity of PI4KB activity via its membrane recruitment there…	sp|Q9H3P7|GCP60_HUMAN	sp|Q9H3P7|GCP60_HUMAN Golgi resident protein GCP60 OS=Homo sapiens OX=9606 GN=ACBD3 PE=1 SV=4	1	14	14	14	36.6	60.593	597360	1057300	1005400	886687	1093800	889110	1119000	1033970	0.857556	0.416367
Q5T8D3	Acyl-CoA-binding domain-containing protein 5	ACBD5	FUNCTION: Acyl-CoA binding protein which acts as the peroxisome receptor for pexophagy but is dispensable for aggrephagy and nonselective autophagy. Binds medium- and long-chain acyl-CoA esters. {ECO:0000269|PubMed:24535825}.	sp|Q5T8D3|ACBD5_HUMAN	sp|Q5T8D3|ACBD5_HUMAN Acyl-CoA-binding domain-containing protein 5 OS=Homo sapiens OX=9606 GN=ACBD5 PE=1 SV=1	1	6	6	6	15.4	60.091	593500	468420	489340	517087	1074800	1052400	854070	993757	0.520335	0.0040012
Q9UKV3	Apoptotic chromatin condensation inducer in the nucleus	ACIN1	FUNCTION: Auxiliary component of the splicing-dependent multiprotein exon junction complex (EJC) deposited at splice junction on mRNAs. The EJC is a dynamic structure consisting of core proteins and several peripheral nuclear and cytoplasmic associated factors that join the complex only transiently either during EJC assembly or during subsequent mRNA metabolism. Component of the ASAP complexes wh…	sp|Q9UKV3|ACINU_HUMAN	sp|Q9UKV3|ACINU_HUMAN Apoptotic chromatin condensation inducer in the nucleus OS=Homo sapiens OX=9606 GN=ACIN1 PE=1 SV=2	1	37	37	37	35	151.86	5970500	4827800	5268100	5.35547e+06	4286600	5290500	5530800	5.03597e+06	1.06344	0.561965
P53396	ATP-citrate synthase	ACLY	FUNCTION: Catalyzes the cleavage of citrate into oxaloacetate and acetyl-CoA, the latter serving as common substrate for de novo cholesterol and fatty acid synthesis. {ECO:0000269|PubMed:10653665, ECO:0000269|PubMed:1371749, ECO:0000269|PubMed:19286649, ECO:0000269|PubMed:23932781, ECO:0000269|PubMed:9116495}.	sp|P53396|ACLY_HUMAN	sp|P53396|ACLY_HUMAN ATP-citrate synthase OS=Homo sapiens OX=9606 GN=ACLY PE=1 SV=3	1	39	39	39	44.4	120.84	4480200	5033100	4640700	4718000	5813900	6550200	5700900	6.02167e+06	0.783504	0.0140632
P21399	Cytoplasmic aconitate hydratase	ACO1	FUNCTION: Iron sensor. Binds a 4Fe-4S cluster and functions as aconitase when cellular iron levels are high. Functions as mRNA binding protein that regulates uptake, sequestration and utilization of iron when cellular iron levels are low. Binds to iron-responsive elements (IRES) in target mRNA species when iron levels are low. Binding of a 4Fe-4S cluster precludes RNA binding. {ECO:0000269|PubMed…	sp|P21399|ACOHC_HUMAN	sp|P21399|ACOHC_HUMAN Cytoplasmic aconitate hydratase OS=Homo sapiens OX=9606 GN=ACO1 PE=1 SV=3	1	25	25	25	40.8	98.398	1938700	1941000	1564200	1.81463e+06	2701900	2795600	2497700	2.66507e+06	0.680896	0.00513077
Q99798	Aconitate hydratase, mitochondrial	ACO2	FUNCTION: Catalyzes the isomerization of citrate to isocitrate via cis-aconitate. {ECO:0000250|UniProtKB:P16276}.	sp|Q99798|ACON_HUMAN	sp|Q99798|ACON_HUMAN Aconitate hydratase, mitochondrial OS=Homo sapiens OX=9606 GN=ACO2 PE=1 SV=2	1	36	36	36	54.5	85.424	14896000	13818000	12760000	1.38247e+07	10923000	10014000	9747300	10228100	1.35164	0.00722228
Q9NPJ3	Acyl-coenzyme A thioesterase 13	ACOT13	FUNCTION: Acyl-CoA thioesterases are a group of enzymes that catalyze the hydrolysis of acyl-CoAs to the free fatty acid and coenzyme A (CoASH), providing the potential to regulate intracellular levels of acyl-CoAs, free fatty acids and CoASH. Has acyl-CoA thioesterase activity towards medium (C12) and long-chain (C18) fatty acyl-CoA substrates. Can also hydrolyze 3-hydroxyphenylacetyl-CoA and 3,…	sp|Q9NPJ3|ACO13_HUMAN	sp|Q9NPJ3|ACO13_HUMAN Acyl-coenzyme A thioesterase 13 OS=Homo sapiens OX=9606 GN=ACOT13 PE=1 SV=1	1	3	3	3	46.4	14.96	331370	244140	280290	285267	207050	195240	267790	223360	1.27716	0.141362
P49753	Acyl-coenzyme A thioesterase 2, mitochondrial	ACOT2	FUNCTION: Acyl-CoA thioesterases are a group of enzymes that catalyze the hydrolysis of acyl-CoAs to the free fatty acid and coenzyme A (CoASH), providing the potential to regulate intracellular levels of acyl-CoAs, free fatty acids and CoASH (PubMed:16940157). Acyl-coenzyme A thioesterase 2/ACOT2 displays higher activity toward long chain acyl CoAs (C14-C20) (PubMed:16940157, PubMed:10944470). T…	sp|P49753|ACOT2_HUMAN;sp|Q86TX2|ACOT1_HUMAN	sp|P49753|ACOT2_HUMAN Acyl-coenzyme A thioesterase 2, mitochondrial OS=Homo sapiens OX=9606 GN=ACOT2 PE=1 SV=6;sp|Q86TX2|ACOT1_HUMAN Acyl-coenzyme A thioesterase 1 OS=Homo sapiens OX=9606 GN=ACOT1 PE=1 SV=1	2	7	7	7	27.5	53.218	169700	140490	163460	157883	583820	708470	741360	677883	0.232906	0.00043912
O00154	Cytosolic acyl coenzyme A thioester hydrolase	ACOT7	FUNCTION: Acyl-CoA thioesterases are a group of enzymes that catalyze the hydrolysis of acyl-CoAs to the free fatty acid and coenzyme A (CoASH), providing the potential to regulate intracellular levels of acyl-CoAs, free fatty acids and CoASH (PubMed:10578051). Acyl-coenzyme A thioesterase 7/ACOT7 preferentially hydrolyzes palmitoyl-CoA, but has a broad specificity acting on other fatty acyl-CoAs…	sp|O00154|BACH_HUMAN	sp|O00154|BACH_HUMAN Cytosolic acyl coenzyme A thioester hydrolase OS=Homo sapiens OX=9606 GN=ACOT7 PE=1 SV=3	1	5	5	5	20.3	41.796	1005000	673100	570720	749607	772910	1064800	459010	765573	0.979144	0.945274
O14734	Acyl-coenzyme A thioesterase 8	ACOT8	FUNCTION: Acyl-coenzyme A (acyl-CoA) thioesterases are a group of enzymes that catalyze the hydrolysis of acyl-CoAs to the free fatty acid and coenzyme A (CoASH), providing the potential to regulate intracellular levels of acyl-CoAs, free fatty acids and CoASH (PubMed:9299485, PubMed:9153233, PubMed:15194431). Acyl-coenzyme A thioesterase 8/ACOT8 display no strong substrate specificity with respe…	sp|O14734|ACOT8_HUMAN	sp|O14734|ACOT8_HUMAN Acyl-coenzyme A thioesterase 8 OS=Homo sapiens OX=9606 GN=ACOT8 PE=1 SV=1	1	8	8	8	39.2	35.914	946280	894950	1055700	965643	644390	693310	820360	719353	1.34238	0.0252585
Q9Y305	Acyl-coenzyme A thioesterase 9, mitochondrial	ACOT9	FUNCTION: Acyl-CoA thioesterases are a group of enzymes that catalyze the hydrolysis of acyl-CoAs to the free fatty acid and coenzyme A (CoASH), providing the potential to regulate intracellular levels of acyl-CoAs, free fatty acids and CoASH. Active on long chain acyl-CoAs.	sp|Q9Y305|ACOT9_HUMAN	sp|Q9Y305|ACOT9_HUMAN Acyl-coenzyme A thioesterase 9, mitochondrial OS=Homo sapiens OX=9606 GN=ACOT9 PE=1 SV=2	1	14	14	14	46.2	49.901	1486600	1456900	1280600	1.40803e+06	1013400	905550	903850	940933	1.49642	0.00318938
Q15067	Peroxisomal acyl-coenzyme A oxidase 1	ACOX1	FUNCTION: Catalyzes the desaturation of acyl-CoAs to 2-trans-enoyl-CoAs. {ECO:0000269|PubMed:15060085, ECO:0000269|PubMed:17458872, ECO:0000269|PubMed:17603022}.; FUNCTION: [Isoform 1]: Shows highest activity against medium-chain fatty acyl-CoAs and activity decreases with increasing chain length. {ECO:0000269|PubMed:17603022}.; FUNCTION: [Isoform 2]: Is active against a much broader range of sub…	sp|Q15067|ACOX1_HUMAN	sp|Q15067|ACOX1_HUMAN Peroxisomal acyl-coenzyme A oxidase 1 OS=Homo sapiens OX=9606 GN=ACOX1 PE=1 SV=3	1	16	16	16	37.1	74.423	592760	607670	653300	617910	1092400	999260	917660	1.00311e+06	0.615996	0.00199505
O15254	Peroxisomal acyl-coenzyme A oxidase 3	ACOX3	FUNCTION: Oxidizes the CoA-esters of 2-methyl-branched fatty acids. {ECO:0000250|UniProtKB:Q63448}.	sp|O15254|ACOX3_HUMAN	sp|O15254|ACOX3_HUMAN Peroxisomal acyl-coenzyme A oxidase 3 OS=Homo sapiens OX=9606 GN=ACOX3 PE=1 SV=2	1	8	8	8	18.3	77.628	66327	192900	104420	121216	84559	44365	53950	60958	1.98851	0.20092
P24666	Low molecular weight phosphotyrosine protein phosphatase	ACP1	FUNCTION: Acts on tyrosine phosphorylated proteins, low-MW aryl phosphates and natural and synthetic acyl phosphates. Isoform 3 does not possess phosphatase activity.	sp|P24666|PPAC_HUMAN	sp|P24666|PPAC_HUMAN Low molecular weight phosphotyrosine protein phosphatase OS=Homo sapiens OX=9606 GN=ACP1 PE=1 SV=3	1	6	6	6	45.6	18.042	848140	1090800	715070	884670	1684100	1133600	1281300	1.36633e+06	0.647477	0.0716698
P11117	Lysosomal acid phosphatase	ACP2		sp|P11117|PPAL_HUMAN	sp|P11117|PPAL_HUMAN Lysosomal acid phosphatase OS=Homo sapiens OX=9606 GN=ACP2 PE=1 SV=3	1	9	9	9	22	48.344	550330	611640	724350	628773	349450	511620	467620	442897	1.41968	0.0573256
Q9NPH0	Lysophosphatidic acid phosphatase type 6	ACP6	FUNCTION: Hydrolyzes lysophosphatidic acid (LPA) containing a medium length fatty acid chain to the corresponding monoacylglycerol. Has highest activity with lysophosphatidic acid containing myristate (C14:0), monounsaturated oleate (C18:1) or palmitate (C16:0), and lower activity with C18:0 and C6:0 lysophosphatidic acid. {ECO:0000269|PubMed:10506173, ECO:0000269|PubMed:23807634}.	sp|Q9NPH0|PPA6_HUMAN	sp|Q9NPH0|PPA6_HUMAN Lysophosphatidic acid phosphatase type 6 OS=Homo sapiens OX=9606 GN=ACP6 PE=1 SV=3	1	3	3	3	15	48.886	51702	55517	38378	48532.3	36788	93837	84487	71704	0.676843	0.276688
Q96CM8	Medium-chain acyl-CoA ligase ACSF2, mitochondrial	ACSF2	FUNCTION: Acyl-CoA synthases catalyze the initial reaction in fatty acid metabolism, by forming a thioester with CoA (PubMed:17762044). Has some preference toward medium-chain substrates (PubMed:17762044). Plays a role in adipocyte differentiation (PubMed:16380219). {ECO:0000269|PubMed:16380219, ECO:0000269|PubMed:17762044}.	sp|Q96CM8|ACSF2_HUMAN	sp|Q96CM8|ACSF2_HUMAN Medium-chain acyl-CoA ligase ACSF2, mitochondrial OS=Homo sapiens OX=9606 GN=ACSF2 PE=1 SV=2	1	18	18	18	42.1	68.124	1811100	2197000	1829500	1.94587e+06	710590	597260	706910	671587	2.89742	0.000626592
Q4G176	Malonate--CoA ligase ACSF3, mitochondrial	ACSF3	FUNCTION: Catalyzes the initial reaction in intramitochondrial fatty acid synthesis, by activating malonate and methylmalonate, but not acetate, into their respective CoA thioester (PubMed:21846720, PubMed:21841779). May have some preference toward very-long-chain substrates (PubMed:17762044). {ECO:0000269|PubMed:17762044, ECO:0000269|PubMed:21841779, ECO:0000269|PubMed:21846720}.	sp|Q4G176|ACSF3_HUMAN	sp|Q4G176|ACSF3_HUMAN Malonate--CoA ligase ACSF3, mitochondrial OS=Homo sapiens OX=9606 GN=ACSF3 PE=1 SV=3	1	10	10	10	24	64.129	782080	906780	884190	857683	562420	769960	649010	660463	1.29861	0.0506756
P33121	Long-chain-fatty-acid--CoA ligase 1	ACSL1	FUNCTION: Catalyzes the conversion of long-chain fatty acids to their active form acyl-CoAs for both synthesis of cellular lipids, and degradation via beta-oxidation (PubMed:24269233, PubMed:22633490). Preferentially uses palmitoleate, oleate and linoleate (PubMed:24269233). Preferentially activates arachidonate than epoxyeicosatrienoic acids (EETs) or hydroxyeicosatrienoic acids (HETEs) (By simi…	sp|P33121|ACSL1_HUMAN	sp|P33121|ACSL1_HUMAN Long-chain-fatty-acid--CoA ligase 1 OS=Homo sapiens OX=9606 GN=ACSL1 PE=1 SV=1	1	15	15	14	30.1	77.942	117910	298300	297050	237753	1439800	1843100	1420100	1.56767e+06	0.151661	0.000900634
O95573	Fatty acid CoA ligase Acsl3	ACSL3	FUNCTION: Acyl-CoA synthetases (ACSL) activates long-chain fatty acids for both synthesis of cellular lipids, and degradation via beta-oxidation (PubMed:22633490). Required for the incorporation of fatty acids into phosphatidylcholine, the major phospholipid located on the surface of VLDL (very low density lipoproteins) (PubMed:18003621). Has mainly an anabolic role in energy metabolism. Mediates…	sp|O95573|ACSL3_HUMAN	sp|O95573|ACSL3_HUMAN Fatty acid CoA ligase Acsl3 OS=Homo sapiens OX=9606 GN=ACSL3 PE=1 SV=3	1	20	20	18	40.1	80.419	2380800	2408000	2218300	2335700	2088600	1661900	1888500	1.87967e+06	1.24261	0.0289735
O60488	Long-chain-fatty-acid--CoA ligase 4	ACSL4	FUNCTION: Catalyzes the conversion of long-chain fatty acids to their active form acyl-CoA for both synthesis of cellular lipids, and degradation via beta-oxidation (PubMed:24269233, PubMed:22633490, PubMed:21242590). Preferentially activates arachidonate and eicosapentaenoate as substrates (PubMed:21242590). Preferentially activates 8,9-EET > 14,15-EET > 5,6-EET > 11,12-EET. Modulates glucose-st…	sp|O60488|ACSL4_HUMAN	sp|O60488|ACSL4_HUMAN Long-chain-fatty-acid--CoA ligase 4 OS=Homo sapiens OX=9606 GN=ACSL4 PE=1 SV=2	1	17	15	15	33.3	79.187	399250	386360	406770	397460	753020	479200	402530	544917	0.729396	0.23858
Q9ULC5	Long-chain-fatty-acid--CoA ligase 5	ACSL5	FUNCTION: Catalyzes the conversion of long-chain fatty acids to their active form acyl-CoAs for both synthesis of cellular lipids, and degradation via beta-oxidation (PubMed:17681178, PubMed:24269233, PubMed:22633490). ACSL5 may activate fatty acids from exogenous sources for the synthesis of triacylglycerol destined for intracellular storage (By similarity). Utilizes a wide range of saturated fa…	sp|Q9ULC5|ACSL5_HUMAN	sp|Q9ULC5|ACSL5_HUMAN Long-chain-fatty-acid--CoA ligase 5 OS=Homo sapiens OX=9606 GN=ACSL5 PE=1 SV=1	1	13	12	12	25	75.99	521650	304120	386590	404120	1243200	1264000	1380200	1295800	0.311869	0.000308129
Q9UKU0	Long-chain-fatty-acid--CoA ligase 6	ACSL6	FUNCTION: Catalyzes the conversion of long-chain fatty acids to their active form acyl-CoA for both synthesis of cellular lipids, and degradation via beta-oxidation (PubMed:22633490, PubMed:24269233). Plays an important role in fatty acid metabolism in brain and the acyl-CoAs produced may be utilized exclusively for the synthesis of the brain lipid. {ECO:0000269|PubMed:22633490, ECO:0000269|PubMe…	sp|Q9UKU0|ACSL6_HUMAN	sp|Q9UKU0|ACSL6_HUMAN Long-chain-fatty-acid--CoA ligase 6 OS=Homo sapiens OX=9606 GN=ACSL6 PE=1 SV=4	1	8	8	8	13.5	77.751	250270	243480	305310	266353	133040	223340	22248	126209	2.11041	0.0844082
Q53FZ2	Acyl-coenzyme A synthetase ACSM3, mitochondrial	ACSM3	FUNCTION: Catalyzes the activation of fatty acids by CoA to produce an acyl-CoA, the first step in fatty acid metabolism (By similarity). Capable of activating medium-chain fatty acids with a preference for isobutyrate among fatty acids with 2-6 carbon atoms (By similarity). {ECO:0000250|UniProtKB:Q3UNX5}.	sp|Q53FZ2|ACSM3_HUMAN	sp|Q53FZ2|ACSM3_HUMAN Acyl-coenzyme A synthetase ACSM3, mitochondrial OS=Homo sapiens OX=9606 GN=ACSM3 PE=1 SV=2	1	5	5	5	11.3	66.152	30636	79289	78779	62901.3	29232	13622	14998	19284	3.26184	0.061144
Q9NR19	Acetyl-coenzyme A synthetase, cytoplasmic	ACSS2	FUNCTION: Catalyzes the synthesis of acetyl-CoA from short-chain fatty acids (PubMed:10843999, PubMed:28003429). Acetate is the preferred substrate (PubMed:10843999, PubMed:28003429). Can also utilize propionate with a much lower affinity (By similarity). {ECO:0000250|UniProtKB:Q9QXG4, ECO:0000269|PubMed:10843999, ECO:0000269|PubMed:28003429}.	sp|Q9NR19|ACSA_HUMAN	sp|Q9NR19|ACSA_HUMAN Acetyl-coenzyme A synthetase, cytoplasmic OS=Homo sapiens OX=9606 GN=ACSS2 PE=1 SV=1	1	5	5	5	11	78.579	230220	49091	37680	105664	186520	567150	225560	326410	0.323715	0.179969
P60709	Actin, cytoplasmic 1	ACTB	FUNCTION: Actin is a highly conserved protein that polymerizes to produce filaments that form cross-linked networks in the cytoplasm of cells (PubMed:29581253). Actin exists in both monomeric (G-actin) and polymeric (F-actin) forms, both forms playing key functions, such as cell motility and contraction (PubMed:29581253). In addition to their role in the cytoplasmic cytoskeleton, G- and F-actin a…	sp|P60709|ACTB_HUMAN;sp|Q6S8J3|POTEE_HUMAN;sp|A5A3E0|POTEF_HUMAN;sp|P0CG38|POTEI_HUMAN;sp|Q9BYX7|ACTBM_HUMAN;sp|P0CG39|POTEJ_HUMAN	sp|P60709|ACTB_HUMAN Actin, cytoplasmic 1 OS=Homo sapiens OX=9606 GN=ACTB PE=1 SV=1	6	24	1	1	75.7	41.736	3460900	2285000	3015000	2920300	1734400	364380	2267600	1455460	2.00644	0.0914827
P68032	Actin, alpha cardiac muscle 1	ACTC1	FUNCTION: Actins are highly conserved proteins that are involved in various types of cell motility and are ubiquitously expressed in all eukaryotic cells.	sp|P68032|ACTC_HUMAN;sp|P68133|ACTS_HUMAN	sp|P68032|ACTC_HUMAN Actin, alpha cardiac muscle 1 OS=Homo sapiens OX=9606 GN=ACTC1 PE=1 SV=1;sp|P68133|ACTS_HUMAN Actin, alpha skeletal muscle OS=Homo sapiens OX=9606 GN=ACTA1 PE=1 SV=1	2	19	8	1	59.7	42.019	71391000	48909000	58631000	5.96437e+07	30936000	44043000	40871000	3.86167e+07	1.54451	0.0507526
P63261	Actin, cytoplasmic 2	ACTG1	FUNCTION: Actins are highly conserved proteins that are involved in various types of cell motility and are ubiquitously expressed in all eukaryotic cells. {ECO:0000305|PubMed:29581253}.	sp|P63261|ACTG_HUMAN	sp|P63261|ACTG_HUMAN Actin, cytoplasmic 2 OS=Homo sapiens OX=9606 GN=ACTG1 PE=1 SV=1	1	25	25	2	76	41.792	109790000	121430000	119340000	1.16853e+08	84287000	72284000	64813000	7.37947e+07	1.58349	0.00302915
O96019	Actin-like protein 6A	ACTL6A	FUNCTION: Involved in transcriptional activation and repression of select genes by chromatin remodeling (alteration of DNA-nucleosome topology). Component of SWI/SNF chromatin remodeling complexes that carry out key enzymatic activities, changing chromatin structure by altering DNA-histone contacts within a nucleosome in an ATP-dependent manner. Required for maximal ATPase activity of SMARCA4/BRG…	sp|O96019|ACL6A_HUMAN;sp|O94805|ACL6B_HUMAN	sp|O96019|ACL6A_HUMAN Actin-like protein 6A OS=Homo sapiens OX=9606 GN=ACTL6A PE=1 SV=1	2	12	12	12	47.6	47.46	1662900	2313200	2209000	2061700	2931400	2115800	2190700	2.41263e+06	0.854543	0.346563
P12814	Alpha-actinin-1	ACTN1	FUNCTION: F-actin cross-linking protein which is thought to anchor actin to a variety of intracellular structures. This is a bundling protein.	sp|P12814|ACTN1_HUMAN;sp|Q08043|ACTN3_HUMAN	sp|P12814|ACTN1_HUMAN Alpha-actinin-1 OS=Homo sapiens OX=9606 GN=ACTN1 PE=1 SV=2	2	52	34	31	64.7	103.06	11303000	11193000	11006000	1.11673e+07	9113000	11102000	8950700	9721900	1.14868	0.106789
O43707	Alpha-actinin-4	ACTN4	FUNCTION: F-actin cross-linking protein which is thought to anchor actin to a variety of intracellular structures. This is a bundling protein (Probable). Probably involved in vesicular trafficking via its association with the CART complex. The CART complex is necessary for efficient transferrin receptor recycling but not for EGFR degradation (PubMed:15772161). Involved in tight junction assembly …	sp|O43707|ACTN4_HUMAN	sp|O43707|ACTN4_HUMAN Alpha-actinin-4 OS=Homo sapiens OX=9606 GN=ACTN4 PE=1 SV=2	1	59	59	40	73.2	104.85	51029000	47357000	44892000	4.77593e+07	33527000	34633000	31493000	3.32177e+07	1.43777	0.00192286
Q9NZ32	Actin-related protein 10	ACTR10		sp|Q9NZ32|ARP10_HUMAN	sp|Q9NZ32|ARP10_HUMAN Actin-related protein 10 OS=Homo sapiens OX=9606 GN=ACTR10 PE=1 SV=1	1	7	7	7	27.1	46.306	100570	173470	86119	120053	108650	168790	143860	140433	0.854875	0.560841
P61163	Alpha-centractin	ACTR1A	FUNCTION: Component of a multi-subunit complex involved in microtubule based vesicle motility. It is associated with the centrosome.	sp|P61163|ACTZ_HUMAN	sp|P61163|ACTZ_HUMAN Alpha-centractin OS=Homo sapiens OX=9606 GN=ACTR1A PE=1 SV=1	1	10	10	8	44.4	42.613	1478900	1088000	987190	1.1847e+06	1399900	1586800	1428700	1471800	0.80493	0.148761
P42025	Beta-centractin	ACTR1B	FUNCTION: Component of a multi-subunit complex involved in microtubule based vesicle motility. It is associated with the centrosome.	sp|P42025|ACTY_HUMAN	sp|P42025|ACTY_HUMAN Beta-centractin OS=Homo sapiens OX=9606 GN=ACTR1B PE=1 SV=1	1	8	6	6	41.5	42.293	549190	488410	481490	506363	446670	524400	463930	478333	1.0586	0.429245
P61160	Actin-related protein 2	ACTR2	FUNCTION: ATP-binding component of the Arp2/3 complex, a multiprotein complex that mediates actin polymerization upon stimulation by nucleation-promoting factor (NPF) (PubMed:9000076). The Arp2/3 complex mediates the formation of branched actin networks in the cytoplasm, providing the force for cell motility (PubMed:9000076). Seems to contact the pointed end of the daughter actin filament (PubMed…	sp|P61160|ARP2_HUMAN	sp|P61160|ARP2_HUMAN Actin-related protein 2 OS=Homo sapiens OX=9606 GN=ACTR2 PE=1 SV=1	1	12	12	12	41.1	44.76	2554700	2274800	2135700	2.32173e+06	2646200	2087700	2175100	2303000	1.00813	0.934067
P61158	Actin-related protein 3	ACTR3	FUNCTION: ATP-binding component of the Arp2/3 complex, a multiprotein complex that mediates actin polymerization upon stimulation by nucleation-promoting factor (NPF) (PubMed:9000076). The Arp2/3 complex mediates the formation of branched actin networks in the cytoplasm, providing the force for cell motility (PubMed:9000076). Seems to contact the pointed end of the daughter actin filament (PubMed…	sp|P61158|ARP3_HUMAN;sp|Q9C0K3|ARP3C_HUMAN	sp|P61158|ARP3_HUMAN Actin-related protein 3 OS=Homo sapiens OX=9606 GN=ACTR3 PE=1 SV=3	2	19	19	15	57.2	47.371	4049100	3634400	3746200	3809900	4285800	5986700	4848700	5040400	0.755873	0.0753692
Q9H9F9	Actin-related protein 5	ACTR5	FUNCTION: Proposed core component of the chromatin remodeling INO80 complex which is involved in transcriptional regulation, DNA replication and probably DNA repair. Involved in DNA double-strand break repair and UV-damage excision repair. {ECO:0000269|PubMed:19014934, ECO:0000269|PubMed:20855601}.	sp|Q9H9F9|ARP5_HUMAN	sp|Q9H9F9|ARP5_HUMAN Actin-related protein 5 OS=Homo sapiens OX=9606 GN=ACTR5 PE=1 SV=2	1	5	5	5	11.7	68.297	82500	52065	79328	71297.7	30185	67445	48608	48746	1.46264	0.193798
Q9H981	Actin-related protein 8	ACTR8	FUNCTION: Plays an important role in the functional organization of mitotic chromosomes. Exhibits low basal ATPase activity, and unable to polymerize.; FUNCTION: Proposed core component of the chromatin remodeling INO80 complex which is involved in transcriptional regulation, DNA replication and probably DNA repair. Required for the recruitment of INO80 (and probably the INO80 complex) to sites o…	sp|Q9H981|ARP8_HUMAN	sp|Q9H981|ARP8_HUMAN Actin-related protein 8 OS=Homo sapiens OX=9606 GN=ACTR8 PE=1 SV=2	1	6	6	6	11.7	70.483	104840	116220	102260	107773	85349	123940	117450	108913	0.989536	0.93269
Q03154	Aminoacylase-1	ACY1	FUNCTION: Involved in the hydrolysis of N-acylated or N-acetylated amino acids (except L-aspartate). {ECO:0000269|PubMed:12933810}.	sp|Q03154|ACY1_HUMAN	sp|Q03154|ACY1_HUMAN Aminoacylase-1 OS=Homo sapiens OX=9606 GN=ACY1 PE=1 SV=1	1	8	8	8	30.9	45.884	520320	432430	323890	425547	123660	230650	124600	159637	2.66572	0.0165493
P07311	Acylphosphatase-1	ACYP1	FUNCTION: Its physiological role is not yet clear.	sp|P07311|ACYP1_HUMAN	sp|P07311|ACYP1_HUMAN Acylphosphatase-1 OS=Homo sapiens OX=9606 GN=ACYP1 PE=1 SV=2	1	3	3	3	35.4	11.261	170710	139840	206430	172327	189070	123760	148850	153893	1.11978	0.533069
P00813	Adenosine deaminase	ADA	FUNCTION: Catalyzes the hydrolytic deamination of adenosine and 2-deoxyadenosine (PubMed:8452534, PubMed:16670267). Plays an important role in purine metabolism and in adenosine homeostasis. Modulates signaling by extracellular adenosine, and so contributes indirectly to cellular signaling events. Acts as a positive regulator of T-cell coactivation, by binding DPP4 (PubMed:20959412). Its interact…	sp|P00813|ADA_HUMAN	sp|P00813|ADA_HUMAN Adenosine deaminase OS=Homo sapiens OX=9606 GN=ADA PE=1 SV=3	1	7	7	7	25.3	40.764	291900	187570	80328	186599	22714	43205	17369	27762.7	6.72123	0.0613772
O14672	Disintegrin and metalloproteinase domain-containing protein 10	ADAM10	FUNCTION: Cleaves the membrane-bound precursor of TNF-alpha at '76-Ala-|-Val-77' to its mature soluble form. Responsible for the proteolytical release of soluble JAM3 from endothelial cells surface (PubMed:20592283). Responsible for the proteolytic release of several other cell-surface proteins, including heparin-binding epidermal growth-like factor, ephrin-A2, CD44, CDH2 and for constitutive and…	sp|O14672|ADA10_HUMAN	sp|O14672|ADA10_HUMAN Disintegrin and metalloproteinase domain-containing protein 10 OS=Homo sapiens OX=9606 GN=ADAM10 PE=1 SV=1	1	26	26	26	51.3	84.141	2185700	1891200	2192900	2.08993e+06	1610000	1926400	2197300	1.91123e+06	1.0935	0.41494
Q13444	Disintegrin and metalloproteinase domain-containing protein 15	ADAM15	FUNCTION: Active metalloproteinase with gelatinolytic and collagenolytic activity. Plays a role in the wound healing process. Mediates both heterotypic intraepithelial cell/T-cell interactions and homotypic T-cell aggregation. Inhibits beta-1 integrin-mediated cell adhesion and migration of airway smooth muscle cells. Suppresses cell motility on or towards fibronectin possibly by driving alpha-v/…	sp|Q13444|ADA15_HUMAN	sp|Q13444|ADA15_HUMAN Disintegrin and metalloproteinase domain-containing protein 15 OS=Homo sapiens OX=9606 GN=ADAM15 PE=1 SV=4	1	9	9	9	15.3	92.958	110790	125540	168610	134980	107360	148530	146620	134170	1.00604	0.972305
P78536	Disintegrin and metalloproteinase domain-containing protein 17	ADAM17	FUNCTION: Cleaves the membrane-bound precursor of TNF-alpha to its mature soluble form (PubMed:9034191). Responsible for the proteolytical release of soluble JAM3 from endothelial cells surface (PubMed:20592283). Responsible for the proteolytic release of several other cell-surface proteins, including p75 TNF-receptor, interleukin 1 receptor type II, p55 TNF-receptor, transforming growth factor-a…	sp|P78536|ADA17_HUMAN	sp|P78536|ADA17_HUMAN Disintegrin and metalloproteinase domain-containing protein 17 OS=Homo sapiens OX=9606 GN=ADAM17 PE=1 SV=1	1	7	7	7	11.4	93.02	255870	282710	347410	295330	66567	150370	185480	134139	2.20167	0.0223499
Q9P0K1	Disintegrin and metalloproteinase domain-containing protein 22	ADAM22	FUNCTION: Probable ligand for integrin in the brain. This is a non catalytic metalloprotease-like protein (PubMed:19692335). Involved in regulation of cell adhesion and spreading and in inhibition of cell proliferation. Neuronal receptor for LGI1. {ECO:0000269|PubMed:12589811, ECO:0000269|PubMed:15882968, ECO:0000269|PubMed:16385342, ECO:0000269|PubMed:19692335}.	sp|Q9P0K1|ADA22_HUMAN	sp|Q9P0K1|ADA22_HUMAN Disintegrin and metalloproteinase domain-containing protein 22 OS=Homo sapiens OX=9606 GN=ADAM22 PE=1 SV=1	1	4	4	4	6.7	100.43	98482	89938	100400	96273.3	78641	25408	50290	51446.3	1.87134	0.0462409
Q13443	Disintegrin and metalloproteinase domain-containing protein 9	ADAM9	FUNCTION: Cleaves and releases a number of molecules with important roles in tumorigenesis and angiogenesis, such as TEK, KDR, EPHB4, CD40, VCAM1 and CDH5. May mediate cell-cell, cell-matrix interactions and regulate the motility of cells via interactions with integrins. {ECO:0000250|UniProtKB:Q61072}.; FUNCTION: [Isoform 2]: May act as alpha-secretase for amyloid precursor protein (APP). {ECO:00…	sp|Q13443|ADAM9_HUMAN	sp|Q13443|ADAM9_HUMAN Disintegrin and metalloproteinase domain-containing protein 9 OS=Homo sapiens OX=9606 GN=ADAM9 PE=1 SV=1	1	17	17	17	25.9	90.555	1367300	994630	1268500	1.21014e+06	746760	901360	922050	856723	1.41253	0.0468562
P55265	Double-stranded RNA-specific adenosine deaminase	ADAR	FUNCTION: Catalyzes the hydrolytic deamination of adenosine to inosine in double-stranded RNA (dsRNA) referred to as A-to-I RNA editing (PubMed:7972084, PubMed:7565688, PubMed:12618436). This may affect gene expression and function in a number of ways that include mRNA translation by changing codons and hence the amino acid sequence of proteins; pre-mRNA splicing by altering splice site recogniti…	sp|P55265|DSRAD_HUMAN	sp|P55265|DSRAD_HUMAN Double-stranded RNA-specific adenosine deaminase OS=Homo sapiens OX=9606 GN=ADAR PE=1 SV=4	1	35	35	35	37.1	136.06	8621500	7632800	8574000	8276100	7436300	7348300	7184600	7.32307e+06	1.13014	0.0447637
P78563	Double-stranded RNA-specific editase 1	ADARB1	FUNCTION: Catalyzes the hydrolytic deamination of adenosine to inosine in double-stranded RNA (dsRNA) referred to as A-to-I RNA editing. This may affect gene expression and function in a number of ways that include mRNA translation by changing codons and hence the amino acid sequence of proteins; pre-mRNA splicing by altering splice site recognition sequences; RNA stability by changing sequences …	sp|P78563|RED1_HUMAN	sp|P78563|RED1_HUMAN Double-stranded RNA-specific editase 1 OS=Homo sapiens OX=9606 GN=ADARB1 PE=1 SV=1	1	11	11	11	23.9	80.762	563610	406460	595660	521910	123980	349890	271580	248483	2.10038	0.0363924
O60503	Adenylate cyclase type 9	ADCY9	FUNCTION: Adenylyl cyclase that catalyzes the formation of the signaling molecule cAMP in response to activation of G protein-coupled receptors (PubMed:9628827, PubMed:12972952, PubMed:15879435, PubMed:10987815). Contributes to signaling cascades activated by CRH (corticotropin-releasing factor), corticosteroids and beta-adrenergic receptors (PubMed:9628827). {ECO:0000269|PubMed:10987815, ECO:000…	sp|O60503|ADCY9_HUMAN	sp|O60503|ADCY9_HUMAN Adenylate cyclase type 9 OS=Homo sapiens OX=9606 GN=ADCY9 PE=1 SV=4	1	3	3	3	3.5	150.7	67704	41719	39591	49671.3	14424	18078	15237	15913	3.12143	0.0206951
P35611	Alpha-adducin	ADD1	FUNCTION: Membrane-cytoskeleton-associated protein that promotes the assembly of the spectrin-actin network. Binds to calmodulin.	sp|P35611|ADDA_HUMAN;sp|P35612|ADDB_HUMAN	sp|P35611|ADDA_HUMAN Alpha-adducin OS=Homo sapiens OX=9606 GN=ADD1 PE=1 SV=2	2	20	20	20	44.5	80.954	2439400	2120100	2287400	2282300	2086000	1908000	2150400	2.04813e+06	1.11433	0.11659
Q9UEY8	Gamma-adducin	ADD3	FUNCTION: Membrane-cytoskeleton-associated protein that promotes the assembly of the spectrin-actin network. Plays a role in actin filament capping (PubMed:23836506). Binds to calmodulin. {ECO:0000269|PubMed:23836506}.	sp|Q9UEY8|ADDG_HUMAN	sp|Q9UEY8|ADDG_HUMAN Gamma-adducin OS=Homo sapiens OX=9606 GN=ADD3 PE=1 SV=1	1	18	18	18	31.3	79.154	2293000	1827700	1730400	1.95037e+06	1970300	2132300	1798700	1967100	0.991493	0.936879
Q96PE1	Adhesion G protein-coupled receptor A2	ADGRA2	FUNCTION: Endothelial receptor which functions together with RECK to enable brain endothelial cells to selectively respond to Wnt7 signals (WNT7A or WNT7B) (PubMed:28289266, PubMed:30026314). Plays a key role in Wnt7-specific responses, such as endothelial cell sprouting and migration in the forebrain and neural tube, and establishment of the blood-brain barrier (By similarity). Acts as a Wnt7-sp…	sp|Q96PE1|AGRA2_HUMAN	sp|Q96PE1|AGRA2_HUMAN Adhesion G protein-coupled receptor A2 OS=Homo sapiens OX=9606 GN=ADGRA2 PE=1 SV=2	1	2	2	2	2.6	142.65	118200	105630	192940	138923	134140	3340.4	174790	104090	1.33464	0.583376
P48960	Adhesion G protein-coupled receptor E5	ADGRE5	FUNCTION: Receptor potentially involved in both adhesion and signaling processes early after leukocyte activation. Plays an essential role in leukocyte migration. {ECO:0000250|UniProtKB:Q9Z0M6}.	sp|P48960|AGRE5_HUMAN;sp|Q9UHX3|AGRE2_HUMAN	sp|P48960|AGRE5_HUMAN Adhesion G protein-coupled receptor E5 OS=Homo sapiens OX=9606 GN=ADGRE5 PE=1 SV=4	2	13	13	13	23.4	91.868	2045300	1247300	1253400	1.51533e+06	1535200	1261700	1352700	1383200	1.09553	0.658155
Q8IZF2	Adhesion G protein-coupled receptor F5	ADGRF5	FUNCTION: Receptor that plays a critical role in lung surfactant homeostasis. May play a role in controlling adipocyte function. {ECO:0000250|UniProtKB:G5E8Q8}.	sp|Q8IZF2|AGRF5_HUMAN	sp|Q8IZF2|AGRF5_HUMAN Adhesion G protein-coupled receptor F5 OS=Homo sapiens OX=9606 GN=ADGRF5 PE=1 SV=3	1	2	2	2	1.7	149.46	185600	103760	142710	144023	178910	245770	231910	218863	0.658051	0.0744813
Q9Y653	Adhesion G-protein coupled receptor G1	ADGRG1	FUNCTION: Receptor involved in cell adhesion and probably in cell-cell interactions. Mediates cell matrix adhesion in developing neurons and hematopoietic stem cells. Receptor for collagen III/COL3A1 in the developing brain and involved in regulation of cortical development, specifically in maintenance of the pial basement membrane integrity and in cortical lamination (By similarity). Binding to …	sp|Q9Y653|AGRG1_HUMAN	sp|Q9Y653|AGRG1_HUMAN Adhesion G-protein coupled receptor G1 OS=Homo sapiens OX=9606 GN=ADGRG1 PE=1 SV=2	1	5	5	5	11.8	77.737	191080	221840	161630	191517	466790	641770	769700	626087	0.305895	0.00830537
P11766	Alcohol dehydrogenase class-3	ADH5	FUNCTION: Catalyzes the oxidation of long-chain primary alcohols and the oxidation of S-(hydroxymethyl) glutathione (PubMed:8460164). Also oxidizes long chain omega-hydroxy fatty acids, such as 20-HETE, producing both the intermediate aldehyde, 20-oxoarachidonate and the end product, a dicarboxylic acid, (5Z,8Z,11Z,14Z)-eicosatetraenedioate (PubMed:16081420). Class-III ADH is remarkably ineffecti…	sp|P11766|ADHX_HUMAN	sp|P11766|ADHX_HUMAN Alcohol dehydrogenase class-3 OS=Homo sapiens OX=9606 GN=ADH5 PE=1 SV=4	1	10	10	10	32.1	39.724	2030100	2071300	1717400	1939600	2730800	2656400	2963500	2.78357e+06	0.696804	0.00434423
Q9BV57	1,2-dihydroxy-3-keto-5-methylthiopentene dioxygenase	ADI1	FUNCTION: Catalyzes the formation of formate and 2-keto-4-methylthiobutyrate (KMTB) from 1,2-dihydroxy-3-keto-5-methylthiopentene (DHK-MTPene). Also down-regulates cell migration mediated by MMP14. Necessary for hepatitis C virus replication in an otherwise non-permissive cell line. {ECO:0000255|HAMAP-Rule:MF_03154, ECO:0000269|PubMed:11602742, ECO:0000269|PubMed:15938715}.	sp|Q9BV57|MTND_HUMAN	sp|Q9BV57|MTND_HUMAN 1,2-dihydroxy-3-keto-5-methylthiopentene dioxygenase OS=Homo sapiens OX=9606 GN=ADI1 PE=1 SV=1	1	4	4	4	30.7	21.498	12579	58691	94303	55191	112650	50934	180490	114691	0.481213	0.250064
Q15847	Adipogenesis regulatory factor	ADIRF	FUNCTION: Plays a role in fat cell development; promotes adipogenic differentiation and stimulates transcription initiation of master adipogenesis factors like PPARG and CEBPA at early stages of preadipocyte differentiation. Its overexpression confers resistance to the anticancer chemotherapeutic drug cisplatin. {ECO:0000269|PubMed:19444912, ECO:0000269|PubMed:23239344}.	sp|Q15847|ADIRF_HUMAN	sp|Q15847|ADIRF_HUMAN Adipogenesis regulatory factor OS=Homo sapiens OX=9606 GN=ADIRF PE=1 SV=1	1	11	11	11	92.1	7.8547	1822900	620250	1021600	1.15492e+06	60163	16381	2103	26215.7	44.0544	0.0332514
P55263	Adenosine kinase	ADK	FUNCTION: ATP dependent phosphorylation of adenosine and other related nucleoside analogs to monophosphate derivatives. Serves as a potential regulator of concentrations of extracellular adenosine and intracellular adenine nucleotides.	sp|P55263|ADK_HUMAN	sp|P55263|ADK_HUMAN Adenosine kinase OS=Homo sapiens OX=9606 GN=ADK PE=1 SV=2	1	7	7	7	34.5	40.545	462750	543000	490250	498667	652810	839370	899930	797370	0.625389	0.0186276
Q9H2P0	Activity-dependent neuroprotector homeobox protein	ADNP	FUNCTION: Potential transcription factor. May mediate some of the neuroprotective peptide VIP-associated effects involving normal growth and cancer proliferation.	sp|Q9H2P0|ADNP_HUMAN	sp|Q9H2P0|ADNP_HUMAN Activity-dependent neuroprotector homeobox protein OS=Homo sapiens OX=9606 GN=ADNP PE=1 SV=1	1	25	25	25	31.8	123.56	1424900	1574900	1364100	1.45463e+06	1245800	1523200	1298300	1.35577e+06	1.07292	0.402364
Q9BRR6	ADP-dependent glucokinase	ADPGK	FUNCTION: Catalyzes the phosphorylation of D-glucose to D-glucose 6-phosphate using ADP as the phosphate donor. GDP and CDP can replace ADP, but with reduced efficiency (By similarity). {ECO:0000250}.	sp|Q9BRR6|ADPGK_HUMAN	sp|Q9BRR6|ADPGK_HUMAN ADP-dependent glucokinase OS=Homo sapiens OX=9606 GN=ADPGK PE=1 SV=1	1	9	9	9	28.6	54.088	904550	787900	969380	887277	380010	362110	370210	370777	2.39302	0.000636874
Q9NX46	ADP-ribose glycohydrolase ARH3	ADPRS	FUNCTION: ADP-ribose glycohydrolase that preferentially hydrolyzes the scissile alpha-O-linkage attached to the anomeric C1'' position of ADP-ribose and acts on different substrates, such as proteins ADP-ribosylated on serine, free poly(ADP-ribose) and O-acetyl-ADP-D-ribose (PubMed:21498885, PubMed:30045870, PubMed:29907568, PubMed:30401461). Specifically acts as a serine mono-ADP-ribosylhydrolas…	sp|Q9NX46|ADPRS_HUMAN	sp|Q9NX46|ADPRS_HUMAN ADP-ribose glycohydrolase ARH3 OS=Homo sapiens OX=9606 GN=ADPRS PE=1 SV=1	1	5	5	5	19	38.946	181540	191790	185680	186337	276280	279740	295670	283897	0.656354	0.000127241
Q16186	Proteasomal ubiquitin receptor ADRM1	ADRM1	FUNCTION: Component of the 26S proteasome, a multiprotein complex involved in the ATP-dependent degradation of ubiquitinated proteins. This complex plays a key role in the maintenance of protein homeostasis by removing misfolded or damaged proteins, which could impair cellular functions, and by removing proteins whose functions are no longer required. Therefore, the proteasome participates in num…	sp|Q16186|ADRM1_HUMAN	sp|Q16186|ADRM1_HUMAN Proteasomal ubiquitin receptor ADRM1 OS=Homo sapiens OX=9606 GN=ADRM1 PE=1 SV=2	1	6	6	6	20.6	42.153	561230	428300	568630	519387	876620	800100	695840	790853	0.656742	0.017413
P30566	Adenylosuccinate lyase	ADSL	FUNCTION: Catalyzes two non-sequential steps in de novo AMP synthesis: converts (S)-2-(5-amino-1-(5-phospho-D-ribosyl)imidazole-4-carboxamido)succinate (SAICAR) to fumarate plus 5-amino-1-(5-phospho-D-ribosyl)imidazole-4-carboxamide, and thereby also contributes to de novo IMP synthesis, and converts succinyladenosine monophosphate (SAMP) to AMP and fumarate. {ECO:0000269|PubMed:10888601}.	sp|P30566|PUR8_HUMAN	sp|P30566|PUR8_HUMAN Adenylosuccinate lyase OS=Homo sapiens OX=9606 GN=ADSL PE=1 SV=2	1	16	16	16	57	54.889	951010	527460	542990	673820	251900	325150	198340	258463	2.60702	0.0443234
P30520	Adenylosuccinate synthetase isozyme 2	ADSS2	FUNCTION: Plays an important role in the de novo pathway and in the salvage pathway of purine nucleotide biosynthesis. Catalyzes the first committed step in the biosynthesis of AMP from IMP. {ECO:0000250|UniProtKB:P46664}.	sp|P30520|PURA2_HUMAN	sp|P30520|PURA2_HUMAN Adenylosuccinate synthetase isozyme 2 OS=Homo sapiens OX=9606 GN=ADSS2 PE=1 SV=3	1	7	7	7	19.5	50.097	615410	467140	369660	484070	883410	1196400	920010	999940	0.484099	0.0133581
P55196	Afadin	AFDN	FUNCTION: Belongs to an adhesion system, probably together with the E-cadherin-catenin system, which plays a role in the organization of homotypic, interneuronal and heterotypic cell-cell adherens junctions (AJs) (By similarity). Nectin- and actin-filament-binding protein that connects nectin to the actin cytoskeleton (PubMed:11024295). May play a key role in the organization of epithelial struct…	sp|P55196|AFAD_HUMAN	sp|P55196|AFAD_HUMAN Afadin OS=Homo sapiens OX=9606 GN=AFDN PE=1 SV=3	1	39	39	39	32.9	206.8	3223100	3342800	3347900	3304600	1798100	1738800	2030100	1.85567e+06	1.78082	0.000120789
Q9UHB7	AF4/FMR2 family member 4	AFF4	FUNCTION: Key component of the super elongation complex (SEC), a complex required to increase the catalytic rate of RNA polymerase II transcription by suppressing transient pausing by the polymerase at multiple sites along the DNA. In the SEC complex, AFF4 acts as a central scaffold that recruits other factors through direct interactions with ELL proteins (ELL, ELL2 or ELL3) and the P-TEFb comple…	sp|Q9UHB7|AFF4_HUMAN	sp|Q9UHB7|AFF4_HUMAN AF4/FMR2 family member 4 OS=Homo sapiens OX=9606 GN=AFF4 PE=1 SV=1	1	8	8	8	9.3	127.46	137790	169210	129670	145557	299170	103810	195660	199547	0.729437	0.40242
Q8WV93	AFG1-like ATPase	AFG1L	FUNCTION: Putative mitochondrial ATPase. Plays a role in mitochondrial morphology and mitochondrial protein metabolism. Promotes degradation of excess nuclear-encoded complex IV subunits (COX4I1, COX5A and COX6A1) and normal activity of complexes III and IV of the respiratory chain (PubMed:26759378, PubMed:27323408). Mediates mitochondrial translocation of TP53 and its transcription-independent a…	sp|Q8WV93|AFG1L_HUMAN	sp|Q8WV93|AFG1L_HUMAN AFG1-like ATPase OS=Homo sapiens OX=9606 GN=AFG1L PE=1 SV=2	1	5	5	5	17	54.844	164470	51226	29220	81638.7	121190	173770	98777	131246	0.622029	0.35464
Q9Y4W6	AFG3-like protein 2	AFG3L2	FUNCTION: ATP-dependent protease which is essential for axonal and neuron development. In neurons, mediates degradation of SMDT1/EMRE before its assembly with the uniporter complex, limiting the availability of SMDT1/EMRE for MCU assembly and promoting efficient assembly of gatekeeper subunits with MCU (PubMed:27642048). Required for the maturation of paraplegin (SPG7) after its cleavage by mitoc…	sp|Q9Y4W6|AFG32_HUMAN	sp|Q9Y4W6|AFG32_HUMAN AFG3-like protein 2 OS=Homo sapiens OX=9606 GN=AFG3L2 PE=1 SV=2	1	36	36	36	48.7	88.583	4336200	5051600	4617900	4.66857e+06	2423200	2564800	2952300	2.64677e+06	1.76388	0.00150366
Q6ULP2	Aftiphilin	AFTPH	FUNCTION: May play a role in membrane trafficking.	sp|Q6ULP2|AFTIN_HUMAN	sp|Q6ULP2|AFTIN_HUMAN Aftiphilin OS=Homo sapiens OX=9606 GN=AFTPH PE=1 SV=3	1	2	2	2	3.5	102.11	22238	28075	33432	27915	34572	37935	29163	33890	0.823694	0.22063
P20933	N(4)-(beta-N-acetylglucosaminyl)-L-asparaginase	AGA	FUNCTION: Cleaves the GlcNAc-Asn bond which joins oligosaccharides to the peptide of asparagine-linked glycoproteins. {ECO:0000269|PubMed:1703489, ECO:0000269|PubMed:1904874, ECO:0000269|PubMed:2401370}.	sp|P20933|ASPG_HUMAN	sp|P20933|ASPG_HUMAN N(4)-(beta-N-acetylglucosaminyl)-L-asparaginase OS=Homo sapiens OX=9606 GN=AGA PE=1 SV=2	1	3	3	3	18.5	37.208	162760	251410	212210	208793	103520	57977	79988	80495	2.59387	0.0112351
Q9UPQ3	Arf-GAP with GTPase, ANK repeat and PH domain-containing protein 1	AGAP1	FUNCTION: GTPase-activating protein for ARF1 and, to a lesser extent, ARF5. Directly and specifically regulates the adapter protein 3 (AP-3)-dependent trafficking of proteins in the endosomal-lysosomal system. {ECO:0000269|PubMed:12640130}.	sp|Q9UPQ3|AGAP1_HUMAN	sp|Q9UPQ3|AGAP1_HUMAN Arf-GAP with GTPase, ANK repeat and PH domain-containing protein 1 OS=Homo sapiens OX=9606 GN=AGAP1 PE=1 SV=4	1	4	4	2	7.1	94.469	67537	72945	78668	73050	156590	118070	145310	139990	0.521823	0.00487658
P52594	Arf-GAP domain and FG repeat-containing protein 1	AGFG1	FUNCTION: Required for vesicle docking or fusion during acrosome biogenesis (By similarity). May play a role in RNA trafficking or localization. In case of infection by HIV-1, acts as a cofactor for viral Rev and promotes movement of Rev-responsive element-containing RNAs from the nuclear periphery to the cytoplasm. This step is essential for HIV-1 replication. {ECO:0000250, ECO:0000269|PubMed:10…	sp|P52594|AGFG1_HUMAN	sp|P52594|AGFG1_HUMAN Arf-GAP domain and FG repeat-containing protein 1 OS=Homo sapiens OX=9606 GN=AGFG1 PE=1 SV=2	1	5	5	5	13.5	58.259	664890	260980	431540	452470	362440	512330	439630	438133	1.03272	0.914085
Q53H12	Acylglycerol kinase, mitochondrial	AGK	FUNCTION: Lipid kinase that can phosphorylate both monoacylglycerol and diacylglycerol to form lysophosphatidic acid (LPA) and phosphatidic acid (PA), respectively (PubMed:15939762). Does not phosphorylate sphingosine (PubMed:15939762). Phosphorylates ceramide (By similarity). Phosphorylates 1,2-dioleoylglycerol more rapidly than 2,3-dioleoylglycerol (By similarity). Independently of its lipid ki…	sp|Q53H12|AGK_HUMAN	sp|Q53H12|AGK_HUMAN Acylglycerol kinase, mitochondrial OS=Homo sapiens OX=9606 GN=AGK PE=1 SV=2	1	10	10	10	38.2	47.137	1544400	1721000	1788100	1684500	1227300	795200	973650	998717	1.68666	0.00908714
P35573	Glycogen debranching enzyme	AGL	FUNCTION: Multifunctional enzyme acting as 1,4-alpha-D-glucan:1,4-alpha-D-glucan 4-alpha-D-glycosyltransferase and amylo-1,6-glucosidase in glycogen degradation.	sp|P35573|GDE_HUMAN	sp|P35573|GDE_HUMAN Glycogen debranching enzyme OS=Homo sapiens OX=9606 GN=AGL PE=1 SV=3	1	9	9	9	10.4	174.76	76175	65148	58911	66744.7	195380	259340	218180	224300	0.297569	0.00124624
Q9BSE5	Agmatinase, mitochondrial	AGMAT		sp|Q9BSE5|SPEB_HUMAN	sp|Q9BSE5|SPEB_HUMAN Agmatinase, mitochondrial OS=Homo sapiens OX=9606 GN=AGMAT PE=1 SV=2	1	7	7	7	30.4	37.66	511970	386100	458910	452327	232320	85720	53994	124011	3.64746	0.00760147
Q9UKV8	Protein argonaute-2	AGO2	FUNCTION: Required for RNA-mediated gene silencing (RNAi) by the RNA-induced silencing complex (RISC). The 'minimal RISC' appears to include AGO2 bound to a short guide RNA such as a microRNA (miRNA) or short interfering RNA (siRNA). These guide RNAs direct RISC to complementary mRNAs that are targets for RISC-mediated gene silencing. The precise mechanism of gene silencing depends on the degree …	sp|Q9UKV8|AGO2_HUMAN	sp|Q9UKV8|AGO2_HUMAN Protein argonaute-2 OS=Homo sapiens OX=9606 GN=AGO2 PE=1 SV=3	1	17	17	12	29	97.207	536390	394160	381110	437220	588430	719530	587640	631867	0.69195	0.0425428
Q9H9G7	Protein argonaute-3	AGO3	FUNCTION: Required for RNA-mediated gene silencing (RNAi). Binds to short RNAs such as microRNAs (miRNAs) and represses the translation of mRNAs which are complementary to them. Proposed to be involved in stabilization of small RNA derivates (siRNA) derived from processed RNA polymerase III-transcribed Alu repeats containing a DR2 retinoic acid response element (RARE) in stem cells and in the sub…	sp|Q9H9G7|AGO3_HUMAN;sp|Q9HCK5|AGO4_HUMAN	sp|Q9H9G7|AGO3_HUMAN Protein argonaute-3 OS=Homo sapiens OX=9606 GN=AGO3 PE=1 SV=2;sp|Q9HCK5|AGO4_HUMAN Protein argonaute-4 OS=Homo sapiens OX=9606 GN=AGO4 PE=1 SV=2	2	11	6	4	16.9	97.359	82344	87722	81626	83897.3	230840	212330	200690	214620	0.390911	0.0001299
Q99943	1-acyl-sn-glycerol-3-phosphate acyltransferase alpha	AGPAT1	FUNCTION: Converts 1-acyl-sn-glycerol-3-phosphate (lysophosphatidic acid or LPA) into 1,2-diacyl-sn-glycerol-3-phosphate (phosphatidic acid or PA) by incorporating an acyl moiety at the sn-2 position of the glycerol backbone. {ECO:0000269|PubMed:21873652, ECO:0000269|PubMed:9461603}.	sp|Q99943|PLCA_HUMAN	sp|Q99943|PLCA_HUMAN 1-acyl-sn-glycerol-3-phosphate acyltransferase alpha OS=Homo sapiens OX=9606 GN=AGPAT1 PE=1 SV=2	1	2	2	2	10.6	31.716	19247	63660	46095	43000.7	124520	45151	78821	82830.7	0.519139	0.205549
Q9NRZ7	1-acyl-sn-glycerol-3-phosphate acyltransferase gamma	AGPAT3	FUNCTION: Converts 1-acyl-sn-glycerol-3-phosphate (lysophosphatidic acid or LPA) into 1,2-diacyl-sn-glycerol-3-phosphate (phosphatidic acid or PA) by incorporating an acyl moiety at the sn-2 position of the glycerol backbone (PubMed:21173190). Acts on LPA containing saturated or unsaturated fatty acids C16:0-C20:4 at the sn-1 position using C18:1, C20:4 or C18:2-CoA as the acyl donor (PubMed:2117…	sp|Q9NRZ7|PLCC_HUMAN	sp|Q9NRZ7|PLCC_HUMAN 1-acyl-sn-glycerol-3-phosphate acyltransferase gamma OS=Homo sapiens OX=9606 GN=AGPAT3 PE=1 SV=1	1	6	6	6	14.4	43.38	285820	150260	270760	235613	141940	144880	60233	115684	2.03669	0.0787166
Q9NUQ2	1-acyl-sn-glycerol-3-phosphate acyltransferase epsilon	AGPAT5	FUNCTION: Converts 1-acyl-sn-glycerol-3-phosphate (lysophosphatidic acid or LPA) into 1,2-diacyl-sn-glycerol-3-phosphate (phosphatidic acid or PA) by incorporating an acyl moiety at the sn-2 position of the glycerol backbone (PubMed:21173190). Acts on LPA containing saturated or unsaturated fatty acids C15:0-C20:4 at the sn-1 position using C18:1-CoA as the acyl donor (PubMed:21173190). Also acts…	sp|Q9NUQ2|PLCE_HUMAN	sp|Q9NUQ2|PLCE_HUMAN 1-acyl-sn-glycerol-3-phosphate acyltransferase epsilon OS=Homo sapiens OX=9606 GN=AGPAT5 PE=1 SV=3	1	9	9	9	34.9	42.072	316880	596550	500800	471410	220970	194980	1433500	616483	0.764676	0.7453
O00116	Alkyldihydroxyacetonephosphate synthase, peroxisomal	AGPS	FUNCTION: Catalyzes the exchange of the acyl chain in acyl-dihydroxyacetonephosphate (acyl-DHAP) for a long chain fatty alcohol, yielding the first ether linked intermediate, i.e. alkyl-dihydroxyacetonephosphate (alkyl-DHAP), in the pathway of ether lipid biosynthesis. {ECO:0000269|PubMed:8399344, ECO:0000269|PubMed:9553082}.	sp|O00116|ADAS_HUMAN	sp|O00116|ADAS_HUMAN Alkyldihydroxyacetonephosphate synthase, peroxisomal OS=Homo sapiens OX=9606 GN=AGPS PE=1 SV=1	1	23	23	23	52	72.911	4527800	4456800	4314100	4432900	3745400	3924200	4375200	4.01493e+06	1.1041	0.101936
O95994	Anterior gradient protein 2 homolog	AGR2	FUNCTION: Required for MUC2 post-transcriptional synthesis and secretion. May play a role in the production of mucus by intestinal cells (By similarity). Proto-oncogene that may play a role in cell migration, cell differentiation and cell growth. Promotes cell adhesion (PubMed:23274113). {ECO:0000250, ECO:0000269|PubMed:18199544, ECO:0000269|PubMed:23274113}.	sp|O95994|AGR2_HUMAN	sp|O95994|AGR2_HUMAN Anterior gradient protein 2 homolog OS=Homo sapiens OX=9606 GN=AGR2 PE=1 SV=1	1	5	5	5	38.9	19.979	10312	32262	22891	21821.7	672330	1165200	913950	917160	0.0237926	0.00327098
O00468	Agrin	AGRN	FUNCTION: [Isoform 1]: heparan sulfate basal lamina glycoprotein that plays a central role in the formation and the maintenance of the neuromuscular junction (NMJ) and directs key events in postsynaptic differentiation. Component of the AGRN-LRP4 receptor complex that induces the phosphorylation and activation of MUSK. The activation of MUSK in myotubes induces the formation of NMJ by regulating …	sp|O00468|AGRIN_HUMAN	sp|O00468|AGRIN_HUMAN Agrin OS=Homo sapiens OX=9606 GN=AGRN PE=1 SV=6	1	42	42	42	33.1	217.32	2315000	1943400	2889000	2.38247e+06	936400	1006200	960920	967840	2.46163	0.00684299
Q6RW13	Type-1 angiotensin II receptor-associated protein	AGTRAP	FUNCTION: Appears to be a negative regulator of type-1 angiotensin II receptor-mediated signaling by regulating receptor internalisation as well as mechanism of receptor desensitization such as phosphorylation. Induces also a decrease in cell proliferation and angiotensin II-stimulated transcriptional activity. {ECO:0000269|PubMed:12960423}.	sp|Q6RW13|ATRAP_HUMAN	sp|Q6RW13|ATRAP_HUMAN Type-1 angiotensin II receptor-associated protein OS=Homo sapiens OX=9606 GN=AGTRAP PE=1 SV=1	1	3	3	3	30.2	17.419	156350	581710	570090	436050	573740	321230	136320	343763	1.26846	0.650548
Q8WYP5	Protein ELYS	AHCTF1	FUNCTION: Required for the assembly of a functional nuclear pore complex (NPC) on the surface of chromosomes as nuclei form at the end of mitosis. May initiate NPC assembly by binding to chromatin and recruiting the Nup107-160 subcomplex of the NPC. Also required for the localization of the Nup107-160 subcomplex of the NPC to the kinetochore during mitosis and for the completion of cytokinesis. {…	sp|Q8WYP5|ELYS_HUMAN	sp|Q8WYP5|ELYS_HUMAN Protein ELYS OS=Homo sapiens OX=9606 GN=AHCTF1 PE=1 SV=3	1	42	42	42	25.9	252.5	1440900	1141300	991330	1.19118e+06	1013400	1364500	1236400	1.20477e+06	0.98872	0.939158
P23526	Adenosylhomocysteinase	AHCY	FUNCTION: Adenosylhomocysteine is a competitive inhibitor of S-adenosyl-L-methionine-dependent methyl transferase reactions; therefore adenosylhomocysteinase may play a key role in the control of methylations via regulation of the intracellular concentration of adenosylhomocysteine. {ECO:0000269|PubMed:12590576}.	sp|P23526|SAHH_HUMAN	sp|P23526|SAHH_HUMAN Adenosylhomocysteinase OS=Homo sapiens OX=9606 GN=AHCY PE=1 SV=4	1	15	15	15	43.5	47.716	7433300	6343900	6148700	6.64197e+06	4305000	3529600	4005400	3.94667e+06	1.68293	0.00420142
O43865	S-adenosylhomocysteine hydrolase-like protein 1	AHCYL1	FUNCTION: Multifaceted cellular regulator which coordinates several essential cellular functions including regulation of epithelial HCO3(-) and fluid secretion, mRNA processing and DNA replication. Regulates ITPR1 sensitivity to inositol 1,4,5-trisphosphate competing for the common binding site and acting as endogenous 'pseudoligand' whose inhibitory activity can be modulated by its phosphorylati…	sp|O43865|SAHH2_HUMAN;sp|Q96HN2|SAHH3_HUMAN	sp|O43865|SAHH2_HUMAN S-adenosylhomocysteine hydrolase-like protein 1 OS=Homo sapiens OX=9606 GN=AHCYL1 PE=1 SV=2;sp|Q96HN2|SAHH3_HUMAN Adenosylhomocysteinase 3 OS=Homo sapiens OX=9606 GN=AHCYL2 PE=1 SV=1	2	14	14	14	27.4	58.951	640080	521730	592240	584683	737530	694690	546420	659547	0.886493	0.328533
Q5TGY3	AT-hook DNA-binding motif-containing protein 1	AHDC1		sp|Q5TGY3|AHDC1_HUMAN	sp|Q5TGY3|AHDC1_HUMAN AT-hook DNA-binding motif-containing protein 1 OS=Homo sapiens OX=9606 GN=AHDC1 PE=1 SV=1	1	7	7	7	8.3	168.35	144400	128120	152670	141730	51387	114700	116380	94155.7	1.50527	0.102769
Q09666	Neuroblast differentiation-associated protein AHNAK	AHNAK	FUNCTION: May be required for neuronal cell differentiation.	sp|Q09666|AHNK_HUMAN	sp|Q09666|AHNK_HUMAN Neuroblast differentiation-associated protein AHNAK OS=Homo sapiens OX=9606 GN=AHNAK PE=1 SV=2	1	215	215	215	61.2	629.09	51172000	47494000	44617000	47761000	57267000	58443000	60853000	5.88543e+07	0.811512	0.00693304
Q8IVF2	Protein AHNAK2	AHNAK2		sp|Q8IVF2|AHNK2_HUMAN	sp|Q8IVF2|AHNK2_HUMAN Protein AHNAK2 OS=Homo sapiens OX=9606 GN=AHNAK2 PE=1 SV=2	1	53	53	53	21.6	616.62	3655200	3772700	3693200	3.70703e+06	1431400	622280	623620	892433	4.15385	0.000490141
O95433	Activator of 90 kDa heat shock protein ATPase homolog 1	AHSA1	FUNCTION: Acts as a co-chaperone of HSP90AA1 (PubMed:29127155). Activates the ATPase activity of HSP90AA1 leading to increase in its chaperone activity (PubMed:29127155). Competes with the inhibitory co-chaperone FNIP1 for binding to HSP90AA1, thereby providing a reciprocal regulatory mechanism for chaperoning of client proteins (PubMed:27353360). Competes with the inhibitory co-chaperone TSC1 fo…	sp|O95433|AHSA1_HUMAN	sp|O95433|AHSA1_HUMAN Activator of 90 kDa heat shock protein ATPase homolog 1 OS=Homo sapiens OX=9606 GN=AHSA1 PE=1 SV=1	1	13	13	13	51.2	38.274	1562600	1210900	759650	1.17772e+06	3691500	2362100	2087700	2.71377e+06	0.433979	0.0484223
Q96BJ3	Axin interactor, dorsalization-associated protein	AIDA	FUNCTION: Acts as a ventralizing factor during embryogenesis. Inhibits axin-mediated JNK activation by binding axin and disrupting axin homodimerization. This in turn antagonizes a Wnt/beta-catenin-independent dorsalization pathway activated by AXIN/JNK-signaling (By similarity). {ECO:0000250}.	sp|Q96BJ3|AIDA_HUMAN	sp|Q96BJ3|AIDA_HUMAN Axin interactor, dorsalization-associated protein OS=Homo sapiens OX=9606 GN=AIDA PE=1 SV=1	1	6	6	6	27.1	35.023	217900	211830	229410	219713	369210	432240	373630	391693	0.560932	0.00120164
Q9BQI0	Allograft inflammatory factor 1-like	AIF1L	FUNCTION: Actin-binding protein that promotes actin bundling. May neither bind calcium nor depend on calcium for function. {ECO:0000269|PubMed:18699778}.	sp|Q9BQI0|AIF1L_HUMAN	sp|Q9BQI0|AIF1L_HUMAN Allograft inflammatory factor 1-like OS=Homo sapiens OX=9606 GN=AIF1L PE=1 SV=1	1	3	3	3	27.3	17.068	110090	389360	319870	273107	331960	186890	171800	230217	1.1863	0.684973
O95831	Apoptosis-inducing factor 1, mitochondrial	AIFM1	FUNCTION: Functions both as NADH oxidoreductase and as regulator of apoptosis (PubMed:20362274, PubMed:23217327, PubMed:17094969). In response to apoptotic stimuli, it is released from the mitochondrion intermembrane space into the cytosol and to the nucleus, where it functions as a proapoptotic factor in a caspase-independent pathway. The soluble form (AIFsol) found in the nucleus induces 'parth…	sp|O95831|AIFM1_HUMAN	sp|O95831|AIFM1_HUMAN Apoptosis-inducing factor 1, mitochondrial OS=Homo sapiens OX=9606 GN=AIFM1 PE=1 SV=1	1	23	23	23	48	66.9	6739900	7104300	6645900	6.83003e+06	5161500	5453500	6439900	5.68497e+06	1.20142	0.0495979
Q9BRQ8	Ferroptosis suppressor protein 1	AIFM2	FUNCTION: A NAD(P)H-dependent oxidoreductase involved in cellular oxidative stress response. At the plasma membrane, catalyzes reduction of coenzyme Q/ubiquinone-10 to ubiquinol-10, a lipophilic radical-trapping antioxidant that prevents lipid oxidative damage and consequently ferroptosis. Cooperates with GPX4 to suppress phospholipid peroxidation and ferroptosis. This anti-ferroptotic function i…	sp|Q9BRQ8|FSP1_HUMAN	sp|Q9BRQ8|FSP1_HUMAN Ferroptosis suppressor protein 1 OS=Homo sapiens OX=9606 GN=AIFM2 PE=1 SV=1	1	9	9	9	39.4	40.526	559880	620780	601950	594203	591010	489920	282240	454390	1.30769	0.2058
Q9NVV5	Androgen-induced gene 1 protein	AIG1	FUNCTION: Hydrolyzes bioactive fatty-acid esters of hydroxy-fatty acids (FAHFAs), but not other major classes of lipids (PubMed:27018888). Show a preference for FAHFAs with branching distal from the carboxylate head group of the lipids (PubMed:27018888). {ECO:0000269|PubMed:27018888}.	sp|Q9NVV5|AIG1_HUMAN	sp|Q9NVV5|AIG1_HUMAN Androgen-induced gene 1 protein OS=Homo sapiens OX=9606 GN=AIG1 PE=1 SV=3	1	2	2	2	10.5	27.458	63692	139620	131250	111521	95342	117650	134290	115761	0.963373	0.880869
Q12904	Aminoacyl tRNA synthase complex-interacting multifunctional protein 1	AIMP1	FUNCTION: Non-catalytic component of the multisynthase complex. Stimulates the catalytic activity of cytoplasmic arginyl-tRNA synthase (PubMed:10358004). Binds tRNA. Possesses inflammatory cytokine activity (PubMed:11306575). Negatively regulates TGF-beta signaling through stabilization of SMURF2 by binding to SMURF2 and inhibiting its SMAD7-mediated degradation (By similarity). Involved in gluco…	sp|Q12904|AIMP1_HUMAN	sp|Q12904|AIMP1_HUMAN Aminoacyl tRNA synthase complex-interacting multifunctional protein 1 OS=Homo sapiens OX=9606 GN=AIMP1 PE=1 SV=2	1	10	10	10	56.1	34.352	2058600	2124400	1891900	2.02497e+06	2383400	3666900	3164400	3.07157e+06	0.659262	0.051064
Q13155	Aminoacyl tRNA synthase complex-interacting multifunctional protein 2	AIMP2	FUNCTION: Required for assembly and stability of the aminoacyl-tRNA synthase complex (PubMed:19131329). Mediates ubiquitination and degradation of FUBP1, a transcriptional activator of MYC, leading to MYC down-regulation which is required for aveolar type II cell differentiation. Blocks MDM2-mediated ubiquitination and degradation of p53/TP53. Functions as a proapoptotic factor. {ECO:0000269|PubM…	sp|Q13155|AIMP2_HUMAN	sp|Q13155|AIMP2_HUMAN Aminoacyl tRNA synthase complex-interacting multifunctional protein 2 OS=Homo sapiens OX=9606 GN=AIMP2 PE=1 SV=2	1	11	11	11	54.7	35.348	1086400	1224700	1410400	1240500	1520200	1243400	1841100	1534900	0.808196	0.208546
O00170	AH receptor-interacting protein	AIP	FUNCTION: May play a positive role in AHR-mediated (aromatic hydrocarbon receptor) signaling, possibly by influencing its receptivity for ligand and/or its nuclear targeting.; FUNCTION: Cellular negative regulator of the hepatitis B virus (HBV) X protein.	sp|O00170|AIP_HUMAN	sp|O00170|AIP_HUMAN AH receptor-interacting protein OS=Homo sapiens OX=9606 GN=AIP PE=1 SV=2	1	8	8	8	41.2	37.636	267200	210320	197560	225027	437750	193470	188300	273173	0.82375	0.601536
Q96IF1	LIM domain-containing protein ajuba	AJUBA	FUNCTION: Adapter or scaffold protein which participates in the assembly of numerous protein complexes and is involved in several cellular processes such as cell fate determination, cytoskeletal organization, repression of gene transcription, mitosis, cell-cell adhesion, cell differentiation, proliferation and migration. Contributes to the linking and/or strengthening of epithelia cell-cell junct…	sp|Q96IF1|AJUBA_HUMAN	sp|Q96IF1|AJUBA_HUMAN LIM domain-containing protein ajuba OS=Homo sapiens OX=9606 GN=AJUBA PE=1 SV=1	1	4	4	4	10.2	56.933	141040	90972	124980	118997	127420	147970	158450	144613	0.822866	0.213802
P00568	Adenylate kinase isoenzyme 1	AK1	FUNCTION: Catalyzes the reversible transfer of the terminal phosphate group between ATP and AMP. Also displays broad nucleoside diphosphate kinase activity. Plays an important role in cellular energy homeostasis and in adenine nucleotide metabolism. {ECO:0000255|HAMAP-Rule:MF_03171, ECO:0000269|PubMed:23416111}.	sp|P00568|KAD1_HUMAN	sp|P00568|KAD1_HUMAN Adenylate kinase isoenzyme 1 OS=Homo sapiens OX=9606 GN=AK1 PE=1 SV=3	1	10	10	10	52.6	21.635	827740	365530	396960	530077	803790	891120	610570	768493	0.689761	0.234784
P54819	Adenylate kinase 2, mitochondrial	AK2	FUNCTION: Catalyzes the reversible transfer of the terminal phosphate group between ATP and AMP. Plays an important role in cellular energy homeostasis and in adenine nucleotide metabolism. Adenylate kinase activity is critical for regulation of the phosphate utilization and the AMP de novo biosynthesis pathways. Plays a key role in hematopoiesis. {ECO:0000255|HAMAP-Rule:MF_03168, ECO:0000269|Pub…	sp|P54819|KAD2_HUMAN	sp|P54819|KAD2_HUMAN Adenylate kinase 2, mitochondrial OS=Homo sapiens OX=9606 GN=AK2 PE=1 SV=2	1	11	11	11	60.7	26.477	8551800	9153700	7952300	8552600	6158500	7163800	6309500	6.54393e+06	1.30695	0.0126483
Q9UIJ7	GTP:AMP phosphotransferase AK3, mitochondrial	AK3	FUNCTION: Involved in maintaining the homeostasis of cellular nucleotides by catalyzing the interconversion of nucleoside phosphates. Has GTP:AMP phosphotransferase and ITP:AMP phosphotransferase activities. {ECO:0000255|HAMAP-Rule:MF_03169, ECO:0000269|PubMed:11485571}.	sp|Q9UIJ7|KAD3_HUMAN	sp|Q9UIJ7|KAD3_HUMAN GTP:AMP phosphotransferase AK3, mitochondrial OS=Homo sapiens OX=9606 GN=AK3 PE=1 SV=4	1	10	10	10	45.8	25.565	1350600	1560000	1291700	1.40077e+06	2653600	2422700	2365000	2.48043e+06	0.564727	0.000845063
P27144	Adenylate kinase 4, mitochondrial	AK4	FUNCTION: Involved in maintaining the homeostasis of cellular nucleotides by catalyzing the interconversion of nucleoside phosphates (PubMed:19073142, PubMed:19766732, PubMed:23416111, PubMed:24767988). Efficiently phosphorylates AMP and dAMP using ATP as phosphate donor, but phosphorylates only AMP when using GTP as phosphate donor (PubMed:19073142, PubMed:19766732, PubMed:23416111). Also displa…	sp|P27144|KAD4_HUMAN	sp|P27144|KAD4_HUMAN Adenylate kinase 4, mitochondrial OS=Homo sapiens OX=9606 GN=AK4 PE=1 SV=1	1	5	5	5	24.7	25.268	108960	367240	207040	227747	744690	242390	905740	630940	0.360964	0.131943
Q9Y3D8	Adenylate kinase isoenzyme 6	AK6	FUNCTION: Broad-specificity nucleoside monophosphate (NMP) kinase that catalyzes the reversible transfer of the terminal phosphate group between nucleoside triphosphates and monophosphates. AMP and dAMP are the preferred substrates, but CMP and dCMP are also good substrates. IMP is phosphorylated to a much lesser extent. All nucleoside triphosphates ATP, GTP, UTP, CTP, dATP, dCTP, dGTP, and TTP a…	sp|Q9Y3D8|KAD6_HUMAN	sp|Q9Y3D8|KAD6_HUMAN Adenylate kinase isoenzyme 6 OS=Homo sapiens OX=9606 GN=AK6 PE=1 SV=1	1	3	3	3	26.7	20.061	150090	73270	100320	107893	90992	71557	78864	80471	1.34077	0.302672
Q92667	A-kinase anchor protein 1, mitochondrial	AKAP1	FUNCTION: Binds to type I and II regulatory subunits of protein kinase A and anchors them to the cytoplasmic face of the mitochondrial outer membrane.	sp|Q92667|AKAP1_HUMAN	sp|Q92667|AKAP1_HUMAN A-kinase anchor protein 1, mitochondrial OS=Homo sapiens OX=9606 GN=AKAP1 PE=1 SV=1	1	24	24	24	37.7	97.34	885110	851680	904730	880507	495280	639620	675700	603533	1.45892	0.00841448
Q9UKA4	A-kinase anchor protein 11	AKAP11	FUNCTION: Binds to type II regulatory subunits of protein kinase A and anchors/targets them.	sp|Q9UKA4|AKA11_HUMAN	sp|Q9UKA4|AKA11_HUMAN A-kinase anchor protein 11 OS=Homo sapiens OX=9606 GN=AKAP11 PE=1 SV=1	1	11	11	11	9.5	210.51	36183	18911	25160	26751.3	4709.4	33735	34416	24286.8	1.10148	0.833934
Q12802	A-kinase anchor protein 13	AKAP13	FUNCTION: Scaffold protein that plays an important role in assembling signaling complexes downstream of several types of G protein-coupled receptors. Activates RHOA in response to signaling via G protein-coupled receptors via its function as Rho guanine nucleotide exchange factor (PubMed:11546812, PubMed:15229649, PubMed:23090968, PubMed:25186459, PubMed:24993829). May also activate other Rho fam…	sp|Q12802|AKP13_HUMAN	sp|Q12802|AKP13_HUMAN A-kinase anchor protein 13 OS=Homo sapiens OX=9606 GN=AKAP13 PE=1 SV=2	1	15	15	15	9.5	307.55	141310	123870	106850	124010	127700	430760	231440	263300	0.470984	0.194536
Q02040	A-kinase anchor protein 17A	AKAP17A	FUNCTION: Splice factor regulating alternative splice site selection for certain mRNA precursors. Mediates regulation of pre-mRNA splicing in a PKA-dependent manner. {ECO:0000269|PubMed:16982639, ECO:0000269|PubMed:19840947}.	sp|Q02040|AK17A_HUMAN	sp|Q02040|AK17A_HUMAN A-kinase anchor protein 17A OS=Homo sapiens OX=9606 GN=AKAP17A PE=1 SV=2	1	9	9	9	19.7	80.735	323500	203800	227930	251743	264090	503990	284260	350780	0.717667	0.309087
Q9Y2D5	A-kinase anchor protein 2	AKAP2	FUNCTION: Binds to regulatory subunit (RII) of protein kinase A. May be involved in establishing polarity in signaling systems or in integrating PKA-RII isoforms with downstream effectors to capture, amplify and focus diffuse, trans-cellular signals carried by cAMP (By similarity). {ECO:0000250}.	sp|Q9Y2D5|AKAP2_HUMAN	sp|Q9Y2D5|AKAP2_HUMAN A-kinase anchor protein 2 OS=Homo sapiens OX=9606 GN=AKAP2 PE=1 SV=3	1	11	11	11	20.1	94.659	506780	364010	409880	426890	11853	74390	28598	38280.3	11.1517	0.00107967
O43823	A-kinase anchor protein 8	AKAP8	FUNCTION: Anchoring protein that mediates the subcellular compartmentation of cAMP-dependent protein kinase (PKA type II) (PubMed:9473338). Acts as an anchor for a PKA-signaling complex onto mitotic chromosomes, which is required for maintenance of chromosomes in a condensed form throughout mitosis. Recruits condensin complex subunit NCAPD2 to chromosomes required for chromatin condensation; the …	sp|O43823|AKAP8_HUMAN	sp|O43823|AKAP8_HUMAN A-kinase anchor protein 8 OS=Homo sapiens OX=9606 GN=AKAP8 PE=1 SV=1	1	11	11	11	23.4	76.107	467050	342820	363600	391157	348740	143680	230420	240947	1.62342	0.101041
Q9ULX6	A-kinase anchor protein 8-like	AKAP8L	FUNCTION: Could play a role in constitutive transport element (CTE)-mediated gene expression by association with DHX9. Increases CTE-dependent nuclear unspliced mRNA export (PubMed:10748171, PubMed:11402034). Proposed to target PRKACA to the nucleus but does not seem to be implicated in the binding of regulatory subunit II of PKA (PubMed:10761695, PubMed:11884601). May be involved in nuclear enve…	sp|Q9ULX6|AKP8L_HUMAN	sp|Q9ULX6|AKP8L_HUMAN A-kinase anchor protein 8-like OS=Homo sapiens OX=9606 GN=AKAP8L PE=1 SV=4	1	11	11	11	22.4	71.639	1158800	1039500	939780	1.04603e+06	528780	820030	734760	694523	1.50611	0.0304896
Q99996	A-kinase anchor protein 9	AKAP9	FUNCTION: Scaffolding protein that assembles several protein kinases and phosphatases on the centrosome and Golgi apparatus. Required to maintain the integrity of the Golgi apparatus (PubMed:10202149, PubMed:15047863). Required for microtubule nucleation at the cis-side of the Golgi apparatus (PubMed:15047863, PubMed:19242490). Required for association of the centrosomes with the poles of the bip…	sp|Q99996|AKAP9_HUMAN	sp|Q99996|AKAP9_HUMAN A-kinase anchor protein 9 OS=Homo sapiens OX=9606 GN=AKAP9 PE=1 SV=4	1	48	48	48	17.1	452.98	827780	680990	661710	723493	750040	1181600	929020	953553	0.758734	0.165307
P14550	Aldo-keto reductase family 1 member A1	AKR1A1	FUNCTION: Catalyzes the NADPH-dependent reduction of a wide variety of carbonyl-containing compounds to their corresponding alcohols. Displays enzymatic activity towards endogenous metabolites such as aromatic and aliphatic aldehydes, ketones, monosaccharides and bile acids, with a preference for negatively charged substrates, such as glucuronate and succinic semialdehyde (PubMed:10510318). Funct…	sp|P14550|AK1A1_HUMAN	sp|P14550|AK1A1_HUMAN Aldo-keto reductase family 1 member A1 OS=Homo sapiens OX=9606 GN=AKR1A1 PE=1 SV=3	1	15	15	15	58.8	36.573	2523200	2538700	2197100	2.41967e+06	3000900	3809500	3369400	3.39327e+06	0.713079	0.0197675
P42330	Aldo-keto reductase family 1 member C3	AKR1C3	FUNCTION: Catalyzes the conversion of aldehydes and ketones to alcohols. Catalyzes the reduction of prostaglandin (PG) D2, PGH2 and phenanthrenequinone (PQ) and the oxidation of 9-alpha,11-beta-PGF2 to PGD2. Functions as a bi-directional 3-alpha-, 17-beta- and 20-alpha HSD. Can interconvert active androgens, estrogens and progestins with their cognate inactive metabolites. Preferentially transfor…	sp|P42330|AK1C3_HUMAN;sp|P17516|AK1C4_HUMAN	sp|P42330|AK1C3_HUMAN Aldo-keto reductase family 1 member C3 OS=Homo sapiens OX=9606 GN=AKR1C3 PE=1 SV=4	2	14	14	10	66.3	36.853	1827500	2263000	1553300	1.88127e+06	7748	32169	15826	18581	101.247	0.000840528
O43488	Aflatoxin B1 aldehyde reductase member 2	AKR7A2	FUNCTION: Catalyzes the NADPH-dependent reduction of succinic semialdehyde to gamma-hydroxybutyrate. May have an important role in producing the neuromodulator gamma-hydroxybutyrate (GHB). Has broad substrate specificity. Has NADPH-dependent aldehyde reductase activity towards 2-carboxybenzaldehyde, 2-nitrobenzaldehyde and pyridine-2-aldehyde (in vitro). Can reduce 1,2-naphthoquinone and 9,10-phe…	sp|O43488|ARK72_HUMAN	sp|O43488|ARK72_HUMAN Aflatoxin B1 aldehyde reductase member 2 OS=Homo sapiens OX=9606 GN=AKR7A2 PE=1 SV=3	1	7	7	6	28.1	39.589	802730	831280	725600	786537	818650	607380	606390	677473	1.16099	0.231221
P31749	RAC-alpha serine/threonine-protein kinase	AKT1	FUNCTION: AKT1 is one of 3 closely related serine/threonine-protein kinases (AKT1, AKT2 and AKT3) called the AKT kinase, and which regulate many processes including metabolism, proliferation, cell survival, growth and angiogenesis (PubMed:15526160, PubMed:11882383, PubMed:21620960, PubMed:21432781). This is mediated through serine and/or threonine phosphorylation of a range of downstream substrat…	sp|P31749|AKT1_HUMAN;sp|Q9Y243|AKT3_HUMAN	sp|P31749|AKT1_HUMAN RAC-alpha serine/threonine-protein kinase OS=Homo sapiens OX=9606 GN=AKT1 PE=1 SV=2	2	7	4	4	21.7	55.686	218150	105360	25365	116292	221620	333060	124900	226527	0.513369	0.250608
Q96B36	Proline-rich AKT1 substrate 1	AKT1S1	FUNCTION: Subunit of mTORC1, which regulates cell growth and survival in response to nutrient and hormonal signals. mTORC1 is activated in response to growth factors or amino acids. Growth factor-stimulated mTORC1 activation involves a AKT1-mediated phosphorylation of TSC1-TSC2, which leads to the activation of the RHEB GTPase that potently activates the protein kinase activity of mTORC1. Amino a…	sp|Q96B36|AKTS1_HUMAN	sp|Q96B36|AKTS1_HUMAN Proline-rich AKT1 substrate 1 OS=Homo sapiens OX=9606 GN=AKT1S1 PE=1 SV=1	1	1	1	1	3.9	27.383	50918	70512	65897	62442.3	27228	95824	20181	47744.3	1.30785	0.585871
P31751	RAC-beta serine/threonine-protein kinase	AKT2	FUNCTION: AKT2 is one of 3 closely related serine/threonine-protein kinases (AKT1, AKT2 and AKT3) called the AKT kinase, and which regulate many processes including metabolism, proliferation, cell survival, growth and angiogenesis. This is mediated through serine and/or threonine phosphorylation of a range of downstream substrates. Over 100 substrate candidates have been reported so far, but for …	sp|P31751|AKT2_HUMAN	sp|P31751|AKT2_HUMAN RAC-beta serine/threonine-protein kinase OS=Homo sapiens OX=9606 GN=AKT2 PE=1 SV=2	1	7	7	4	21.6	55.768	51492	64218	93346	69685.3	54359	39876	80525	58253.3	1.19625	0.542047
Q9H8T0	AKT-interacting protein	AKTIP	FUNCTION: Component of the FTS/Hook/FHIP complex (FHF complex). The FHF complex may function to promote vesicle trafficking and/or fusion via the homotypic vesicular protein sorting complex (the HOPS complex). Regulates apoptosis by enhancing phosphorylation and activation of AKT1. Increases release of TNFSF6 via the AKT1/GSK3B/NFATC1 signaling cascade. {ECO:0000269|PubMed:14749367, ECO:0000269|P…	sp|Q9H8T0|AKTIP_HUMAN	sp|Q9H8T0|AKTIP_HUMAN AKT-interacting protein OS=Homo sapiens OX=9606 GN=AKTIP PE=1 SV=1	1	4	4	4	24.3	33.128	140640	91424	24788	85617.3	101650	255170	394060	250293	0.342068	0.14419
P13196	5-aminolevulinate synthase, nonspecific, mitochondrial	ALAS1		sp|P13196|HEM1_HUMAN	sp|P13196|HEM1_HUMAN 5-aminolevulinate synthase, nonspecific, mitochondrial OS=Homo sapiens OX=9606 GN=ALAS1 PE=1 SV=2	1	11	11	11	29.1	70.58	288940	251660	226600	255733	408530	237580	366780	337630	0.757437	0.207681
Q13740	CD166 antigen	ALCAM	FUNCTION: Cell adhesion molecule that mediates both heterotypic cell-cell contacts via its interaction with CD6, as well as homotypic cell-cell contacts (PubMed:7760007, PubMed:15496415, PubMed:15048703, PubMed:16352806, PubMed:23169771, PubMed:24945728). Promotes T-cell activation and proliferation via its interactions with CD6 (PubMed:15048703, PubMed:16352806, PubMed:24945728). Contributes to …	sp|Q13740|CD166_HUMAN	sp|Q13740|CD166_HUMAN CD166 antigen OS=Homo sapiens OX=9606 GN=ALCAM PE=1 SV=2	1	18	18	18	43.9	65.102	1888100	1986500	1894500	1.92303e+06	254880	415110	333330	334440	5.75001	9.27193e-06
P54886	Delta-1-pyrroline-5-carboxylate synthase	ALDH18A1	FUNCTION: Bifunctional enzyme that converts glutamate to glutamate 5-semialdehyde, an intermediate in the biosynthesis of proline, ornithine and arginine. {ECO:0000269|PubMed:10037775, ECO:0000269|PubMed:11092761, ECO:0000269|PubMed:26297558, ECO:0000269|PubMed:26320891}.	sp|P54886|P5CS_HUMAN	sp|P54886|P5CS_HUMAN Delta-1-pyrroline-5-carboxylate synthase OS=Homo sapiens OX=9606 GN=ALDH18A1 PE=1 SV=2	1	31	31	31	51.1	87.301	3975600	3329400	3642200	3.64907e+06	6670300	6173400	6678100	6.50727e+06	0.560768	0.000335865
P30837	Aldehyde dehydrogenase X, mitochondrial	ALDH1B1	FUNCTION: ALDHs play a major role in the detoxification of alcohol-derived acetaldehyde. They are involved in the metabolism of corticosteroids, biogenic amines, neurotransmitters, and lipid peroxidation.	sp|P30837|AL1B1_HUMAN	sp|P30837|AL1B1_HUMAN Aldehyde dehydrogenase X, mitochondrial OS=Homo sapiens OX=9606 GN=ALDH1B1 PE=1 SV=3	1	20	20	20	42	57.206	2460900	3683100	4143300	3429100	3148300	3226400	3501100	3.29193e+06	1.04167	0.802497
O75891	Cytosolic 10-formyltetrahydrofolate dehydrogenase	ALDH1L1		sp|O75891|AL1L1_HUMAN	sp|O75891|AL1L1_HUMAN Cytosolic 10-formyltetrahydrofolate dehydrogenase OS=Homo sapiens OX=9606 GN=ALDH1L1 PE=1 SV=2	1	16	16	16	26.2	98.828	900440	748570	582340	743783	444180	682050	500990	542407	1.37127	0.159067
P05091	Aldehyde dehydrogenase, mitochondrial	ALDH2		sp|P05091|ALDH2_HUMAN	sp|P05091|ALDH2_HUMAN Aldehyde dehydrogenase, mitochondrial OS=Homo sapiens OX=9606 GN=ALDH2 PE=1 SV=2	1	16	16	16	49.9	56.381	2328100	3226900	2993700	2.84957e+06	1646900	1138700	1416900	1.40083e+06	2.03419	0.00915315
P30838	Aldehyde dehydrogenase, dimeric NADP-preferring	ALDH3A1	FUNCTION: ALDHs play a major role in the detoxification of alcohol-derived acetaldehyde (Probable). They are involved in the metabolism of corticosteroids, biogenic amines, neurotransmitters, and lipid peroxidation (Probable). Oxidizes medium and long chain aldehydes into non-toxic fatty acids (PubMed:1737758). Preferentially oxidizes aromatic aldehyde substrates (PubMed:1737758). Comprises about…	sp|P30838|AL3A1_HUMAN	sp|P30838|AL3A1_HUMAN Aldehyde dehydrogenase, dimeric NADP-preferring OS=Homo sapiens OX=9606 GN=ALDH3A1 PE=1 SV=3	1	11	10	10	29.6	50.394	5708.7	13684	20510	13300.9	2138400	1537800	714850	1.46368e+06	0.00908728	0.0245619
P51648	Aldehyde dehydrogenase family 3 member A2	ALDH3A2	FUNCTION: Catalyzes the oxidation of medium and long chain aliphatic aldehydes to fatty acids. Active on a variety of saturated and unsaturated aliphatic aldehydes between 6 and 24 carbons in length (PubMed:9133646, PubMed:22633490, PubMed:25047030, PubMed:18035827, PubMed:9662422, PubMed:18182499). Responsible for conversion of the sphingosine 1-phosphate (S1P) degradation product hexadecenal to…	sp|P51648|AL3A2_HUMAN	sp|P51648|AL3A2_HUMAN Aldehyde dehydrogenase family 3 member A2 OS=Homo sapiens OX=9606 GN=ALDH3A2 PE=1 SV=1	1	14	14	13	38.8	54.847	1706900	1821500	1971200	1833200	2974800	2609600	2538200	2.70753e+06	0.677074	0.00490393
P30038	Delta-1-pyrroline-5-carboxylate dehydrogenase, mitochondrial	ALDH4A1	FUNCTION: Irreversible conversion of delta-1-pyrroline-5-carboxylate (P5C), derived either from proline or ornithine, to glutamate. This is a necessary step in the pathway interconnecting the urea and tricarboxylic acid cycles. The preferred substrate is glutamic gamma-semialdehyde, other substrates include succinic, glutaric and adipic semialdehydes. {ECO:0000269|PubMed:22516612}.	sp|P30038|AL4A1_HUMAN	sp|P30038|AL4A1_HUMAN Delta-1-pyrroline-5-carboxylate dehydrogenase, mitochondrial OS=Homo sapiens OX=9606 GN=ALDH4A1 PE=1 SV=3	1	15	15	15	41	61.719	1573800	1573500	1914500	1.68727e+06	1027700	708560	893150	876470	1.92507	0.00521092
P51649	Succinate-semialdehyde dehydrogenase, mitochondrial	ALDH5A1	FUNCTION: Catalyzes one step in the degradation of the inhibitory neurotransmitter gamma-aminobutyric acid (GABA). {ECO:0000269|PubMed:19300440}.	sp|P51649|SSDH_HUMAN	sp|P51649|SSDH_HUMAN Succinate-semialdehyde dehydrogenase, mitochondrial OS=Homo sapiens OX=9606 GN=ALDH5A1 PE=1 SV=2	1	11	11	11	32.1	57.214	724130	734940	745560	734877	1457900	1243500	1401700	1367700	0.537308	0.000604349
Q02252	Methylmalonate-semialdehyde dehydrogenase [acylating], mitochondrial	ALDH6A1	FUNCTION: Plays a role in valine and pyrimidine metabolism. Binds fatty acyl-CoA.	sp|Q02252|MMSA_HUMAN	sp|Q02252|MMSA_HUMAN Methylmalonate-semialdehyde dehydrogenase [acylating], mitochondrial OS=Homo sapiens OX=9606 GN=ALDH6A1 PE=1 SV=2	1	18	18	18	45.8	57.839	2334900	2225100	2841500	2.46717e+06	1333700	1266100	1431700	1.34383e+06	1.83592	0.00457452
P49419	Alpha-aminoadipic semialdehyde dehydrogenase	ALDH7A1	FUNCTION: Multifunctional enzyme mediating important protective effects. Metabolizes betaine aldehyde to betaine, an important cellular osmolyte and methyl donor. Protects cells from oxidative stress by metabolizing a number of lipid peroxidation-derived aldehydes. Involved in lysine catabolism. {ECO:0000269|PubMed:16491085, ECO:0000269|PubMed:20207735}.	sp|P49419|AL7A1_HUMAN	sp|P49419|AL7A1_HUMAN Alpha-aminoadipic semialdehyde dehydrogenase OS=Homo sapiens OX=9606 GN=ALDH7A1 PE=1 SV=5	1	21	21	21	49.7	58.486	4854200	5659300	5003800	5.17243e+06	3302100	3165500	3009500	3.15903e+06	1.63735	0.00152629
P49189	4-trimethylaminobutyraldehyde dehydrogenase	ALDH9A1	FUNCTION: Converts gamma-trimethylaminobutyraldehyde into gamma-butyrobetaine with high efficiency (in vitro). Can catalyze the irreversible oxidation of a broad range of aldehydes to the corresponding acids in an NAD-dependent reaction, but with low efficiency. {ECO:0000269|PubMed:10702312, ECO:0000269|PubMed:30914451, ECO:0000269|PubMed:8645224}.	sp|P49189|AL9A1_HUMAN	sp|P49189|AL9A1_HUMAN 4-trimethylaminobutyraldehyde dehydrogenase OS=Homo sapiens OX=9606 GN=ALDH9A1 PE=1 SV=3	1	13	13	13	30.6	53.801	1472000	1774500	1614700	1620400	2284600	2279200	2925600	2.49647e+06	0.649077	0.0194125
P04075	Fructose-bisphosphate aldolase A	ALDOA	FUNCTION: Plays a key role in glycolysis and gluconeogenesis. In addition, may also function as scaffolding protein (By similarity). {ECO:0000250}.	sp|P04075|ALDOA_HUMAN	sp|P04075|ALDOA_HUMAN Fructose-bisphosphate aldolase A OS=Homo sapiens OX=9606 GN=ALDOA PE=1 SV=2	1	22	22	18	69	39.42	6692100	6659200	5777400	6.37623e+06	35684000	35750000	35463000	3.56323e+07	0.178945	7.74341e-08
P09972	Fructose-bisphosphate aldolase C	ALDOC		sp|P09972|ALDOC_HUMAN	sp|P09972|ALDOC_HUMAN Fructose-bisphosphate aldolase C OS=Homo sapiens OX=9606 GN=ALDOC PE=1 SV=2	1	16	12	12	51.4	39.455	1085700	975220	531160	864027	237070	396280	262470	298607	2.89353	0.0327969
Q9BT22	Chitobiosyldiphosphodolichol beta-mannosyltransferase	ALG1	FUNCTION: Participates in the formation of the lipid-linked precursor oligosaccharide for N-glycosylation. Involved in assembling the dolichol-pyrophosphate-GlcNAc(2)-Man(5) intermediate on the cytoplasmic surface of the ER. {ECO:0000269|PubMed:10704531, ECO:0000269|PubMed:26931382}.	sp|Q9BT22|ALG1_HUMAN;sp|Q6GMV1|ALG1L_HUMAN;sp|C9J202|AG1L2_HUMAN	sp|Q9BT22|ALG1_HUMAN Chitobiosyldiphosphodolichol beta-mannosyltransferase OS=Homo sapiens OX=9606 GN=ALG1 PE=1 SV=2	3	7	7	7	21.6	52.518	239320	213410	268990	240573	280010	268240	347840	298697	0.80541	0.120579
Q5I7T1	Putative Dol-P-Glc:Glc(2)Man(9)GlcNAc(2)-PP-Dol alpha-1,2-glucosyltransferase	ALG10B	FUNCTION: Putative alpha-1,2-glucosyltransferase, which adds the third glucose residue to the lipid-linked oligosaccharide precursor for N-linked glycosylation. Transfers glucose from dolichyl phosphate glucose (Dol-P-Glc) onto the lipid-linked oligosaccharide Glc(2)Man(9)GlcNAc(2)-PP-Dol (By similarity). When coupled to KCNH2 may reduce KCNH2 sensitivity to classic proarrhythmic drug blockade, p…	sp|Q5I7T1|AG10B_HUMAN;sp|Q5BKT4|AG10A_HUMAN	sp|Q5I7T1|AG10B_HUMAN Putative Dol-P-Glc:Glc(2)Man(9)GlcNAc(2)-PP-Dol alpha-1,2-glucosyltransferase OS=Homo sapiens OX=9606 GN=ALG10B PE=1 SV=2;sp|Q5BKT4|AG10A_HUMAN Dol-P-Glc:Glc(2)Man(9)GlcNAc(2)-PP-Dol alpha-1,2-glucosyltransferase OS=Homo sapiens OX=96	2	2	2	2	3.8	55.447	139140	48769	113580	100496	249290	214900	209550	224580	0.447486	0.0138437
Q2TAA5	GDP-Man:Man(3)GlcNAc(2)-PP-Dol alpha-1,2-mannosyltransferase	ALG11	FUNCTION: Mannosyltransferase involved in the last steps of the synthesis of Man5GlcNAc(2)-PP-dolichol core oligosaccharide on the cytoplasmic face of the endoplasmic reticulum. Catalyzes the addition of the 4th and 5th mannose residues to the dolichol-linked oligosaccharide chain. {ECO:0000269|PubMed:20080937}.	sp|Q2TAA5|ALG11_HUMAN	sp|Q2TAA5|ALG11_HUMAN GDP-Man:Man(3)GlcNAc(2)-PP-Dol alpha-1,2-mannosyltransferase OS=Homo sapiens OX=9606 GN=ALG11 PE=1 SV=2	1	6	6	6	19.1	55.65	299260	774700	645480	573147	659680	226930	470760	452457	1.26674	0.558429
Q9NP73	Putative bifunctional UDP-N-acetylglucosamine transferase and deubiquitinase ALG13	ALG13	FUNCTION: [Isoform 1]: Possible multifunctional enzyme with both glycosyltransferase and deubiquitinase activities.; FUNCTION: [Isoform 2]: May be involved in protein N-glycosylation, second step of the dolichol-linked oligosaccharide pathway.	sp|Q9NP73|ALG13_HUMAN	sp|Q9NP73|ALG13_HUMAN Putative bifunctional UDP-N-acetylglucosamine transferase and deubiquitinase ALG13 OS=Homo sapiens OX=9606 GN=ALG13 PE=1 SV=2	1	1	1	1	1.7	126.05	45454	19013	6960.4	23809.1	6398.1	58631	19031	28020	0.849718	0.838876
Q9H553	Alpha-1,3/1,6-mannosyltransferase ALG2	ALG2	FUNCTION: Mannosylates Man(2)GlcNAc(2)-dolichol diphosphate and Man(1)GlcNAc(2)-dolichol diphosphate to form Man(3)GlcNAc(2)-dolichol diphosphate. {ECO:0000269|PubMed:12684507}.	sp|Q9H553|ALG2_HUMAN	sp|Q9H553|ALG2_HUMAN Alpha-1,3/1,6-mannosyltransferase ALG2 OS=Homo sapiens OX=9606 GN=ALG2 PE=1 SV=1	1	7	7	7	18.5	47.091	309340	210000	181990	233777	344720	449300	326280	373433	0.62602	0.0621827
Q92685	Dol-P-Man:Man(5)GlcNAc(2)-PP-Dol alpha-1,3-mannosyltransferase	ALG3	FUNCTION: Adds the first Dol-P-Man derived mannose in an alpha-1,3 linkage to Man5GlcNAc2-PP-Dol. {ECO:0000269|PubMed:10581255}.	sp|Q92685|ALG3_HUMAN	sp|Q92685|ALG3_HUMAN Dol-P-Man:Man(5)GlcNAc(2)-PP-Dol alpha-1,3-mannosyltransferase OS=Homo sapiens OX=9606 GN=ALG3 PE=1 SV=1	1	2	2	2	4.6	50.126	169630	113290	123890	135603	112190	136880	136320	128463	1.05558	0.727591
Q9Y673	Dolichyl-phosphate beta-glucosyltransferase	ALG5		sp|Q9Y673|ALG5_HUMAN	sp|Q9Y673|ALG5_HUMAN Dolichyl-phosphate beta-glucosyltransferase OS=Homo sapiens OX=9606 GN=ALG5 PE=1 SV=1	1	13	13	13	38.6	36.946	653720	439940	595230	562963	555520	628170	599270	594320	0.947239	0.665017
Q9Y672	Dolichyl pyrophosphate Man9GlcNAc2 alpha-1,3-glucosyltransferase	ALG6	FUNCTION: Adds the first glucose residue to the lipid-linked oligosaccharide precursor for N-linked glycosylation. Transfers glucose from dolichyl phosphate glucose (Dol-P-Glc) onto the lipid-linked oligosaccharide Man(9)GlcNAc(2)-PP-Dol.	sp|Q9Y672|ALG6_HUMAN	sp|Q9Y672|ALG6_HUMAN Dolichyl pyrophosphate Man9GlcNAc2 alpha-1,3-glucosyltransferase OS=Homo sapiens OX=9606 GN=ALG6 PE=1 SV=2	1	2	2	2	4.9	58.12	479040	288520	484370	417310	639420	251760	219010	370063	1.12767	0.767914
Q9BVK2	Probable dolichyl pyrophosphate Glc1Man9GlcNAc2 alpha-1,3-glucosyltransferase	ALG8	FUNCTION: Adds the second glucose residue to the lipid-linked oligosaccharide precursor for N-linked glycosylation. Transfers glucose from dolichyl phosphate glucose (Dol-P-Glc) onto the lipid-linked oligosaccharide Glc(1)Man(9)GlcNAc(2)-PP-Dol before it is transferred to the nascent peptide (By similarity). Required for PKD1/Polycystin-1 maturation and localization to the plasma membrane of the …	sp|Q9BVK2|ALG8_HUMAN	sp|Q9BVK2|ALG8_HUMAN Probable dolichyl pyrophosphate Glc1Man9GlcNAc2 alpha-1,3-glucosyltransferase OS=Homo sapiens OX=9606 GN=ALG8 PE=1 SV=2	1	3	3	3	8.2	60.087	402900	308200	358920	356673	291630	350270	341590	327830	1.08798	0.430164
Q9H6U8	Alpha-1,2-mannosyltransferase ALG9	ALG9	FUNCTION: Catalyzes the transfer of mannose from Dol-P-Man to lipid-linked oligosaccharides. {ECO:0000269|PubMed:15148656, ECO:0000269|PubMed:15945070}.	sp|Q9H6U8|ALG9_HUMAN	sp|Q9H6U8|ALG9_HUMAN Alpha-1,2-mannosyltransferase ALG9 OS=Homo sapiens OX=9606 GN=ALG9 PE=1 SV=2	1	4	4	4	10.1	69.863	165990	137000	118040	140343	178480	143650	223980	182037	0.770962	0.198973
Q96Q83	Alpha-ketoglutarate-dependent dioxygenase alkB homolog 3	ALKBH3	FUNCTION: Dioxygenase that mediates demethylation of DNA and RNA containing 1-methyladenosine (m1A) (PubMed:12486230, PubMed:12594517, PubMed:16174769, PubMed:26863196, PubMed:26863410). Repairs alkylated DNA containing 1-methyladenosine (m1A) and 3-methylcytosine (m3C) by oxidative demethylation (PubMed:12486230, PubMed:12594517, PubMed:16174769, PubMed:25944111). Has a strong preference for sin…	sp|Q96Q83|ALKB3_HUMAN	sp|Q96Q83|ALKB3_HUMAN Alpha-ketoglutarate-dependent dioxygenase alkB homolog 3 OS=Homo sapiens OX=9606 GN=ALKBH3 PE=1 SV=1	1	1	1	1	7.7	33.374	13046	6904.1	8509	9486.37	10750	23767	31714	22077	0.429695	0.119749
Q6P6C2	RNA demethylase ALKBH5	ALKBH5	FUNCTION: Dioxygenase that demethylates RNA by oxidative demethylation: specifically demethylates N(6)-methyladenosine (m6A) RNA, the most prevalent internal modification of messenger RNA (mRNA) in higher eukaryotes (PubMed:23177736, PubMed:24489119, PubMed:24616105, PubMed:24778178). Can also demethylate N(6)-methyladenosine in single-stranded DNA (in vitro) (PubMed:24616105). Requires molecular…	sp|Q6P6C2|ALKB5_HUMAN	sp|Q6P6C2|ALKB5_HUMAN RNA demethylase ALKBH5 OS=Homo sapiens OX=9606 GN=ALKBH5 PE=1 SV=2	1	8	8	8	35	44.255	173660	182270	199560	185163	64570	187840	159850	137420	1.34743	0.278201
Q9BT30	Alpha-ketoglutarate-dependent dioxygenase alkB homolog 7, mitochondrial	ALKBH7	FUNCTION: May function as protein hydroxylase; can catalyze auto-hydroxylation at Leu-110 (in vitro), but this activity may be due to the absence of the true substrate (PubMed:25122757). Required to induce programmed necrosis in response to DNA damage caused by cytotoxic alkylating agents. Acts by triggering the collapse of mitochondrial membrane potential and loss of mitochondrial function that …	sp|Q9BT30|ALKB7_HUMAN	sp|Q9BT30|ALKB7_HUMAN Alpha-ketoglutarate-dependent dioxygenase alkB homolog 7, mitochondrial OS=Homo sapiens OX=9606 GN=ALKBH7 PE=1 SV=1	1	2	2	2	16.3	24.516	17791	13063	20905	17253	20384	21206	45549	29046.3	0.593982	0.240518
P10696	Alkaline phosphatase, germ cell type	ALPG		sp|P10696|PPBN_HUMAN	sp|P10696|PPBN_HUMAN Alkaline phosphatase, germ cell type OS=Homo sapiens OX=9606 GN=ALPG PE=1 SV=4	1	8	7	2	19.2	57.376	248380	328340	131750	236157	94775	38997	69619	67797	3.48329	0.0469401
P09923	Intestinal-type alkaline phosphatase	ALPI		sp|P09923|PPBI_HUMAN	sp|P09923|PPBI_HUMAN Intestinal-type alkaline phosphatase OS=Homo sapiens OX=9606 GN=ALPI PE=1 SV=2	1	11	11	10	35.2	56.811	906640	1176400	1029300	1.03745e+06	25733	3814.6	313210	114253	9.08029	0.00187755
Q96Q42	Alsin	ALS2	FUNCTION: May act as a GTPase regulator. Controls survival and growth of spinal motoneurons (By similarity). {ECO:0000250}.	sp|Q96Q42|ALS2_HUMAN	sp|Q96Q42|ALS2_HUMAN Alsin OS=Homo sapiens OX=9606 GN=ALS2 PE=1 SV=2	1	2	2	2	2.5	183.63	18552	30287	23762	24200.3	19530	19047	18623	19066.7	1.26925	0.206097
Q86V81	THO complex subunit 4	ALYREF	FUNCTION: Export adapter involved in nuclear export of spliced and unspliced mRNA. Binds mRNA which is thought to be transferred to the NXF1-NXT1 heterodimer for export (TAP/NFX1 pathway) (PubMed:15833825, PubMed:15998806, PubMed:17190602, PubMed:11707413, PubMed:11675789, PubMed:11979277, PubMed:18364396, PubMed:22144908, PubMed:22893130, PubMed:23222130, PubMed:25662211). Component of the TREX …	sp|Q86V81|THOC4_HUMAN	sp|Q86V81|THOC4_HUMAN THO complex subunit 4 OS=Homo sapiens OX=9606 GN=ALYREF PE=1 SV=3	1	12	12	12	51.4	26.888	8821300	9296700	7716000	8.61133e+06	11807000	10464000	8498300	1.02564e+07	0.839603	0.198584
Q9UHK6	Alpha-methylacyl-CoA racemase	AMACR	FUNCTION: Catalyzes the interconversion of (R)- and (S)-stereoisomers of alpha-methyl-branched-chain fatty acyl-CoA esters (PubMed:7649182, PubMed:10655068, PubMed:11060359). Acts only on coenzyme A thioesters, not on free fatty acids, and accepts as substrates a wide range of alpha-methylacyl-CoAs, including pristanoyl-CoA, trihydroxycoprostanoyl-CoA (an intermediate in bile acid synthesis), and…	sp|Q9UHK6|AMACR_HUMAN	sp|Q9UHK6|AMACR_HUMAN Alpha-methylacyl-CoA racemase OS=Homo sapiens OX=9606 GN=AMACR PE=1 SV=2	1	5	5	5	21.7	42.386	133760	202810	120730	152433	31407	37262	16531	28400	5.36737	0.00908205
Q9C0C7	Activating molecule in BECN1-regulated autophagy protein 1	AMBRA1	FUNCTION: Regulates autophagy and development of the nervous system. Involved in autophagy in controlling protein turnover during neuronal development, and in regulating normal cell survival and proliferation (By similarity). {ECO:0000250}.	sp|Q9C0C7|AMRA1_HUMAN	sp|Q9C0C7|AMRA1_HUMAN Activating molecule in BECN1-regulated autophagy protein 1 OS=Homo sapiens OX=9606 GN=AMBRA1 PE=1 SV=2	1	3	3	3	3.5	142.51	16991	5281.7	4068	8780.23	28647	24804	23814	25755	0.340914	0.0178557
Q9Y303	N-acetylglucosamine-6-phosphate deacetylase	AMDHD2	FUNCTION: Hydrolyzes the N-glycolyl group from N-glycolylglucosamine 6-phosphate (GlcNGc-6-P) in the N-glycolylneuraminic acid (Neu5Gc) degradation pathway. Although human is not able to catalyze formation of Neu5Gc due to the inactive CMAHP enzyme, Neu5Gc is present in food and must be degraded. {ECO:0000269|PubMed:22692205}.	sp|Q9Y303|NAGA_HUMAN	sp|Q9Y303|NAGA_HUMAN N-acetylglucosamine-6-phosphate deacetylase OS=Homo sapiens OX=9606 GN=AMDHD2 PE=1 SV=2	1	2	2	2	8.6	43.747	38283	21596	22938	27605.7	130710	61733	96101	96181.3	0.287017	0.0292181
Q9UKV5	E3 ubiquitin-protein ligase AMFR	AMFR	FUNCTION: E3 ubiquitin-protein ligase that mediates the polyubiquitination of a number of proteins such as CD3D, CYP3A4, CFTR and APOB for proteasomal degradation. Component of a VCP/p97-AMFR/gp78 complex that participates in the final step of endoplasmic reticulum-associated degradation (ERAD). The VCP/p97-AMFR/gp78 complex is involved in the sterol-accelerated ERAD degradation of HMGCR through …	sp|Q9UKV5|AMFR_HUMAN	sp|Q9UKV5|AMFR_HUMAN E3 ubiquitin-protein ligase AMFR OS=Homo sapiens OX=9606 GN=AMFR PE=1 SV=2	1	5	5	5	11.8	72.995	78169	66911	70460	71846.7	153430	63779	139010	118740	0.605077	0.169197
Q01433	AMP deaminase 2	AMPD2	FUNCTION: AMP deaminase plays a critical role in energy metabolism. Catalyzes the deamination of AMP to IMP and plays an important role in the purine nucleotide cycle. {ECO:0000269|PubMed:23911318}.	sp|Q01433|AMPD2_HUMAN	sp|Q01433|AMPD2_HUMAN AMP deaminase 2 OS=Homo sapiens OX=9606 GN=AMPD2 PE=1 SV=2	1	12	12	12	17.7	100.69	361230	331500	268530	320420	249020	371910	314420	311783	1.0277	0.856521
Q86W34	Archaemetzincin-2	AMZ2	FUNCTION: Zinc metalloprotease. Exhibits activity against angiotensin-3 in vitro. Does not hydrolyze either neurogranin or angiotensin-2. {ECO:0000269|PubMed:15972818}.	sp|Q86W34|AMZ2_HUMAN	sp|Q86W34|AMZ2_HUMAN Archaemetzincin-2 OS=Homo sapiens OX=9606 GN=AMZ2 PE=2 SV=2	1	1	1	1	4.7	41.263	4173.2	15763	16904	12280.1	10935	14688	9407.3	11676.8	1.05167	0.896608
Q9H1A4	Anaphase-promoting complex subunit 1	ANAPC1	FUNCTION: Component of the anaphase promoting complex/cyclosome (APC/C), a cell cycle-regulated E3 ubiquitin ligase that controls progression through mitosis and the G1 phase of the cell cycle. The APC/C complex acts by mediating ubiquitination and subsequent degradation of target proteins: it mainly mediates the formation of 'Lys-11'-linked polyubiquitin chains and, to a lower extent, the format…	sp|Q9H1A4|APC1_HUMAN	sp|Q9H1A4|APC1_HUMAN Anaphase-promoting complex subunit 1 OS=Homo sapiens OX=9606 GN=ANAPC1 PE=1 SV=1	1	16	16	16	12.8	216.5	261600	399580	357130	339437	399890	366310	482840	416347	0.815274	0.224053
Q9UM13	Anaphase-promoting complex subunit 10	ANAPC10	FUNCTION: Component of the anaphase promoting complex/cyclosome (APC/C), a cell cycle-regulated E3 ubiquitin ligase that controls progression through mitosis and the G1 phase of the cell cycle. The APC/C complex acts by mediating ubiquitination and subsequent degradation of target proteins: it mainly mediates the formation of 'Lys-11'-linked polyubiquitin chains and, to a lower extent, the format…	sp|Q9UM13|APC10_HUMAN	sp|Q9UM13|APC10_HUMAN Anaphase-promoting complex subunit 10 OS=Homo sapiens OX=9606 GN=ANAPC10 PE=1 SV=1	1	2	2	2	23.2	21.252	33690	31821	43769	36426.7	51848	72588	68314	64250	0.566952	0.0191809
P60006	Anaphase-promoting complex subunit 15	ANAPC15	FUNCTION: Component of the anaphase promoting complex/cyclosome (APC/C), a cell cycle-regulated E3 ubiquitin ligase that controls progression through mitosis and the G1 phase of the cell cycle. In the complex, plays a role in the release of the mitotic checkpoint complex (MCC) from the APC/C: not required for APC/C activity itself, but promotes the turnover of CDC20 and MCC on the APC/C, thereby …	sp|P60006|APC15_HUMAN	sp|P60006|APC15_HUMAN Anaphase-promoting complex subunit 15 OS=Homo sapiens OX=9606 GN=ANAPC15 PE=1 SV=1	1	1	1	1	8.3	14.281	22876	10118	16412	16468.7	21799	12685	14663	16382.3	1.00527	0.985947
Q9UJX6	Anaphase-promoting complex subunit 2	ANAPC2	FUNCTION: Together with the RING-H2 protein ANAPC11, constitutes the catalytic component of the anaphase promoting complex/cyclosome (APC/C), a cell cycle-regulated E3 ubiquitin ligase that controls progression through mitosis and the G1 phase of the cell cycle. The APC/C complex acts by mediating ubiquitination and subsequent degradation of target proteins: it mainly mediates the formation of 'L…	sp|Q9UJX6|ANC2_HUMAN	sp|Q9UJX6|ANC2_HUMAN Anaphase-promoting complex subunit 2 OS=Homo sapiens OX=9606 GN=ANAPC2 PE=1 SV=1	1	4	4	4	6.4	93.827	63252	53066	44042	53453.3	51351	66168	41380	52966.3	1.00919	0.959847
Q9UJX5	Anaphase-promoting complex subunit 4	ANAPC4	FUNCTION: Component of the anaphase promoting complex/cyclosome (APC/C), a cell cycle-regulated E3 ubiquitin ligase that controls progression through mitosis and the G1 phase of the cell cycle. The APC/C complex acts by mediating ubiquitination and subsequent degradation of target proteins: it mainly mediates the formation of 'Lys-11'-linked polyubiquitin chains and, to a lower extent, the format…	sp|Q9UJX5|APC4_HUMAN	sp|Q9UJX5|APC4_HUMAN Anaphase-promoting complex subunit 4 OS=Homo sapiens OX=9606 GN=ANAPC4 PE=1 SV=2	1	11	11	11	16.5	92.115	312260	190560	194780	232533	363970	377660	352730	364787	0.63745	0.0309857
Q9UJX4	Anaphase-promoting complex subunit 5	ANAPC5	FUNCTION: Component of the anaphase promoting complex/cyclosome (APC/C), a cell cycle-regulated E3 ubiquitin ligase that controls progression through mitosis and the G1 phase of the cell cycle. The APC/C complex acts by mediating ubiquitination and subsequent degradation of target proteins: it mainly mediates the formation of 'Lys-11'-linked polyubiquitin chains and, to a lower extent, the format…	sp|Q9UJX4|APC5_HUMAN	sp|Q9UJX4|APC5_HUMAN Anaphase-promoting complex subunit 5 OS=Homo sapiens OX=9606 GN=ANAPC5 PE=1 SV=2	1	13	13	13	24.9	85.076	361230	369280	346230	358913	289890	481630	557070	442863	0.810438	0.352219
Q9UJX3	Anaphase-promoting complex subunit 7	ANAPC7	FUNCTION: Component of the anaphase promoting complex/cyclosome (APC/C), a cell cycle-regulated E3 ubiquitin ligase that controls progression through mitosis and the G1 phase of the cell cycle. The APC/C complex acts by mediating ubiquitination and subsequent degradation of target proteins: it mainly mediates the formation of 'Lys-11'-linked polyubiquitin chains and, to a lower extent, the format…	sp|Q9UJX3|APC7_HUMAN	sp|Q9UJX3|APC7_HUMAN Anaphase-promoting complex subunit 7 OS=Homo sapiens OX=9606 GN=ANAPC7 PE=1 SV=4	1	11	11	11	26.9	66.855	346680	378480	397290	374150	638470	553360	553070	581633	0.643275	0.00292601
Q9UNK9	Protein angel homolog 1	ANGEL1		sp|Q9UNK9|ANGE1_HUMAN	sp|Q9UNK9|ANGE1_HUMAN Protein angel homolog 1 OS=Homo sapiens OX=9606 GN=ANGEL1 PE=1 SV=1	1	5	5	5	12.1	75.275	1766100	720230	509410	998580	166710	193250	132680	164213	6.08099	0.0985139
O43827	Angiopoietin-related protein 7	ANGPTL7	FUNCTION: Has a role in the formation and organization of the extracellular matrix. In the eye, it functions as a mediator of dexamethasone-induced matrix deposition in the trabecular meshwork, the tissue responsible for the outflow of the ocular aqueous humor and for the maintenance of intraocular pressure (PubMed:21199193). Is a negative regulator of angiogenesis in the cornea, and plays a majo…	sp|O43827|ANGL7_HUMAN	sp|O43827|ANGL7_HUMAN Angiopoietin-related protein 7 OS=Homo sapiens OX=9606 GN=ANGPTL7 PE=1 SV=1	1	2	2	2	5.5	40.018	59800	17535	34795	37376.7	150930	16203	18950	62027.7	0.602581	0.621325
Q12955	Ankyrin-3	ANK3	FUNCTION: In skeletal muscle, required for costamere localization of DMD and betaDAG1 (By similarity). Membrane-cytoskeleton linker. May participate in the maintenance/targeting of ion channels and cell adhesion molecules at the nodes of Ranvier and axonal initial segments. Regulates KCNA1 channel activity in function of dietary Mg(2+) levels, and thereby contributes to the regulation of renal Mg…	sp|Q12955|ANK3_HUMAN	sp|Q12955|ANK3_HUMAN Ankyrin-3 OS=Homo sapiens OX=9606 GN=ANK3 PE=1 SV=3	1	36	36	30	12.3	480.4	4110700	3883000	3706800	3.90017e+06	1921000	2621500	2567100	2.36987e+06	1.64573	0.0037992
Q9P2R3	Rabankyrin-5	ANKFY1	FUNCTION: Proposed effector of Rab5. Binds to phosphatidylinositol 3-phosphate (PI(3)P). Involved in homotypic early endosome fusion and to a lesser extent in heterotypic fusion of chlathrin-coated vesicles with early endosomes. Involved in macropinocytosis; the function is dependent on Rab5-GTP. Required for correct endosomal localization. Involved in the internalization and trafficking of activ…	sp|Q9P2R3|ANFY1_HUMAN	sp|Q9P2R3|ANFY1_HUMAN Rabankyrin-5 OS=Homo sapiens OX=9606 GN=ANKFY1 PE=1 SV=2	1	24	24	24	28.3	128.4	1526700	1510600	1449500	1495600	839350	856410	1058300	918020	1.62916	0.00146439
Q9HCJ1	Progressive ankylosis protein homolog	ANKH	FUNCTION: Regulates intra- and extracellular levels of inorganic pyrophosphate (PPi), probably functioning as PPi transporter.	sp|Q9HCJ1|ANKH_HUMAN	sp|Q9HCJ1|ANKH_HUMAN Progressive ankylosis protein homolog OS=Homo sapiens OX=9606 GN=ANKH PE=1 SV=2	1	2	2	2	10.4	54.24	33106	2265.7	8076.7	14482.8	1170.9	2483.8	2470.6	2041.77	7.09327	0.259282
Q8IWZ3	Ankyrin repeat and KH domain-containing protein 1	ANKHD1	FUNCTION: May play a role as a scaffolding protein that may be associated with the abnormal phenotype of leukemia cells. Isoform 2 may possess an antiapoptotic effect and protect cells during normal cell survival through its regulation of caspases. {ECO:0000269|PubMed:16098192}.	sp|Q8IWZ3|ANKH1_HUMAN	sp|Q8IWZ3|ANKH1_HUMAN Ankyrin repeat and KH domain-containing protein 1 OS=Homo sapiens OX=9606 GN=ANKHD1 PE=1 SV=1	1	23	15	15	13.5	269.45	277930	267880	219460	255090	305310	603040	459960	456103	0.559281	0.0840126
Q86XL3	Ankyrin repeat and LEM domain-containing protein 2	ANKLE2	FUNCTION: Involved in mitotic nuclear envelope reassembly by promoting dephosphorylation of BAF/BANF1 during mitotic exit. Coordinates the control of BAF/BANF1 dephosphorylation by inhibiting VRK1 kinase and promoting dephosphorylation of BAF/BANF1 by protein phosphatase 2A (PP2A), thereby facilitating nuclear envelope assembly. It is unclear whether it acts as a real PP2A regulatory subunit or w…	sp|Q86XL3|ANKL2_HUMAN	sp|Q86XL3|ANKL2_HUMAN Ankyrin repeat and LEM domain-containing protein 2 OS=Homo sapiens OX=9606 GN=ANKLE2 PE=1 SV=4	1	11	11	11	17.1	104.11	387680	443900	428850	420143	338290	770860	740520	616557	0.681435	0.234439
Q8IV38	Ankyrin repeat and MYND domain-containing protein 2	ANKMY2	FUNCTION: May be involved in the trafficking of signaling proteins to the cilia. {ECO:0000250}.	sp|Q8IV38|ANKY2_HUMAN	sp|Q8IV38|ANKY2_HUMAN Ankyrin repeat and MYND domain-containing protein 2 OS=Homo sapiens OX=9606 GN=ANKMY2 PE=1 SV=1	1	6	6	6	19.5	49.298	37031	18891	46699	34207	40715	132180	84333	85742.7	0.39895	0.135709
Q6UB99	Ankyrin repeat domain-containing protein 11	ANKRD11	FUNCTION: Chromatin regulator which modulates histone acetylation and gene expression in neural precursor cells (By similarity). May recruit histone deacetylases (HDACs) to the p160 coactivators/nuclear receptor complex to inhibit ligand-dependent transactivation (PubMed:15184363). Has a role in proliferation and development of cortical neural precursors (PubMed:25556659). May also regulate bone …	sp|Q6UB99|ANR11_HUMAN	sp|Q6UB99|ANR11_HUMAN Ankyrin repeat domain-containing protein 11 OS=Homo sapiens OX=9606 GN=ANKRD11 PE=1 SV=3	1	8	8	8	4.5	297.91	99231	80761	81713	87235	50239	63780	64320	59446.3	1.46746	0.0213531
Q8IZ07	Ankyrin repeat domain-containing protein 13A	ANKRD13A	FUNCTION: Ubiquitin-binding protein that specifically recognizes and binds 'Lys-63'-linked ubiquitin. Does not bind 'Lys-48'-linked ubiquitin. Positively regulates the internalization of ligand-activated EGFR by binding to the Ub moiety of ubiquitinated EGFR at the cell membrane. {ECO:0000269|PubMed:22298428}.	sp|Q8IZ07|AN13A_HUMAN;sp|Q6ZTN6|AN13D_HUMAN	sp|Q8IZ07|AN13A_HUMAN Ankyrin repeat domain-containing protein 13A OS=Homo sapiens OX=9606 GN=ANKRD13A PE=1 SV=3	2	3	3	3	9	67.618	15268	6241.9	4798	8769.3	45752	77637	74558	65982.3	0.132904	0.00583737
O75179	Ankyrin repeat domain-containing protein 17	ANKRD17	FUNCTION: Could play pivotal roles in cell cycle and DNA regulation (PubMed:19150984). Involved in innate immune defense against viruse by positively regulating the viral dsRNA receptors DDX58 and IFIH1 signaling pathways (PubMed:22328336). Involves in NOD2- and NOD1-mediated responses to bacteria suggesting a role in innate antibacterial immune pathways too (PubMed:23711367). Target of enterovir…	sp|O75179|ANR17_HUMAN	sp|O75179|ANR17_HUMAN Ankyrin repeat domain-containing protein 17 OS=Homo sapiens OX=9606 GN=ANKRD17 PE=1 SV=3	1	23	23	15	14	274.25	391420	470040	446810	436090	509820	879240	550320	646460	0.674582	0.152556
Q96NW4	Ankyrin repeat domain-containing protein 27	ANKRD27	FUNCTION: May be a guanine exchange factor (GEF) for Rab21, Rab32 and Rab38 and regulate endosome dynamics (PubMed:16525121, PubMed:18477474). May regulate the participation of VAMP7 in membrane fusion events; in vitro inhibits VAMP7-mediated SNARE complex formation by trapping VAMP7 in a closed, fusogenically inactive conformation (PubMed:23104059). Involved in peripheral melanosomal distributio…	sp|Q96NW4|ANR27_HUMAN	sp|Q96NW4|ANR27_HUMAN Ankyrin repeat domain-containing protein 27 OS=Homo sapiens OX=9606 GN=ANKRD27 PE=1 SV=2	1	9	9	9	12.8	116.98	97753	62103	130470	96775.3	95372	91812	85073	90752.3	1.06637	0.778002
O15084	Serine/threonine-protein phosphatase 6 regulatory ankyrin repeat subunit A	ANKRD28	FUNCTION: Putative regulatory subunit of protein phosphatase 6 (PP6) that may be involved in the recognition of phosphoprotein substrates. Involved in the PP6-mediated dephosphorylation of NFKBIE opposing its degradation in response to TNF-alpha. Selectively inhibits the phosphatase activity of PPP1C. Targets PPP1C to modulate HNRPK phosphorylation. {ECO:0000269|PubMed:16564677, ECO:0000269|PubMe…	sp|O15084|ANR28_HUMAN;sp|Q8N8A2|ANR44_HUMAN	sp|O15084|ANR28_HUMAN Serine/threonine-protein phosphatase 6 regulatory ankyrin repeat subunit A OS=Homo sapiens OX=9606 GN=ANKRD28 PE=1 SV=5	2	16	16	16	26.7	112.96	433770	490230	367970	430657	630520	1146400	689200	822040	0.523888	0.0788777
Q6NXT1	Ankyrin repeat domain-containing protein 54	ANKRD54	FUNCTION: Plays an important role in regulating intracellular signaling events associated with erythroid terminal differentiation. {ECO:0000250}.	sp|Q6NXT1|ANR54_HUMAN	sp|Q6NXT1|ANR54_HUMAN Ankyrin repeat domain-containing protein 54 OS=Homo sapiens OX=9606 GN=ANKRD54 PE=1 SV=2	1	2	2	2	9.7	32.505	62496	42060	36104	46886.7	75063	162010	67992	101688	0.461082	0.154542
Q9H8Y5	Ankyrin repeat and zinc finger domain-containing protein 1	ANKZF1	FUNCTION: Plays a role in the cellular response to hydrogen peroxide and in the maintenance of mitochondrial integrity under conditions of cellular stress (PubMed:28302725). Involved in the endoplasmic reticulum (ER)-associated degradation (ERAD) pathway (By similarity). {ECO:0000250, ECO:0000269|PubMed:28302725}.	sp|Q9H8Y5|ANKZ1_HUMAN	sp|Q9H8Y5|ANKZ1_HUMAN Ankyrin repeat and zinc finger domain-containing protein 1 OS=Homo sapiens OX=9606 GN=ANKZF1 PE=1 SV=1	1	4	4	4	8.1	80.926	86437	55513	80028	73992.7	55579	62168	56457	58068	1.27424	0.174136
Q9NQW6	Anillin	ANLN	FUNCTION: Required for cytokinesis (PubMed:16040610). Essential for the structural integrity of the cleavage furrow and for completion of cleavage furrow ingression. Plays a role in bleb assembly during metaphase and anaphase of mitosis (PubMed:23870127). May play a significant role in podocyte cell migration (PubMed:24676636). {ECO:0000269|PubMed:10931866, ECO:0000269|PubMed:12479805, ECO:000026…	sp|Q9NQW6|ANLN_HUMAN	sp|Q9NQW6|ANLN_HUMAN Anillin OS=Homo sapiens OX=9606 GN=ANLN PE=1 SV=2	1	6	6	6	8.1	124.2	26235	56061	53265	45187	114640	304360	194090	204363	0.221111	0.0463301
Q9NW15	Anoctamin-10	ANO10	FUNCTION: Does not exhibit calcium-activated chloride channel (CaCC) activity. Can inhibit the activity of ANO1. {ECO:0000269|PubMed:20056604, ECO:0000269|PubMed:22946059}.	sp|Q9NW15|ANO10_HUMAN	sp|Q9NW15|ANO10_HUMAN Anoctamin-10 OS=Homo sapiens OX=9606 GN=ANO10 PE=1 SV=2	1	7	7	7	13.3	76.328	348580	345890	499580	398017	383430	234160	501560	373050	1.06693	0.80068
P39687	Acidic leucine-rich nuclear phosphoprotein 32 family member A	ANP32A	FUNCTION: Implicated in a number of cellular processes, including proliferation, differentiation, caspase-dependent and caspase-independent apoptosis, suppression of transformation (tumor suppressor), inhibition of protein phosphatase 2A, regulation of mRNA trafficking and stability in association with ELAVL1, and inhibition of acetyltransferases as part of the INHAT (inhibitor of histone acetylt…	sp|P39687|AN32A_HUMAN;sp|O95626|AN32D_HUMAN;sp|O43423|AN32C_HUMAN	sp|P39687|AN32A_HUMAN Acidic leucine-rich nuclear phosphoprotein 32 family member A OS=Homo sapiens OX=9606 GN=ANP32A PE=1 SV=1	3	12	12	10	51.4	28.585	5268600	4690200	4995800	4.98487e+06	7976500	10755000	6685800	8.47243e+06	0.588363	0.0451393
Q92688	Acidic leucine-rich nuclear phosphoprotein 32 family member B	ANP32B	FUNCTION: Multifunctional protein working as a cell cycle progression factor as well as a cell survival factor. Required for the progression from the G1 to the S phase. Anti-apoptotic protein which functions as a caspase-3 inhibitor. Has no phosphatase 2A (PP2A) inhibitor activity (By similarity). Exhibits histone chaperone properties, stimulating core histones to assemble into a nucleosome. {ECO…	sp|Q92688|AN32B_HUMAN	sp|Q92688|AN32B_HUMAN Acidic leucine-rich nuclear phosphoprotein 32 family member B OS=Homo sapiens OX=9606 GN=ANP32B PE=1 SV=1	1	9	7	7	43.8	28.787	1547400	986720	1133600	1.22257e+06	3244600	2201900	2410700	2.61907e+06	0.466797	0.0178614
Q9BTT0	Acidic leucine-rich nuclear phosphoprotein 32 family member E	ANP32E	FUNCTION: Histone chaperone that specifically mediates the genome-wide removal of histone H2A.Z/H2AZ1 from the nucleosome: removes H2A.Z/H2AZ1 from its normal sites of deposition, especially from enhancer and insulator regions. Not involved in deposition of H2A.Z/H2AZ1 in the nucleosome. May stabilize the evicted H2A.Z/H2AZ1-H2B dimer, thus shifting the equilibrium towards dissociation and the of…	sp|Q9BTT0|AN32E_HUMAN	sp|Q9BTT0|AN32E_HUMAN Acidic leucine-rich nuclear phosphoprotein 32 family member E OS=Homo sapiens OX=9606 GN=ANP32E PE=1 SV=1	1	6	6	6	29.5	30.692	1019000	1012900	593540	875147	1501600	1481300	1181800	1.38823e+06	0.630403	0.0425109
P04083	Annexin A1	ANXA1	FUNCTION: Plays important roles in the innate immune response as effector of glucocorticoid-mediated responses and regulator of the inflammatory process. Has anti-inflammatory activity (PubMed:8425544). Plays a role in glucocorticoid-mediated down-regulation of the early phase of the inflammatory response (By similarity). Promotes resolution of inflammation and wound healing (PubMed:25664854). Fu…	sp|P04083|ANXA1_HUMAN	sp|P04083|ANXA1_HUMAN Annexin A1 OS=Homo sapiens OX=9606 GN=ANXA1 PE=1 SV=2	1	18	18	18	57.5	38.714	3892800	2836100	2222400	2.98377e+06	8678900	11118000	8110500	9.30247e+06	0.32075	0.00375434
P50995	Annexin A11	ANXA11	FUNCTION: Binds specifically to calcyclin in a calcium-dependent manner (By similarity). Required for midbody formation and completion of the terminal phase of cytokinesis. {ECO:0000250, ECO:0000269|PubMed:15197175}.	sp|P50995|ANX11_HUMAN	sp|P50995|ANX11_HUMAN Annexin A11 OS=Homo sapiens OX=9606 GN=ANXA11 PE=1 SV=1	1	12	12	11	24.8	54.389	1501000	1282200	1194000	1.32573e+06	1775700	2208500	2111200	2031800	0.652492	0.0115075
P07355	Annexin A2	ANXA2	FUNCTION: Calcium-regulated membrane-binding protein whose affinity for calcium is greatly enhanced by anionic phospholipids. It binds two calcium ions with high affinity. May be involved in heat-stress response. Inhibits PCSK9-enhanced LDLR degradation, probably reduces PCSK9 protein levels via a translational mechanism but also competes with LDLR for binding with PCSK9 (PubMed:18799458, PubMed:…	sp|P07355|ANXA2_HUMAN;sp|A6NMY6|AXA2L_HUMAN	sp|P07355|ANXA2_HUMAN Annexin A2 OS=Homo sapiens OX=9606 GN=ANXA2 PE=1 SV=2;sp|A6NMY6|AXA2L_HUMAN Putative annexin A2-like protein OS=Homo sapiens OX=9606 GN=ANXA2P2 PE=5 SV=2	2	28	28	28	72	38.604	43185000	46288000	49439000	46304000	44355000	42299000	53443000	46699000	0.991542	0.923628
P12429	Annexin A3	ANXA3	FUNCTION: Inhibitor of phospholipase A2, also possesses anti-coagulant properties. Also cleaves the cyclic bond of inositol 1,2-cyclic phosphate to form inositol 1-phosphate.	sp|P12429|ANXA3_HUMAN	sp|P12429|ANXA3_HUMAN Annexin A3 OS=Homo sapiens OX=9606 GN=ANXA3 PE=1 SV=3	1	16	16	16	55.7	36.375	4044000	1985600	1872700	2634100	3280300	4063800	3118700	3487600	0.755276	0.326319
P09525	Annexin A4	ANXA4	FUNCTION: Calcium/phospholipid-binding protein which promotes membrane fusion and is involved in exocytosis. {ECO:0000250}.	sp|P09525|ANXA4_HUMAN	sp|P09525|ANXA4_HUMAN Annexin A4 OS=Homo sapiens OX=9606 GN=ANXA4 PE=1 SV=4	1	17	17	17	57.4	35.882	4592800	4598000	4019400	4403400	2947900	3380000	3695500	3.34113e+06	1.31794	0.0214078
P08758	Annexin A5	ANXA5	FUNCTION: This protein is an anticoagulant protein that acts as an indirect inhibitor of the thromboplastin-specific complex, which is involved in the blood coagulation cascade.	sp|P08758|ANXA5_HUMAN	sp|P08758|ANXA5_HUMAN Annexin A5 OS=Homo sapiens OX=9606 GN=ANXA5 PE=1 SV=2	1	15	15	15	54.4	35.936	2670100	2141400	2234200	2.34857e+06	5104700	5388700	4342300	4.94523e+06	0.474915	0.00180708
P08133	Annexin A6	ANXA6	FUNCTION: May associate with CD21. May regulate the release of Ca(2+) from intracellular stores.	sp|P08133|ANXA6_HUMAN	sp|P08133|ANXA6_HUMAN Annexin A6 OS=Homo sapiens OX=9606 GN=ANXA6 PE=1 SV=3	1	34	34	34	55.4	75.872	9794900	8402000	6195600	8.13083e+06	4135800	5277400	4051100	4488100	1.81164	0.0313
P20073	Annexin A7	ANXA7	FUNCTION: Calcium/phospholipid-binding protein which promotes membrane fusion and is involved in exocytosis.	sp|P20073|ANXA7_HUMAN	sp|P20073|ANXA7_HUMAN Annexin A7 OS=Homo sapiens OX=9606 GN=ANXA7 PE=1 SV=3	1	9	9	9	24.4	52.739	497050	268480	436630	400720	1473800	1345000	1359600	1392800	0.287708	0.000238191
Q10567	AP-1 complex subunit beta-1	AP1B1	FUNCTION: Subunit of clathrin-associated adaptor protein complex 1 that plays a role in protein sorting in the late-Golgi/trans-Golgi network (TGN) and/or endosomes (PubMed:31630791). The AP complexes mediate both the recruitment of clathrin to membranes and the recognition of sorting signals within the cytosolic tails of transmembrane cargo molecules. {ECO:0000269|PubMed:31630791}.	sp|Q10567|AP1B1_HUMAN	sp|Q10567|AP1B1_HUMAN AP-1 complex subunit beta-1 OS=Homo sapiens OX=9606 GN=AP1B1 PE=1 SV=2	1	31	12	12	35.7	104.64	1158100	702870	918170	926380	924000	1212800	1245700	1127500	0.821623	0.293662
O43747	AP-1 complex subunit gamma-1	AP1G1	FUNCTION: Subunit of clathrin-associated adaptor protein complex 1 that plays a role in protein sorting in the late-Golgi/trans-Golgi network (TGN) and/or endosomes. The AP complexes mediate both the recruitment of clathrin to membranes and the recognition of sorting signals within the cytosolic tails of transmembrane cargo molecules.	sp|O43747|AP1G1_HUMAN	sp|O43747|AP1G1_HUMAN AP-1 complex subunit gamma-1 OS=Homo sapiens OX=9606 GN=AP1G1 PE=1 SV=5	1	14	14	14	24.7	91.35	477760	463920	513040	484907	622860	1080000	796590	833150	0.582016	0.0601529
Q9BXS5	AP-1 complex subunit mu-1	AP1M1	FUNCTION: Subunit of clathrin-associated adaptor protein complex 1 that plays a role in protein sorting in the trans-Golgi network (TGN) and endosomes. The AP complexes mediate the recruitment of clathrin to membranes and the recognition of sorting signals within the cytosolic tails of transmembrane cargo molecules.	sp|Q9BXS5|AP1M1_HUMAN	sp|Q9BXS5|AP1M1_HUMAN AP-1 complex subunit mu-1 OS=Homo sapiens OX=9606 GN=AP1M1 PE=1 SV=3	1	12	12	12	44.9	48.586	874110	715830	696700	762213	661740	910060	685110	752303	1.01317	0.923619
Q9Y6Q5	AP-1 complex subunit mu-2	AP1M2	FUNCTION: Subunit of clathrin-associated adaptor protein complex 1 that plays a role in protein sorting in the trans-Golgi network (TGN) and endosomes. The AP complexes mediate the recruitment of clathrin to membranes and the recognition of sorting signals within the cytosolic tails of transmembrane cargo molecules.	sp|Q9Y6Q5|AP1M2_HUMAN	sp|Q9Y6Q5|AP1M2_HUMAN AP-1 complex subunit mu-2 OS=Homo sapiens OX=9606 GN=AP1M2 PE=1 SV=4	1	6	6	6	17.3	48.108	32549	30650	9598.2	24265.7	493080	567070	154150	404767	0.0599499	0.040404
P61966	AP-1 complex subunit sigma-1A	AP1S1	FUNCTION: Subunit of clathrin-associated adaptor protein complex 1 that plays a role in protein sorting in the late-Golgi/trans-Golgi network (TGN) and/or endosomes. The AP complexes mediate both the recruitment of clathrin to membranes and the recognition of sorting signals within the cytosolic tails of transmembrane cargo molecules. {ECO:0000269|PubMed:9733768}.	sp|P61966|AP1S1_HUMAN	sp|P61966|AP1S1_HUMAN AP-1 complex subunit sigma-1A OS=Homo sapiens OX=9606 GN=AP1S1 PE=1 SV=1	1	3	3	3	27.8	18.733	58003	176890	52382	95758.3	88997	112480	106990	102822	0.931299	0.872229
O95782	AP-2 complex subunit alpha-1	AP2A1	FUNCTION: Component of the adaptor protein complex 2 (AP-2). Adaptor protein complexes function in protein transport via transport vesicles in different membrane traffic pathways. Adaptor protein complexes are vesicle coat components and appear to be involved in cargo selection and vesicle formation. AP-2 is involved in clathrin-dependent endocytosis in which cargo proteins are incorporated into …	sp|O95782|AP2A1_HUMAN	sp|O95782|AP2A1_HUMAN AP-2 complex subunit alpha-1 OS=Homo sapiens OX=9606 GN=AP2A1 PE=1 SV=3	1	33	33	27	48.2	107.54	4367000	4981900	4546600	4.63183e+06	3154400	2184300	3083700	2.80747e+06	1.64983	0.00726216
O94973	AP-2 complex subunit alpha-2	AP2A2	FUNCTION: Component of the adaptor protein complex 2 (AP-2). Adaptor protein complexes function in protein transport via transport vesicles in different membrane traffic pathways. Adaptor protein complexes are vesicle coat components and appear to be involved in cargo selection and vesicle formation. AP-2 is involved in clathrin-dependent endocytosis in which cargo proteins are incorporated into …	sp|O94973|AP2A2_HUMAN	sp|O94973|AP2A2_HUMAN AP-2 complex subunit alpha-2 OS=Homo sapiens OX=9606 GN=AP2A2 PE=1 SV=2	1	29	23	23	47	103.96	2748300	1751300	2435100	2.31157e+06	1224800	1254900	1444200	1.30797e+06	1.7673	0.0293715
P63010	AP-2 complex subunit beta	AP2B1	FUNCTION: Component of the adaptor protein complex 2 (AP-2). Adaptor protein complexes function in protein transport via transport vesicles in different membrane traffic pathways. Adaptor protein complexes are vesicle coat components and appear to be involved in cargo selection and vesicle formation. AP-2 is involved in clathrin-dependent endocytosis in which cargo proteins are incorporated into …	sp|P63010|AP2B1_HUMAN	sp|P63010|AP2B1_HUMAN AP-2 complex subunit beta OS=Homo sapiens OX=9606 GN=AP2B1 PE=1 SV=1	1	40	40	21	54.3	104.55	6249300	6829100	5812400	6.29693e+06	4784800	3665500	3875800	4108700	1.53259	0.00841907
Q96CW1	AP-2 complex subunit mu	AP2M1	FUNCTION: Component of the adaptor protein complex 2 (AP-2). Adaptor protein complexes function in protein transport via transport vesicles in different membrane traffic pathways. Adaptor protein complexes are vesicle coat components and appear to be involved in cargo selection and vesicle formation. AP-2 is involved in clathrin-dependent endocytosis in which cargo proteins are incorporated into …	sp|Q96CW1|AP2M1_HUMAN	sp|Q96CW1|AP2M1_HUMAN AP-2 complex subunit mu OS=Homo sapiens OX=9606 GN=AP2M1 PE=1 SV=2	1	12	12	12	33.3	49.654	2438500	2496100	3167500	2700700	1564300	1127300	1089000	1260200	2.14307	0.00670713
P53680	AP-2 complex subunit sigma	AP2S1	FUNCTION: Component of the adaptor protein complex 2 (AP-2). Adaptor protein complexes function in protein Transport via Transport vesicles in different membrane traffic pathways. Adaptor protein complexes are vesicle coat components and appear to be involved in cargo selection and vesicle formation. AP-2 is involved in clathrin-dependent endocytosis in which cargo proteins are incorporated into …	sp|P53680|AP2S1_HUMAN	sp|P53680|AP2S1_HUMAN AP-2 complex subunit sigma OS=Homo sapiens OX=9606 GN=AP2S1 PE=1 SV=2	1	5	5	5	33.1	17.018	1370400	1046800	1135700	1184300	906910	708620	548790	721440	1.64158	0.0308124
O00203	AP-3 complex subunit beta-1	AP3B1	FUNCTION: Subunit of non-clathrin- and clathrin-associated adaptor protein complex 3 (AP-3) that plays a role in protein sorting in the late-Golgi/trans-Golgi network (TGN) and/or endosomes. The AP complexes mediate both the recruitment of clathrin to membranes and the recognition of sorting signals within the cytosolic tails of transmembrane cargo molecules. AP-3 appears to be involved in the so…	sp|O00203|AP3B1_HUMAN	sp|O00203|AP3B1_HUMAN AP-3 complex subunit beta-1 OS=Homo sapiens OX=9606 GN=AP3B1 PE=1 SV=3	1	17	17	14	19.7	121.32	534630	633500	658770	608967	690230	1027200	746990	821473	0.74131	0.12766
O14617	AP-3 complex subunit delta-1	AP3D1	FUNCTION: Part of the AP-3 complex, an adaptor-related complex which is not clathrin-associated. The complex is associated with the Golgi region as well as more peripheral structures. It facilitates the budding of vesicles from the Golgi membrane and may be directly involved in trafficking to lysosomes. Involved in process of CD8+ T-cell and NK cell degranulation (PubMed:26744459). In concert wit…	sp|O14617|AP3D1_HUMAN	sp|O14617|AP3D1_HUMAN AP-3 complex subunit delta-1 OS=Homo sapiens OX=9606 GN=AP3D1 PE=1 SV=1	1	30	30	30	36.7	130.16	1318400	851210	1052000	1073870	1024800	1604600	1465000	1364800	0.786833	0.25836
Q9Y2T2	AP-3 complex subunit mu-1	AP3M1	FUNCTION: Part of the AP-3 complex, an adaptor-related complex which is not clathrin-associated. The complex is associated with the Golgi region as well as more peripheral structures. It facilitates the budding of vesicles from the Golgi membrane and may be directly involved in trafficking to lysosomes. In concert with the BLOC-1 complex, AP-3 is required to target cargos into vesicles assembled …	sp|Q9Y2T2|AP3M1_HUMAN	sp|Q9Y2T2|AP3M1_HUMAN AP-3 complex subunit mu-1 OS=Homo sapiens OX=9606 GN=AP3M1 PE=1 SV=1	1	11	11	10	43.3	46.939	710620	486230	614710	603853	742450	830270	761180	777967	0.776194	0.0683858
Q92572	AP-3 complex subunit sigma-1	AP3S1	FUNCTION: Part of the AP-3 complex, an adaptor-related complex which is not clathrin-associated. The complex is associated with the Golgi region as well as more peripheral structures. It facilitates the budding of vesicles from the Golgi membrane and may be directly involved in trafficking to lysosomes. In concert with the BLOC-1 complex, AP-3 is required to target cargos into vesicles assembled …	sp|Q92572|AP3S1_HUMAN	sp|Q92572|AP3S1_HUMAN AP-3 complex subunit sigma-1 OS=Homo sapiens OX=9606 GN=AP3S1 PE=1 SV=1	1	8	8	8	58.5	21.732	417800	545570	500720	488030	720610	570510	884420	725180	0.672978	0.0729053
O43299	AP-5 complex subunit zeta-1	AP5Z1	FUNCTION: As part of AP-5, a probable fifth adaptor protein complex it may be involved in endosomal transport. According to PubMed:20613862 it is a putative helicase required for efficient homologous recombination DNA double-strand break repair. {ECO:0000269|PubMed:20613862, ECO:0000269|PubMed:22022230}.	sp|O43299|AP5Z1_HUMAN	sp|O43299|AP5Z1_HUMAN AP-5 complex subunit zeta-1 OS=Homo sapiens OX=9606 GN=AP5Z1 PE=1 SV=2	1	3	3	3	5.1	88.604	217690	61465	261580	180245	110950	151530	255670	172717	1.04359	0.924338
O14727	Apoptotic protease-activating factor 1	APAF1	FUNCTION: Oligomeric Apaf-1 mediates the cytochrome c-dependent autocatalytic activation of pro-caspase-9 (Apaf-3), leading to the activation of caspase-3 and apoptosis. This activation requires ATP. Isoform 6 is less effective in inducing apoptosis. {ECO:0000269|PubMed:10393175, ECO:0000269|PubMed:12804598}.	sp|O14727|APAF_HUMAN	sp|O14727|APAF_HUMAN Apoptotic protease-activating factor 1 OS=Homo sapiens OX=9606 GN=APAF1 PE=1 SV=2	1	10	10	10	11.3	141.84	195710	160750	110490	155650	230790	423000	238100	297297	0.523551	0.104109
Q92870	Amyloid beta precursor protein binding family B member 2	APBB2	FUNCTION: May modulate the internalization of amyloid-beta precursor protein.	sp|Q92870|APBB2_HUMAN	sp|Q92870|APBB2_HUMAN Amyloid beta precursor protein binding family B member 2 OS=Homo sapiens OX=9606 GN=APBB2 PE=1 SV=3	1	5	5	5	10	83.373	42564	18764	23875	28401	37220	145320	131250	104597	0.271529	0.0930489
P25054	Adenomatous polyposis coli protein	APC	FUNCTION: Tumor suppressor. Promotes rapid degradation of CTNNB1 and participates in Wnt signaling as a negative regulator. APC activity is correlated with its phosphorylation state. Activates the GEF activity of SPATA13 and ARHGEF4. Plays a role in hepatocyte growth factor (HGF)-induced cell migration. Required for MMP9 up-regulation via the JNK signaling pathway in colorectal tumor cells. Acts …	sp|P25054|APC_HUMAN	sp|P25054|APC_HUMAN Adenomatous polyposis coli protein OS=Homo sapiens OX=9606 GN=APC PE=1 SV=2	1	7	7	7	3.6	311.64	30209	63209	18204	37207.3	89966	183740	149800	141169	0.263567	0.0271636
Q8J025	Protein APCDD1	APCDD1	FUNCTION: Negative regulator of the Wnt signaling pathway. Inhibits Wnt signaling in a cell-autonomous manner and functions upstream of beta-catenin. May act via its interaction with Wnt and LRP proteins. May play a role in colorectal tumorigenesis. {ECO:0000269|PubMed:12384519, ECO:0000269|PubMed:20393562}.	sp|Q8J025|APCD1_HUMAN	sp|Q8J025|APCD1_HUMAN Protein APCDD1 OS=Homo sapiens OX=9606 GN=APCDD1 PE=1 SV=1	1	4	4	4	13.4	58.796	14399	8500.9	10929	11276.3	27080	119590	160130	102267	0.110264	0.0821391
P13798	Acylamino-acid-releasing enzyme	APEH	FUNCTION: This enzyme catalyzes the hydrolysis of the N-terminal peptide bond of an N-acetylated peptide to generate an N-acetylated amino acid and a peptide with a free N-terminus. It preferentially cleaves off Ac-Ala, Ac-Met and Ac-Ser. {ECO:0000269|PubMed:1861871, ECO:0000269|PubMed:2006156}.	sp|P13798|ACPH_HUMAN	sp|P13798|ACPH_HUMAN Acylamino-acid-releasing enzyme OS=Homo sapiens OX=9606 GN=APEH PE=1 SV=4	1	13	13	13	33.7	81.224	2688900	2167900	2186100	2.34763e+06	2802500	2106500	2544600	2.48453e+06	0.944899	0.633122
P27695	DNA-(apurinic or apyrimidinic site) endonuclease	APEX1	FUNCTION: Multifunctional protein that plays a central role in the cellular response to oxidative stress. The two major activities of APEX1 are DNA repair and redox regulation of transcriptional factors. Functions as a apurinic/apyrimidinic (AP) endodeoxyribonuclease in the DNA base excision repair (BER) pathway of DNA lesions induced by oxidative and alkylating agents. Initiates repair of AP sit…	sp|P27695|APEX1_HUMAN	sp|P27695|APEX1_HUMAN DNA-(apurinic or apyrimidinic site) endonuclease OS=Homo sapiens OX=9606 GN=APEX1 PE=1 SV=2	1	17	17	17	61.3	35.554	3826100	2826100	3027500	3.22657e+06	4389200	7087100	5170000	5.54877e+06	0.581493	0.0536787
Q9BZZ5	Apoptosis inhibitor 5	API5	FUNCTION: Antiapoptotic factor that may have a role in protein assembly. Negatively regulates ACIN1. By binding to ACIN1, it suppresses ACIN1 cleavage from CASP3 and ACIN1-mediated DNA fragmentation. Also known to efficiently suppress E2F1-induced apoptosis. Its depletion enhances the cytotoxic action of the chemotherapeutic drugs. {ECO:0000269|PubMed:10780674, ECO:0000269|PubMed:17112319, ECO:00…	sp|Q9BZZ5|API5_HUMAN	sp|Q9BZZ5|API5_HUMAN Apoptosis inhibitor 5 OS=Homo sapiens OX=9606 GN=API5 PE=1 SV=3	1	17	17	17	37.2	59.004	2915400	2664800	2870600	2.81693e+06	3884300	3745700	3899200	3.84307e+06	0.732991	0.0003575
Q96GX9	Methylthioribulose-1-phosphate dehydratase	APIP	FUNCTION: Catalyzes the dehydration of methylthioribulose-1-phosphate (MTRu-1-P) into 2,3-diketo-5-methylthiopentyl-1-phosphate (DK-MTP-1-P). Functions in the methionine salvage pathway, which plays a key role in cancer, apoptosis, microbial proliferation and inflammation. May inhibit the CASP1-related inflammatory response (pyroptosis), the CASP9-dependent apoptotic pathway and the cytochrome c-…	sp|Q96GX9|MTNB_HUMAN	sp|Q96GX9|MTNB_HUMAN Methylthioribulose-1-phosphate dehydratase OS=Homo sapiens OX=9606 GN=APIP PE=1 SV=1	1	4	4	4	21.1	27.125	681150	573720	456300	570390	726670	894730	790210	803870	0.709555	0.0454497
Q06481	Amyloid beta precursor like protein 2	APLP2	FUNCTION: May play a role in the regulation of hemostasis. The soluble form may have inhibitory properties towards coagulation factors. May interact with cellular G-protein signaling pathways. May bind to the DNA 5'-GTCACATG-3'(CDEI box). Inhibits trypsin, chymotrypsin, plasmin, factor XIA and plasma and glandular kallikrein. Modulates the Cu/Zn nitric oxide-catalyzed autodegradation of GPC1 hepa…	sp|Q06481|APLP2_HUMAN	sp|Q06481|APLP2_HUMAN Amyloid beta precursor like protein 2 OS=Homo sapiens OX=9606 GN=APLP2 PE=1 SV=2	1	13	13	13	25	86.955	419060	412520	552500	461360	615620	618520	854860	696333	0.662556	0.0620216
Q9HDC9	Adipocyte plasma membrane-associated protein	APMAP	FUNCTION: Exhibits strong arylesterase activity with beta-naphthyl acetate and phenyl acetate. May play a role in adipocyte differentiation. {ECO:0000269|PubMed:18513186}.	sp|Q9HDC9|APMAP_HUMAN	sp|Q9HDC9|APMAP_HUMAN Adipocyte plasma membrane-associated protein OS=Homo sapiens OX=9606 GN=APMAP PE=1 SV=2	1	17	17	17	57.7	46.48	5933800	8108600	7858000	7.30013e+06	3214600	2486000	3969300	3223300	2.2648	0.0073019
Q9UH17	DNA dC->dU-editing enzyme APOBEC-3B	APOBEC3B	FUNCTION: DNA deaminase (cytidine deaminase) which acts as an inhibitor of retrovirus replication and retrotransposon mobility via deaminase-dependent and -independent mechanisms. After the penetration of retroviral nucleocapsids into target cells of infection and the initiation of reverse transcription, it can induce the conversion of cytosine to uracil in the minus-sense single-strand viral DNA…	sp|Q9UH17|ABC3B_HUMAN;sp|P31941|ABC3A_HUMAN	sp|Q9UH17|ABC3B_HUMAN DNA dC->dU-editing enzyme APOBEC-3B OS=Homo sapiens OX=9606 GN=APOBEC3B PE=1 SV=1	2	6	6	5	27.2	45.924	119150	118980	141100	126410	597210	710850	589340	632467	0.199868	0.000223413
Q9NRW3	DNA dC->dU-editing enzyme APOBEC-3C	APOBEC3C	FUNCTION: DNA deaminase (cytidine deaminase) which acts as an inhibitor of retrovirus replication and retrotransposon mobility via deaminase-dependent and -independent mechanisms. After the penetration of retroviral nucleocapsids into target cells of infection and the initiation of reverse transcription, it can induce the conversion of cytosine to uracil in the minus-sense single-strand viral DNA…	sp|Q9NRW3|ABC3C_HUMAN	sp|Q9NRW3|ABC3C_HUMAN DNA dC->dU-editing enzyme APOBEC-3C OS=Homo sapiens OX=9606 GN=APOBEC3C PE=1 SV=2	1	5	4	4	38.4	22.826	449280	327160	349250	375230	218860	337930	273450	276747	1.35586	0.12538
Q8IUX4	DNA dC->dU-editing enzyme APOBEC-3F	APOBEC3F	FUNCTION: DNA deaminase (cytidine deaminase) which acts as an inhibitor of retrovirus replication and retrotransposon mobility via deaminase-dependent and -independent mechanisms. Exhibits antiviral activity against vif-deficient HIV-1. After the penetration of retroviral nucleocapsids into target cells of infection and the initiation of reverse transcription, it can induce the conversion of cyto…	sp|Q8IUX4|ABC3F_HUMAN	sp|Q8IUX4|ABC3F_HUMAN DNA dC->dU-editing enzyme APOBEC-3F OS=Homo sapiens OX=9606 GN=APOBEC3F PE=1 SV=3	1	7	7	5	27.1	45.02	263340	287870	301930	284380	246430	257870	259430	254577	1.11707	0.0679093
Q9BQE5	Apolipoprotein L2	APOL2	FUNCTION: May affect the movement of lipids in the cytoplasm or allow the binding of lipids to organelles.	sp|Q9BQE5|APOL2_HUMAN	sp|Q9BQE5|APOL2_HUMAN Apolipoprotein L2 OS=Homo sapiens OX=9606 GN=APOL2 PE=1 SV=1	1	9	9	9	32	37.092	359070	291550	385130	345250	389330	378170	255350	340950	1.01261	0.937084
Q9BUR5	MICOS complex subunit MIC26	APOO	FUNCTION: Component of the MICOS complex, a large protein complex of the mitochondrial inner membrane that plays crucial roles in the maintenance of crista junctions, inner membrane architecture, and formation of contact sites to the outer membrane. Plays a crucial role in crista junction formation and mitochondrial function (PubMed:25764979). Can promote cardiac lipotoxicity by enhancing mitocho…	sp|Q9BUR5|MIC26_HUMAN	sp|Q9BUR5|MIC26_HUMAN MICOS complex subunit MIC26 OS=Homo sapiens OX=9606 GN=APOO PE=1 SV=1	1	4	4	4	35.9	22.284	441130	378750	333520	384467	845200	221200	293120	453173	0.848388	0.74797
Q6UXV4	MICOS complex subunit MIC27	APOOL	FUNCTION: Component of the MICOS complex, a large protein complex of the mitochondrial inner membrane that plays crucial roles in the maintenance of crista junctions, inner membrane architecture, and formation of contact sites to the outer membrane. Specifically binds to cardiolipin (in vitro) but not to the precursor lipid phosphatidylglycerol. Plays a crucial role in crista junction formation a…	sp|Q6UXV4|MIC27_HUMAN	sp|Q6UXV4|MIC27_HUMAN MICOS complex subunit MIC27 OS=Homo sapiens OX=9606 GN=APOOL PE=1 SV=1	1	7	7	7	39.6	29.159	539250	544450	618390	567363	237610	208620	314630	253620	2.23706	0.00151937
P05067	Amyloid-beta precursor protein	APP	FUNCTION: Functions as a cell surface receptor and performs physiological functions on the surface of neurons relevant to neurite growth, neuronal adhesion and axonogenesis. Interaction between APP molecules on neighboring cells promotes synaptogenesis (PubMed:25122912). Involved in cell mobility and transcription regulation through protein-protein interactions. Can promote transcription activati…	sp|P05067|A4_HUMAN	sp|P05067|A4_HUMAN Amyloid-beta precursor protein OS=Homo sapiens OX=9606 GN=APP PE=1 SV=3	1	16	16	16	29.7	86.942	970630	920450	982560	957880	1594500	1878100	2186500	1.88637e+06	0.507791	0.0056993
Q9UKG1	DCC-interacting protein 13-alpha	APPL1	FUNCTION: Multifunctional adapter protein that binds to various membrane receptors, nuclear factors and signaling proteins to regulate many processes, such as cell proliferation, immune response, endosomal trafficking and cell metabolism (PubMed:26583432, PubMed:15016378, PubMed:26073777, PubMed:19661063, PubMed:10490823). Regulates signaling pathway leading to cell proliferation through interact…	sp|Q9UKG1|DP13A_HUMAN	sp|Q9UKG1|DP13A_HUMAN DCC-interacting protein 13-alpha OS=Homo sapiens OX=9606 GN=APPL1 PE=1 SV=1	1	9	9	9	21.2	79.663	11901	11307	9018.4	10742.1	801500	872980	505200	726560	0.0147849	0.00313697
Q8NEU8	DCC-interacting protein 13-beta	APPL2	FUNCTION: Multifunctional adapter protein that binds to various membrane receptors, nuclear factors and signaling proteins to regulate many processes, such as cell proliferation, immune response, endosomal trafficking and cell metabolism (PubMed:26583432, PubMed:15016378, PubMed:24879834). Regulates signaling pathway leading to cell proliferation through interaction with RAB5A and subunits of the…	sp|Q8NEU8|DP13B_HUMAN	sp|Q8NEU8|DP13B_HUMAN DCC-interacting protein 13-beta OS=Homo sapiens OX=9606 GN=APPL2 PE=1 SV=3	1	5	5	5	11.3	74.493	128600	82461	86821	99294	64389	170840	140010	125080	0.793846	0.500733
P07741	Adenine phosphoribosyltransferase	APRT	FUNCTION: Catalyzes a salvage reaction resulting in the formation of AMP, that is energically less costly than de novo synthesis.	sp|P07741|APT_HUMAN	sp|P07741|APT_HUMAN Adenine phosphoribosyltransferase OS=Homo sapiens OX=9606 GN=APRT PE=1 SV=2	1	9	9	9	78.3	19.608	2023600	2242700	1923100	2.06313e+06	1416300	1514000	1559100	1.49647e+06	1.37867	0.00538591
O60306	RNA helicase aquarius	AQR	FUNCTION: Involved in pre-mRNA splicing as component of the spliceosome (PubMed:11991638, PubMed:25599396, PubMed:28502770, PubMed:28076346). Intron-binding spliceosomal protein required to link pre-mRNA splicing and snoRNP (small nucleolar ribonucleoprotein) biogenesis (PubMed:16949364). Plays a key role in position-dependent assembly of intron-encoded box C/D small snoRNP, splicing being requir…	sp|O60306|AQR_HUMAN	sp|O60306|AQR_HUMAN RNA helicase aquarius OS=Homo sapiens OX=9606 GN=AQR PE=1 SV=4	1	33	33	33	32.4	171.29	875130	924890	979950	926657	1090800	777970	915860	928210	0.998327	0.987795
P10398	Serine/threonine-protein kinase A-Raf	ARAF	FUNCTION: Involved in the transduction of mitogenic signals from the cell membrane to the nucleus. May also regulate the TOR signaling cascade. {ECO:0000269|PubMed:22609986}.; FUNCTION: [Isoform 2]: Serves as a positive regulator of myogenic differentiation by inducing cell cycle arrest, the expression of myogenin and other muscle-specific proteins, and myotube formation. {ECO:0000269|PubMed:2260…	sp|P10398|ARAF_HUMAN;sp|P15056|BRAF_HUMAN	sp|P10398|ARAF_HUMAN Serine/threonine-protein kinase A-Raf OS=Homo sapiens OX=9606 GN=ARAF PE=1 SV=2	2	5	5	3	12.2	67.585	118690	84862	7377.1	70309.7	68289	81776	45211	65092	1.08016	0.887539
Q96P48	Arf-GAP with Rho-GAP domain, ANK repeat and PH domain-containing protein 1	ARAP1	FUNCTION: Phosphatidylinositol 3,4,5-trisphosphate-dependent GTPase-activating protein that modulates actin cytoskeleton remodeling by regulating ARF and RHO family members. Is activated by phosphatidylinositol 3,4,5-trisphosphate (PtdIns(3,4,5)P3) binding. Can be activated by phosphatidylinositol 3,4-bisphosphate (PtdIns(3,4,5)P2) binding, albeit with lower efficiency. Has a preference for ARF1 …	sp|Q96P48|ARAP1_HUMAN	sp|Q96P48|ARAP1_HUMAN Arf-GAP with Rho-GAP domain, ANK repeat and PH domain-containing protein 1 OS=Homo sapiens OX=9606 GN=ARAP1 PE=1 SV=3	1	25	25	25	23.4	162.19	805090	798080	765830	789667	480290	717030	667470	621597	1.27038	0.0829964
Q8WZ64	Arf-GAP with Rho-GAP domain, ANK repeat and PH domain-containing protein 2	ARAP2	FUNCTION: Phosphatidylinositol 3,4,5-trisphosphate-dependent GTPase-activating protein that modulates actin cytoskeleton remodeling by regulating ARF and RHO family members. Is activated by phosphatidylinositol 3,4,5-trisphosphate (PtdIns(3,4,5)P3) binding. Can be activated by phosphatidylinositol 3,4-bisphosphate (PtdIns(3,4,5)P2) binding, albeit with lower efficiency (By similarity). {ECO:00002…	sp|Q8WZ64|ARAP2_HUMAN	sp|Q8WZ64|ARAP2_HUMAN Arf-GAP with Rho-GAP domain, ANK repeat and PH domain-containing protein 2 OS=Homo sapiens OX=9606 GN=ARAP2 PE=1 SV=3	1	2	2	2	1.5	193.45	223870	177790	200020	200560	49261	91564	61157	67327.3	2.97888	0.00189962
P48444	Coatomer subunit delta	ARCN1	FUNCTION: Component of the coatomer, a cytosolic protein complex that binds to dilysine motifs and reversibly associates with Golgi non-clathrin-coated vesicles, which further mediate biosynthetic protein transport from the ER, via the Golgi up to the trans Golgi network. The coatomer complex is required for budding from Golgi membranes, and is essential for the retrograde Golgi-to-ER transport o…	sp|P48444|COPD_HUMAN	sp|P48444|COPD_HUMAN Coatomer subunit delta OS=Homo sapiens OX=9606 GN=ARCN1 PE=1 SV=1	1	17	17	17	37.6	57.21	2425200	2624500	2244800	2431500	2357500	2664100	2412500	2.47803e+06	0.981222	0.763835
P84077	ADP-ribosylation factor 1	ARF1	FUNCTION: GTP-binding protein involved in protein trafficking among different compartments. Modulates vesicle budding and uncoating within the Golgi complex. Deactivation induces the redistribution of the entire Golgi complex to the endoplasmic reticulum, suggesting a crucial role in protein trafficking. In its GTP-bound form, its triggers the association with coat proteins with the Golgi membran…	sp|P84077|ARF1_HUMAN;sp|P61204|ARF3_HUMAN	sp|P84077|ARF1_HUMAN ADP-ribosylation factor 1 OS=Homo sapiens OX=9606 GN=ARF1 PE=1 SV=2;sp|P61204|ARF3_HUMAN ADP-ribosylation factor 3 OS=Homo sapiens OX=9606 GN=ARF3 PE=1 SV=2	2	11	11	6	74.6	20.697	6683800	6315100	6190800	6.39657e+06	8254900	5415200	5554700	6.40827e+06	0.998174	0.990625
P18085	ADP-ribosylation factor 4	ARF4	FUNCTION: GTP-binding protein that functions as an allosteric activator of the cholera toxin catalytic subunit, an ADP-ribosyltransferase. Involved in protein trafficking; may modulate vesicle budding and uncoating within the Golgi apparatus.	sp|P18085|ARF4_HUMAN	sp|P18085|ARF4_HUMAN ADP-ribosylation factor 4 OS=Homo sapiens OX=9606 GN=ARF4 PE=1 SV=3	1	10	6	6	76.1	20.511	886270	2000900	1669500	1518890	2206600	1106600	1141700	1.48497e+06	1.02284	0.948063
P84085	ADP-ribosylation factor 5	ARF5	FUNCTION: GTP-binding protein involved in protein trafficking; may modulate vesicle budding and uncoating within the Golgi apparatus. {ECO:0000250|UniProtKB:P84084}.; FUNCTION: (Microbial infection) Functions as an allosteric activator of the cholera toxin catalytic subunit, an ADP-ribosyltransferase. {ECO:0000305}.	sp|P84085|ARF5_HUMAN	sp|P84085|ARF5_HUMAN ADP-ribosylation factor 5 OS=Homo sapiens OX=9606 GN=ARF5 PE=1 SV=2	1	11	6	6	76.1	20.529	543380	776920	660390	660230	1354200	633710	882610	956840	0.690011	0.252053
P62330	ADP-ribosylation factor 6	ARF6	FUNCTION: GTP-binding protein involved in protein trafficking that regulates endocytic recycling and cytoskeleton remodeling (PubMed:11266366, PubMed:21170023, PubMed:16737952, PubMed:7589240, PubMed:18400762). Required for normal completion of mitotic cytokinesis (By similarity). Plays a role in the reorganization of the actin cytoskeleton and the formation of stress fibers (By similarity). Invo…	sp|P62330|ARF6_HUMAN	sp|P62330|ARF6_HUMAN ADP-ribosylation factor 6 OS=Homo sapiens OX=9606 GN=ARF6 PE=1 SV=2	1	6	6	6	44.6	20.082	1092200	1450500	1230700	1257800	1255400	912160	885870	1017810	1.23579	0.204042
Q8N6T3	ADP-ribosylation factor GTPase-activating protein 1	ARFGAP1	FUNCTION: GTPase-activating protein (GAP) for the ADP ribosylation factor 1 (ARF1). Involved in membrane trafficking and /or vesicle transport. Promotes hydrolysis of the ARF1-bound GTP and thus, is required for the dissociation of coat proteins from Golgi-derived membranes and vesicles, a prerequisite for vesicle's fusion with target compartment. Probably regulates ARF1-mediated transport via it…	sp|Q8N6T3|ARFG1_HUMAN	sp|Q8N6T3|ARFG1_HUMAN ADP-ribosylation factor GTPase-activating protein 1 OS=Homo sapiens OX=9606 GN=ARFGAP1 PE=1 SV=2	1	11	11	11	36	44.667	332270	442670	209400	328113	440010	196900	405770	347560	0.944048	0.857455
Q8N6H7	ADP-ribosylation factor GTPase-activating protein 2	ARFGAP2	FUNCTION: GTPase-activating protein (GAP) for ADP ribosylation factor 1 (ARF1). Implicated in coatomer-mediated protein transport between the Golgi complex and the endoplasmic reticulum. Hydrolysis of ARF1-bound GTP may lead to dissociation of coatomer from Golgi-derived membranes to allow fusion with target membranes. {ECO:0000269|PubMed:17760859}.	sp|Q8N6H7|ARFG2_HUMAN	sp|Q8N6H7|ARFG2_HUMAN ADP-ribosylation factor GTPase-activating protein 2 OS=Homo sapiens OX=9606 GN=ARFGAP2 PE=1 SV=1	1	4	4	4	12.3	56.72	282400	243830	163610	229947	347110	271970	324940	314673	0.730747	0.110645
Q9NP61	ADP-ribosylation factor GTPase-activating protein 3	ARFGAP3	FUNCTION: GTPase-activating protein (GAP) for ADP ribosylation factor 1 (ARF1). Hydrolysis of ARF1-bound GTP may lead to dissociation of coatomer from Golgi-derived membranes to allow fusion with target membranes. {ECO:0000269|PubMed:11172815}.	sp|Q9NP61|ARFG3_HUMAN	sp|Q9NP61|ARFG3_HUMAN ADP-ribosylation factor GTPase-activating protein 3 OS=Homo sapiens OX=9606 GN=ARFGAP3 PE=1 SV=1	1	5	5	5	14.1	56.928	67931	122020	135840	108597	148110	71373	166480	128654	0.844099	0.604666
Q9Y6D6	Brefeldin A-inhibited guanine nucleotide-exchange protein 1	ARFGEF1	FUNCTION: Promotes guanine-nucleotide exchange on ARF1 and ARF3. Promotes the activation of ARF1/ARF3 through replacement of GDP with GTP. Involved in vesicular trafficking. Required for the maintenance of Golgi structure; the function may be independent of its GEF activity. Required for the maturaion of integrin beta-1 in the Golgi. Involved in the establishment and persistence of cell polarity …	sp|Q9Y6D6|BIG1_HUMAN	sp|Q9Y6D6|BIG1_HUMAN Brefeldin A-inhibited guanine nucleotide-exchange protein 1 OS=Homo sapiens OX=9606 GN=ARFGEF1 PE=1 SV=2	1	18	18	14	16.1	208.76	440310	265950	300420	335560	388630	313630	313250	338503	0.991305	0.962547
Q9Y6D5	Brefeldin A-inhibited guanine nucleotide-exchange protein 2	ARFGEF2	FUNCTION: Promotes guanine-nucleotide exchange on ARF1 and ARF3 and to a lower extent on ARF5 and ARF6. Promotes the activation of ARF1/ARF5/ARF6 through replacement of GDP with GTP. Involved in the regulation of Golgi vesicular transport. Required for the integrity of the endosomal compartment. Involved in trafficking from the trans-Golgi network (TGN) to endosomes and is required for membrane a…	sp|Q9Y6D5|BIG2_HUMAN	sp|Q9Y6D5|BIG2_HUMAN Brefeldin A-inhibited guanine nucleotide-exchange protein 2 OS=Homo sapiens OX=9606 GN=ARFGEF2 PE=1 SV=3	1	15	11	11	13.9	202.04	220120	281920	211870	237970	168440	204150	176250	182947	1.30076	0.0891073
P53367	Arfaptin-1	ARFIP1	FUNCTION: Plays a role in controlling biogenesis of secretory granules at the trans-Golgi network. Mechanisitically, binds ARF-GTP at the neck of a growing secretory granule precursor and forms a protective scaffold. Once the granule precursor has been completely loaded, active PRKD1 phosphorylates ARFIP1 and releases it from ARFs. In turn, ARFs induce fission. Through this mechanism, ensures pro…	sp|P53367|ARFP1_HUMAN	sp|P53367|ARFP1_HUMAN Arfaptin-1 OS=Homo sapiens OX=9606 GN=ARFIP1 PE=1 SV=2	1	13	13	13	45.8	41.738	1392000	1169900	1250000	1.27063e+06	1397300	2763900	2214200	2.12513e+06	0.597908	0.100874
P53365	Arfaptin-2	ARFIP2	FUNCTION: Plays a role in constitutive metalloproteinase (MMP) secretion from the trans Golgi network. May have important functions during vesicle biogenesis at certain cargo subdomains, which could be predominantly utilized by secreted MMPs, such as MMP7 and MMP2 (PubMed:26507660). Participates also in autophagy by regulating the starvation-depdendent trafficking of ATG9A vesicles which deliver …	sp|P53365|ARFP2_HUMAN	sp|P53365|ARFP2_HUMAN Arfaptin-2 OS=Homo sapiens OX=9606 GN=ARFIP2 PE=1 SV=1	1	9	9	9	33.7	37.855	507190	351590	291360	383380	501570	625610	429790	518990	0.738704	0.190195
Q13795	ADP-ribosylation factor-related protein 1	ARFRP1	FUNCTION: Trans-Golgi-associated GTPase that regulates protein sorting. Controls the targeting of ARL1 and its effector to the trans-Golgi. Required for the lipidation of chylomicrons in the intestine and required for VLDL lipidation in the liver. {ECO:0000250|UniProtKB:Q8BXL7}.	sp|Q13795|ARFRP_HUMAN	sp|Q13795|ARFRP_HUMAN ADP-ribosylation factor-related protein 1 OS=Homo sapiens OX=9606 GN=ARFRP1 PE=1 SV=1	1	3	3	3	18.4	22.614	91900	71403	48990	70764.3	52876	20192	26746	33271.3	2.12689	0.0779852
P78540	Arginase-2, mitochondrial	ARG2	FUNCTION: May play a role in the regulation of extra-urea cycle arginine metabolism and also in down-regulation of nitric oxide synthesis. Extrahepatic arginase functions to regulate L-arginine bioavailability to nitric oxid synthase (NOS). Arginine metabolism is a critical regulator of innate and adaptive immune responses. Seems to be involved in negative regulation of the survival capacity of a…	sp|P78540|ARGI2_HUMAN	sp|P78540|ARGI2_HUMAN Arginase-2, mitochondrial OS=Homo sapiens OX=9606 GN=ARG2 PE=1 SV=1	1	5	5	5	20.6	38.577	108210	172200	91186	123865	123930	368840	374200	288990	0.428615	0.127754
Q9NWB6	Arginine and glutamate-rich protein 1	ARGLU1	FUNCTION: Required for the estrogen-dependent expression of ESR1 target genes. Can act in cooperation with MED1. {ECO:0000269|PubMed:21454576}.	sp|Q9NWB6|ARGL1_HUMAN	sp|Q9NWB6|ARGL1_HUMAN Arginine and glutamate-rich protein 1 OS=Homo sapiens OX=9606 GN=ARGLU1 PE=1 SV=1	1	4	4	4	12.5	33.216	282540	249050	239120	256903	280420	193050	269890	247787	1.03679	0.779959
Q07960	Rho GTPase-activating protein 1	ARHGAP1	FUNCTION: GTPase activator for the Rho, Rac and Cdc42 proteins, converting them to the putatively inactive GDP-bound state. Cdc42 seems to be the preferred substrate.	sp|Q07960|RHG01_HUMAN	sp|Q07960|RHG01_HUMAN Rho GTPase-activating protein 1 OS=Homo sapiens OX=9606 GN=ARHGAP1 PE=1 SV=1	1	11	11	11	38.7	50.435	621340	447310	411630	493427	883590	909790	850670	881350	0.559853	0.00442277
Q8IWW6	Rho GTPase-activating protein 12	ARHGAP12	FUNCTION: GTPase activator for the Rho-type GTPases by converting them to an inactive GDP-bound state. {ECO:0000250}.	sp|Q8IWW6|RHG12_HUMAN	sp|Q8IWW6|RHG12_HUMAN Rho GTPase-activating protein 12 OS=Homo sapiens OX=9606 GN=ARHGAP12 PE=1 SV=1	1	11	11	11	20	96.253	218840	131340	204080	184753	279970	461700	434680	392117	0.471169	0.0297919
Q68EM7	Rho GTPase-activating protein 17	ARHGAP17	FUNCTION: Rho GTPase-activating protein involved in the maintenance of tight junction by regulating the activity of CDC42, thereby playing a central role in apical polarity of epithelial cells. Specifically acts as a GTPase activator for the CDC42 GTPase by converting it to an inactive GDP-bound state. The complex formed with AMOT acts by regulating the uptake of polarity proteins at tight juncti…	sp|Q68EM7|RHG17_HUMAN	sp|Q68EM7|RHG17_HUMAN Rho GTPase-activating protein 17 OS=Homo sapiens OX=9606 GN=ARHGAP17 PE=1 SV=1	1	3	3	3	5.9	95.436	124290	67653	86097	92680	220730	140100	218220	193017	0.480166	0.0326746
Q8N392	Rho GTPase-activating protein 18	ARHGAP18	FUNCTION: Rho GTPase activating protein that suppresses F-actin polymerization by inhibiting Rho. Rho GTPase activating proteins act by converting Rho-type GTPases to an inactive GDP-bound state (PubMed:21865595). Plays a key role in tissue tension and 3D tissue shape by regulating cortical actomyosin network formation. Acts downstream of YAP1 and inhibits actin polymerization, which in turn redu…	sp|Q8N392|RHG18_HUMAN	sp|Q8N392|RHG18_HUMAN Rho GTPase-activating protein 18 OS=Homo sapiens OX=9606 GN=ARHGAP18 PE=1 SV=3	1	21	21	21	40.9	74.976	1299500	2794700	2091800	2062000	66674	122920	90907	93500.3	22.0534	0.0103805
Q5T5U3	Rho GTPase-activating protein 21	ARHGAP21	FUNCTION: Functions as a GTPase-activating protein (GAP) for RHOA and CDC42. Downstream partner of ARF1 which may control Golgi apparatus structure and function. Also required for CTNNA1 recruitment to adherens junctions. {ECO:0000269|PubMed:15793564, ECO:0000269|PubMed:16184169}.	sp|Q5T5U3|RHG21_HUMAN	sp|Q5T5U3|RHG21_HUMAN Rho GTPase-activating protein 21 OS=Homo sapiens OX=9606 GN=ARHGAP21 PE=1 SV=2	1	4	4	4	3.2	217.46	25889	25005	12499	21131	13213	32044	21228	22161.7	0.953493	0.889464
Q9UNA1	Rho GTPase-activating protein 26	ARHGAP26	FUNCTION: GTPase-activating protein for RHOA and CDC42.	sp|Q9UNA1|RHG26_HUMAN	sp|Q9UNA1|RHG26_HUMAN Rho GTPase-activating protein 26 OS=Homo sapiens OX=9606 GN=ARHGAP26 PE=1 SV=1	1	4	4	4	6.8	92.234	65037	111320	87018	87791.7	62762	49895	86012	66223	1.3257	0.274297
Q6ZUM4	Rho GTPase-activating protein 27	ARHGAP27	FUNCTION: Rho GTPase-activating protein which may be involved in clathrin-mediated endocytosis. GTPase activators for the Rho-type GTPases act by converting them to an inactive GDP-bound state. Has activity toward CDC42 and RAC1 (By similarity). {ECO:0000250}.	sp|Q6ZUM4|RHG27_HUMAN	sp|Q6ZUM4|RHG27_HUMAN Rho GTPase-activating protein 27 OS=Homo sapiens OX=9606 GN=ARHGAP27 PE=1 SV=3	1	4	4	4	6.9	98.395	35082	36077	40942	37367	28546	61060	2715	30773.7	1.21425	0.717518
Q9NRY4	Rho GTPase-activating protein 35	ARHGAP35	FUNCTION: Rho GTPase-activating protein (GAP) (PubMed:19673492, PubMed:28894085). Binds several acidic phospholipids which inhibits the Rho GAP activity to promote the Rac GAP activity (PubMed:19673492). This binding is inhibited by phosphorylation by PRKCA (PubMed:19673492). Involved in cell differentiation as well as cell adhesion and migration, plays an important role in retinal tissue morphog…	sp|Q9NRY4|RHG35_HUMAN	sp|Q9NRY4|RHG35_HUMAN Rho GTPase-activating protein 35 OS=Homo sapiens OX=9606 GN=ARHGAP35 PE=1 SV=3	1	9	9	9	8.9	170.51	166110	130310	68561	121660	100460	507590	455390	354480	0.343208	0.150249
Q92619	Rho GTPase-activating protein 45	ARHGAP45	FUNCTION: Contains a GTPase activator for the Rho-type GTPases (RhoGAP) domain that would be able to negatively regulate the actin cytoskeleton as well as cell spreading. However, also contains N-terminally a BAR-domin which is able to play an autoinhibitory effect on this RhoGAP activity. {ECO:0000269|PubMed:24086303}.; FUNCTION: Precursor of the histocompatibility antigen HA-1. More generally, …	sp|Q92619|HMHA1_HUMAN	sp|Q92619|HMHA1_HUMAN Rho GTPase-activating protein 45 OS=Homo sapiens OX=9606 GN=ARHGAP45 PE=1 SV=2	1	8	8	8	9.1	124.61	282280	144360	136590	187743	66058	110700	124230	100329	1.87127	0.158374
Q13017	Rho GTPase-activating protein 5	ARHGAP5	FUNCTION: GTPase-activating protein for Rho family members (PubMed:8537347). {ECO:0000269|PubMed:8537347}.	sp|Q13017|RHG05_HUMAN	sp|Q13017|RHG05_HUMAN Rho GTPase-activating protein 5 OS=Homo sapiens OX=9606 GN=ARHGAP5 PE=1 SV=2	1	14	14	14	14.1	172.46	273480	214700	220200	236127	280140	453930	446690	393587	0.599936	0.0579345
P85298	Rho GTPase-activating protein 8	ARHGAP8	FUNCTION: GTPase activator for the Rho-type GTPases by converting them to an inactive GDP-bound state. {ECO:0000250}.	sp|P85298|RHG08_HUMAN	sp|P85298|RHG08_HUMAN Rho GTPase-activating protein 8 OS=Homo sapiens OX=9606 GN=ARHGAP8 PE=1 SV=1	1	8	8	8	27.6	53.483	421090	418210	380600	406633	294670	307170	128080	243307	1.67128	0.050862
P52565	Rho GDP-dissociation inhibitor 1	ARHGDIA	FUNCTION: Controls Rho proteins homeostasis. Regulates the GDP/GTP exchange reaction of the Rho proteins by inhibiting the dissociation of GDP from them, and the subsequent binding of GTP to them. Retains Rho proteins such as CDC42, RAC1 and RHOA in an inactive cytosolic pool, regulating their stability and protecting them from degradation. Actively involved in the recycling and distribution of a…	sp|P52565|GDIR1_HUMAN	sp|P52565|GDIR1_HUMAN Rho GDP-dissociation inhibitor 1 OS=Homo sapiens OX=9606 GN=ARHGDIA PE=1 SV=3	1	9	9	9	71.1	23.207	2345100	2231400	2272600	2.28303e+06	3043100	3481500	2914700	3.14643e+06	0.725594	0.0078162
Q92888	Rho guanine nucleotide exchange factor 1	ARHGEF1	FUNCTION: Seems to play a role in the regulation of RhoA GTPase by guanine nucleotide-binding alpha-12 (GNA12) and alpha-13 (GNA13) subunits (PubMed:9641915, PubMed:9641916). Acts as GTPase-activating protein (GAP) for GNA12 and GNA13, and as guanine nucleotide exchange factor (GEF) for RhoA GTPase (PubMed:9641915, PubMed:9641916, PubMed:8810315, PubMed:30521495). Activated G alpha 13/GNA13 stimu…	sp|Q92888|ARHG1_HUMAN;REV__sp|Q9BZR6|RTN4R_HUMAN	sp|Q92888|ARHG1_HUMAN Rho guanine nucleotide exchange factor 1 OS=Homo sapiens OX=9606 GN=ARHGEF1 PE=1 SV=2	2	18	18	18	25.7	102.43	890140	768900	743890	800977	728260	856280	773420	785987	1.01907	0.811012
Q9NZN5	Rho guanine nucleotide exchange factor 12	ARHGEF12	FUNCTION: May play a role in the regulation of RhoA GTPase by guanine nucleotide-binding alpha-12 (GNA12) and alpha-13 (GNA13). Acts as guanine nucleotide exchange factor (GEF) for RhoA GTPase and may act as GTPase-activating protein (GAP) for GNA12 and GNA13. {ECO:0000269|PubMed:11094164}.	sp|Q9NZN5|ARHGC_HUMAN	sp|Q9NZN5|ARHGC_HUMAN Rho guanine nucleotide exchange factor 12 OS=Homo sapiens OX=9606 GN=ARHGEF12 PE=1 SV=1	1	10	10	10	9.3	173.23	79048	50931	88703	72894	151670	618300	492810	420927	0.173175	0.0676189
Q5VV41	Rho guanine nucleotide exchange factor 16	ARHGEF16	FUNCTION: Guanyl-nucleotide exchange factor of the RHOG GTPase stimulating the exchange of RHOG-associated GDP for GTP. May play a role in chemotactic cell migration by mediating the activation of RAC1 by EPHA2. May also activate CDC42 and mediate activation of CDC42 by the viral protein HPV16 E6. {ECO:0000269|PubMed:20679435}.	sp|Q5VV41|ARHGG_HUMAN	sp|Q5VV41|ARHGG_HUMAN Rho guanine nucleotide exchange factor 16 OS=Homo sapiens OX=9606 GN=ARHGEF16 PE=1 SV=1	1	15	15	15	28.3	80.104	380970	297120	308730	328940	802000	621650	702420	708690	0.464152	0.00288231
Q6ZSZ5	Rho guanine nucleotide exchange factor 18	ARHGEF18	FUNCTION: Acts as guanine nucleotide exchange factor (GEF) for RhoA GTPases. Its activation induces formation of actin stress fibers. Also acts as a GEF for RAC1, inducing production of reactive oxygen species (ROS). Does not act as a GEF for CDC42. The G protein beta-gamma (Gbetagamma) subunits of heterotrimeric G proteins act as activators, explaining the integrated effects of LPA and other G-p…	sp|Q6ZSZ5|ARHGI_HUMAN	sp|Q6ZSZ5|ARHGI_HUMAN Rho guanine nucleotide exchange factor 18 OS=Homo sapiens OX=9606 GN=ARHGEF18 PE=1 SV=4	1	4	4	4	4.6	151.64	51371	26106	35113	37530	106970	106710	110530	108070	0.347275	0.000710325
Q92974	Rho guanine nucleotide exchange factor 2	ARHGEF2	FUNCTION: Activates Rho-GTPases by promoting the exchange of GDP for GTP. May be involved in epithelial barrier permeability, cell motility and polarization, dendritic spine morphology, antigen presentation, leukemic cell differentiation, cell cycle regulation, innate immune response, and cancer. Binds Rac-GTPases, but does not seem to promote nucleotide exchange activity toward Rac-GTPases, whic…	sp|Q92974|ARHG2_HUMAN	sp|Q92974|ARHG2_HUMAN Rho guanine nucleotide exchange factor 2 OS=Homo sapiens OX=9606 GN=ARHGEF2 PE=1 SV=4	1	19	19	19	26.8	111.54	762750	1019900	824820	869157	647870	628590	586880	621113	1.39935	0.0355731
Q8TER5	Rho guanine nucleotide exchange factor 40	ARHGEF40	FUNCTION: May act as a guanine nucleotide exchange factor (GEF). {ECO:0000250}.	sp|Q8TER5|ARH40_HUMAN	sp|Q8TER5|ARH40_HUMAN Rho guanine nucleotide exchange factor 40 OS=Homo sapiens OX=9606 GN=ARHGEF40 PE=1 SV=3	1	8	8	8	7.5	164.66	94585	21336	42729	52883.3	159220	468480	218920	282207	0.187392	0.0776858
Q12774	Rho guanine nucleotide exchange factor 5	ARHGEF5	FUNCTION: Guanine nucleotide exchange factor which activates Rho GTPases (PubMed:15601624). Strongly activates RHOA (PubMed:15601624). Also strongly activates RHOB, weakly activates RHOC and RHOG and shows no effect on RHOD, RHOV, RHOQ or RAC1 (By similarity). Involved in regulation of cell shape and actin cytoskeletal organization (PubMed:15601624). Plays a role in actin organization by generati…	sp|Q12774|ARHG5_HUMAN;sp|A5YM69|ARG35_HUMAN	sp|Q12774|ARHG5_HUMAN Rho guanine nucleotide exchange factor 5 OS=Homo sapiens OX=9606 GN=ARHGEF5 PE=1 SV=3	2	6	6	6	5.8	176.8	90935	58378	27605	58972.7	46883	116690	88779	84117.3	0.701076	0.409302
Q14155	Rho guanine nucleotide exchange factor 7	ARHGEF7	FUNCTION: Acts as a RAC1 guanine nucleotide exchange factor (GEF) and can induce membrane ruffling. Functions in cell migration, attachment and cell spreading. Promotes targeting of RAC1 to focal adhesions (By similarity). May function as a positive regulator of apoptosis. Downstream of NMDA receptors and CaMKK-CaMK1 signaling cascade, promotes the formation of spines and synapses in hippocampal …	sp|Q14155|ARHG7_HUMAN	sp|Q14155|ARHG7_HUMAN Rho guanine nucleotide exchange factor 7 OS=Homo sapiens OX=9606 GN=ARHGEF7 PE=1 SV=2	1	10	10	9	18.3	90.011	716570	382780	514500	537950	627670	763290	662150	684370	0.786051	0.236572
O14497	AT-rich interactive domain-containing protein 1A	ARID1A	FUNCTION: Involved in transcriptional activation and repression of select genes by chromatin remodeling (alteration of DNA-nucleosome topology). Component of SWI/SNF chromatin remodeling complexes that carry out key enzymatic activities, changing chromatin structure by altering DNA-histone contacts within a nucleosome in an ATP-dependent manner. Binds DNA non-specifically. Belongs to the neural p…	sp|O14497|ARI1A_HUMAN	sp|O14497|ARI1A_HUMAN AT-rich interactive domain-containing protein 1A OS=Homo sapiens OX=9606 GN=ARID1A PE=1 SV=3	1	37	37	34	26	242.04	2543300	2089700	2322200	2318400	2460200	2569300	3348500	2.79267e+06	0.830174	0.199421
Q8NFD5	AT-rich interactive domain-containing protein 1B	ARID1B	FUNCTION: Involved in transcriptional activation and repression of select genes by chromatin remodeling (alteration of DNA-nucleosome topology). Component of SWI/SNF chromatin remodeling complexes that carry out key enzymatic activities, changing chromatin structure by altering DNA-histone contacts within a nucleosome in an ATP-dependent manner. Belongs to the neural progenitors-specific chromati…	sp|Q8NFD5|ARI1B_HUMAN	sp|Q8NFD5|ARI1B_HUMAN AT-rich interactive domain-containing protein 1B OS=Homo sapiens OX=9606 GN=ARID1B PE=1 SV=2	1	13	10	10	9.7	236.12	185580	115520	185780	162293	170420	224110	235340	209957	0.772985	0.196575
Q68CP9	AT-rich interactive domain-containing protein 2	ARID2	FUNCTION: Involved in transcriptional activation and repression of select genes by chromatin remodeling (alteration of DNA-nucleosome topology). Required for the stability of the SWI/SNF chromatin remodeling complex SWI/SNF-B (PBAF). May be involved in targeting the complex to different genes. May be involved in regulating transcriptional activation of cardiac genes. {ECO:0000269|PubMed:16782067,…	sp|Q68CP9|ARID2_HUMAN	sp|Q68CP9|ARID2_HUMAN AT-rich interactive domain-containing protein 2 OS=Homo sapiens OX=9606 GN=ARID2 PE=1 SV=2	1	15	15	15	14	197.39	357290	396850	345210	366450	392650	211070	265410	289710	1.26489	0.242601
Q99856	AT-rich interactive domain-containing protein 3A	ARID3A	FUNCTION: Transcription factor which may be involved in the control of cell cycle progression by the RB1/E2F1 pathway and in B-cell differentiation. {ECO:0000269|PubMed:11812999, ECO:0000269|PubMed:12692263}.	sp|Q99856|ARI3A_HUMAN;sp|A6NKF2|ARI3C_HUMAN	sp|Q99856|ARI3A_HUMAN AT-rich interactive domain-containing protein 3A OS=Homo sapiens OX=9606 GN=ARID3A PE=1 SV=2	2	4	4	4	11	62.888	78710	127300	161930	122647	160980	326860	145200	211013	0.581227	0.232853
P29374	AT-rich interactive domain-containing protein 4A	ARID4A	FUNCTION: DNA-binding protein which modulates activity of several transcription factors including RB1 (retinoblastoma-associated protein) and AR (androgen receptor) (By similarity). May function as part of an mSin3A repressor complex (PubMed:14581478). Has no intrinsic transcriptional activity (By similarity). Plays a role in the regulation of epigenetic modifications at the PWS/AS imprinting cen…	sp|P29374|ARI4A_HUMAN	sp|P29374|ARI4A_HUMAN AT-rich interactive domain-containing protein 4A OS=Homo sapiens OX=9606 GN=ARID4A PE=1 SV=3	1	3	3	3	3.9	142.75	44097	34369	30464	36310	114520	40290	85541	80117	0.453212	0.116999
Q4LE39	AT-rich interactive domain-containing protein 4B	ARID4B	FUNCTION: Acts as a transcriptional repressor (PubMed:12724404). May function in the assembly and/or enzymatic activity of the Sin3A corepressor complex or in mediating interactions between the complex and other regulatory complexes (PubMed:12724404). Plays a role in the regulation of epigenetic modifications at the PWS/AS imprinting center near the SNRPN promoter, where it might function as part…	sp|Q4LE39|ARI4B_HUMAN	sp|Q4LE39|ARI4B_HUMAN AT-rich interactive domain-containing protein 4B OS=Homo sapiens OX=9606 GN=ARID4B PE=1 SV=2	1	10	10	10	12.4	147.81	88798	69570	222840	127069	304320	102340	119490	175383	0.724523	0.581413
Q14865	AT-rich interactive domain-containing protein 5B	ARID5B	FUNCTION: Transcription coactivator that binds to the 5'-AATA[CT]-3' core sequence and plays a key role in adipogenesis and liver development. Acts by forming a complex with phosphorylated PHF2, which mediates demethylation at Lys-336, leading to target the PHF2-ARID5B complex to target promoters, where PHF2 mediates demethylation of dimethylated 'Lys-9' of histone H3 (H3K9me2), followed by trans…	sp|Q14865|ARI5B_HUMAN	sp|Q14865|ARI5B_HUMAN AT-rich interactive domain-containing protein 5B OS=Homo sapiens OX=9606 GN=ARID5B PE=1 SV=3	1	2	2	2	2.2	132.37	3766.1	3029.8	2470.7	3088.87	3185.9	123490	3923.5	43533.1	0.0709544	0.368953
Q9Y4X5	E3 ubiquitin-protein ligase ARIH1	ARIH1	FUNCTION: E3 ubiquitin-protein ligase, which catalyzes ubiquitination of target proteins together with ubiquitin-conjugating enzyme E2 UBE2L3 (PubMed:15236971, PubMed:21532592, PubMed:24076655, PubMed:27565346, PubMed:23707686). Acts as an atypical E3 ubiquitin-protein ligase by working together with cullin-RING ubiquitin ligase (CRL) complexes and initiating ubiquitination of CRL substrates: ass…	sp|Q9Y4X5|ARI1_HUMAN	sp|Q9Y4X5|ARI1_HUMAN E3 ubiquitin-protein ligase ARIH1 OS=Homo sapiens OX=9606 GN=ARIH1 PE=1 SV=2	1	9	9	9	25.5	64.117	196760	203010	221210	206993	249920	267220	134670	217270	0.952701	0.819756
O95376	E3 ubiquitin-protein ligase ARIH2	ARIH2	FUNCTION: E3 ubiquitin-protein ligase, which catalyzes ubiquitination of target proteins together with ubiquitin-conjugating enzyme E2 UBE2L3 (PubMed:16118314, PubMed:17646546, PubMed:19340006, PubMed:24076655). Acts as an atypical E3 ubiquitin-protein ligase by working together with cullin-5-RING ubiquitin ligase complex (ECS complex, also named CRL5 complex) and initiating ubiquitination of ECS…	sp|O95376|ARI2_HUMAN	sp|O95376|ARI2_HUMAN E3 ubiquitin-protein ligase ARIH2 OS=Homo sapiens OX=9606 GN=ARIH2 PE=1 SV=1	1	9	9	9	24.3	57.818	409920	289510	270690	323373	385580	715640	525290	542170	0.596443	0.105871
P40616	ADP-ribosylation factor-like protein 1	ARL1	FUNCTION: GTP-binding protein that recruits several effectors, such as golgins, arfaptins and Arf-GEFs to the trans-Golgi network, and modulates their functions at the Golgi complex (PubMed:9624189, PubMed:21239483, PubMed:27436755, PubMed:22679020, PubMed:27373159). Plays thereby a role in a wide range of fundamental cellular processes, including cell polarity, innate immunity, or protein secret…	sp|P40616|ARL1_HUMAN	sp|P40616|ARL1_HUMAN ADP-ribosylation factor-like protein 1 OS=Homo sapiens OX=9606 GN=ARL1 PE=1 SV=1	1	8	8	8	65.7	20.417	1037200	666680	248750	650877	1542800	1382100	1515500	1.48013e+06	0.439742	0.0236359
Q9NXU5	ADP-ribosylation factor-like protein 15	ARL15		sp|Q9NXU5|ARL15_HUMAN	sp|Q9NXU5|ARL15_HUMAN ADP-ribosylation factor-like protein 15 OS=Homo sapiens OX=9606 GN=ARL15 PE=1 SV=1	1	4	4	4	22.5	22.876	4868.4	83578	78829	55758.5	11312	15232	26403	17649	3.1593	0.214858
Q9Y2Y0	ADP-ribosylation factor-like protein 2-binding protein	ARL2BP	FUNCTION: Together with ARL2, plays a role in the nuclear translocation, retention and transcriptional activity of STAT3. May play a role as an effector of ARL2. {ECO:0000269|PubMed:18234692}.	sp|Q9Y2Y0|AR2BP_HUMAN	sp|Q9Y2Y0|AR2BP_HUMAN ADP-ribosylation factor-like protein 2-binding protein OS=Homo sapiens OX=9606 GN=ARL2BP PE=1 SV=1	1	2	2	2	19.6	18.822	3223.4	4571.4	3777	3857.27	69770	44721	7030.5	40507.2	0.0952243	0.114855
P36405	ADP-ribosylation factor-like protein 3	ARL3	FUNCTION: Small GTP-binding protein which cycles between an inactive GDP-bound and an active GTP-bound form, and the rate of cycling is regulated by guanine nucleotide exchange factors (GEF) and GTPase-activating proteins (GAP) (PubMed:16525022, PubMed:18588884). Required for normal cytokinesis and cilia signaling (PubMed:22085962). Requires assistance from GTPase-activating proteins (GAPs) like …	sp|P36405|ARL3_HUMAN	sp|P36405|ARL3_HUMAN ADP-ribosylation factor-like protein 3 OS=Homo sapiens OX=9606 GN=ARL3 PE=1 SV=2	1	6	6	6	52.2	20.455	172020	241200	241660	218293	198940	223930	128150	183673	1.18849	0.400698
Q15041	ADP-ribosylation factor-like protein 6-interacting protein 1	ARL6IP1	FUNCTION: Positively regulates SLC1A1/EAAC1-mediated glutamate transport by increasing its affinity for glutamate in a PKC activity-dependent manner. Promotes the catalytic efficiency of SLC1A1/EAAC1 probably by reducing its interaction with ARL6IP5, a negative regulator of SLC1A1/EAAC1-mediated glutamate transport (By similarity). Plays a role in the formation and stabilization of endoplasmic re…	sp|Q15041|AR6P1_HUMAN	sp|Q15041|AR6P1_HUMAN ADP-ribosylation factor-like protein 6-interacting protein 1 OS=Homo sapiens OX=9606 GN=ARL6IP1 PE=1 SV=2	1	2	2	2	8.9	23.362	151350	30550	416970	199623	538350	266360	341650	382120	0.52241	0.262354
Q66PJ3	ADP-ribosylation factor-like protein 6-interacting protein 4	ARL6IP4	FUNCTION: Involved in modulating alternative pre-mRNA splicing with either 5' distal site activation or preferential use of 3' proximal site. In case of infection by Herpes simplex virus (HSVI), may act as a splicing inhibitor of HSVI pre-mRNA. {ECO:0000269|PubMed:19582790}.	sp|Q66PJ3|AR6P4_HUMAN	sp|Q66PJ3|AR6P4_HUMAN ADP-ribosylation factor-like protein 6-interacting protein 4 OS=Homo sapiens OX=9606 GN=ARL6IP4 PE=1 SV=2	1	6	6	6	16.6	44.915	168830	173860	249630	197440	182280	495250	332060	336530	0.586694	0.213362
O75915	PRA1 family protein 3	ARL6IP5	FUNCTION: Regulates intracellular concentrations of taurine and glutamate. Negatively modulates SLC1A1/EAAC1 glutamate transport activity by decreasing its affinity for glutamate in a PKC activity-dependent manner. May be involved in membrane traffic. {ECO:0000250|UniProtKB:Q8R5J9, ECO:0000250|UniProtKB:Q9ES40}.	sp|O75915|PRAF3_HUMAN	sp|O75915|PRAF3_HUMAN PRA1 family protein 3 OS=Homo sapiens OX=9606 GN=ARL6IP5 PE=1 SV=1	1	4	4	4	21.3	21.614	442180	616090	525870	528047	910030	835640	601960	782543	0.674783	0.0734162
Q96BM9	ADP-ribosylation factor-like protein 8A	ARL8A	FUNCTION: Plays a role in lysosome motility (By similarity). In neurons, mediates the anterograde axonal long-range transport of presynaptic lysosome-related vesicles required for presynaptic biogenesis and synaptic function (By similarity). May play a role in chromosome segregation (By similarity). {ECO:0000250|UniProtKB:Q9CQW2, ECO:0000250|UniProtKB:Q9NVJ2}.	sp|Q96BM9|ARL8A_HUMAN	sp|Q96BM9|ARL8A_HUMAN ADP-ribosylation factor-like protein 8A OS=Homo sapiens OX=9606 GN=ARL8A PE=1 SV=1	1	8	8	3	48.4	21.416	540590	437580	810430	596200	1061400	1109700	1235700	1135600	0.525009	0.0117295
Q9NVJ2	ADP-ribosylation factor-like protein 8B	ARL8B	FUNCTION: Plays a role in lysosome motility (PubMed:16537643, PubMed:25898167). In neurons, mediates the anterograde axonal long-range transport of presynaptic lysosome-related vesicles required for presynaptic biogenesis and synaptic function (By similarity). May play a role in chromosome segregation (PubMed:15331635). {ECO:0000250|UniProtKB:Q9CQW2, ECO:0000269|PubMed:15331635, ECO:0000269|PubMe…	sp|Q9NVJ2|ARL8B_HUMAN	sp|Q9NVJ2|ARL8B_HUMAN ADP-ribosylation factor-like protein 8B OS=Homo sapiens OX=9606 GN=ARL8B PE=1 SV=1	1	7	2	2	40.9	21.539	7302.7	280860	147930	145364	187970	20549	431920	213480	0.680928	0.659097
Q9NVT9	Armadillo repeat-containing protein 1	ARMC1		sp|Q9NVT9|ARMC1_HUMAN	sp|Q9NVT9|ARMC1_HUMAN Armadillo repeat-containing protein 1 OS=Homo sapiens OX=9606 GN=ARMC1 PE=1 SV=1	1	6	6	6	33	31.28	295100	181700	224380	233727	282370	314650	250750	282590	0.827088	0.266431
Q8N2F6	Armadillo repeat-containing protein 10	ARMC10	FUNCTION: May play a role in cell survival and cell growth. May suppress the transcriptional activity of p53/TP53. {ECO:0000269|PubMed:12839973, ECO:0000269|PubMed:17904127}.	sp|Q8N2F6|ARM10_HUMAN	sp|Q8N2F6|ARM10_HUMAN Armadillo repeat-containing protein 10 OS=Homo sapiens OX=9606 GN=ARMC10 PE=1 SV=1	1	6	6	6	27.7	37.54	677210	598160	619950	631773	437150	497150	481310	471870	1.33887	0.00570521
Q6NXE6	Armadillo repeat-containing protein 6	ARMC6		sp|Q6NXE6|ARMC6_HUMAN	sp|Q6NXE6|ARMC6_HUMAN Armadillo repeat-containing protein 6 OS=Homo sapiens OX=9606 GN=ARMC6 PE=1 SV=2	1	4	4	4	10.4	54.141	53830	42987	36585	44467.3	119010	62178	135580	105589	0.421135	0.0551104
Q8IUR7	Armadillo repeat-containing protein 8	ARMC8	FUNCTION: Component of the CTLH E3 ubiquitin-protein ligase complex that selectively accepts ubiquitin from UBE2H and mediates ubiquitination and subsequent proteasomal degradation of the transcription factor HBP1. {ECO:0000269|PubMed:29911972}.	sp|Q8IUR7|ARMC8_HUMAN	sp|Q8IUR7|ARMC8_HUMAN Armadillo repeat-containing protein 8 OS=Homo sapiens OX=9606 GN=ARMC8 PE=1 SV=2	1	8	8	8	15.5	75.509	115970	138970	100700	118547	62718	254260	231470	182816	0.648448	0.354469
Q7Z3E5	LisH domain-containing protein ARMC9	ARMC9	FUNCTION: Acts as a positive regulator of hedgehog (Hh)signaling (By similarity). Involved in ciliogenesis (By similarity). May participate in the trafficking and/or retention of GLI2 and GLI3 proteins at the ciliary tip (By similarity). {ECO:0000250|UniProtKB:E7F187, ECO:0000250|UniProtKB:Q9D2I5}.	sp|Q7Z3E5|ARMC9_HUMAN	sp|Q7Z3E5|ARMC9_HUMAN LisH domain-containing protein ARMC9 OS=Homo sapiens OX=9606 GN=ARMC9 PE=1 SV=3	1	3	3	3	6.2	91.818	40230	37710	17421	31787	32063	96252	59788	62701	0.506962	0.195991
Q9UH62	Armadillo repeat-containing X-linked protein 3	ARMCX3	FUNCTION: Regulates mitochondrial aggregation and transport in axons in living neurons. May link mitochondria to the TRAK2-kinesin motor complex via its interaction with Miro and TRAK2. Mitochondrial distribution and dynamics is regulated through ARMCX3 protein degradation, which is promoted by PCK and negatively regulated by WNT1. Enhances the SOX10-mediated transactivation of the neuronal acety…	sp|Q9UH62|ARMX3_HUMAN	sp|Q9UH62|ARMX3_HUMAN Armadillo repeat-containing X-linked protein 3 OS=Homo sapiens OX=9606 GN=ARMCX3 PE=1 SV=1	1	4	4	4	16.6	42.5	23818	13360	15993	17723.7	203010	1003900	220160	475690	0.0372589	0.158015
Q5T2E6	Armadillo-like helical domain-containing protein 3	ARMH3	FUNCTION: Involved in GBF1 recruitment, Golgi maintenance and protein secretion. {ECO:0000269|PubMed:31519766}.	sp|Q5T2E6|ARMD3_HUMAN	sp|Q5T2E6|ARMD3_HUMAN Armadillo-like helical domain-containing protein 3 OS=Homo sapiens OX=9606 GN=ARMH3 PE=1 SV=1	1	4	4	4	10.4	78.71	39482	27723	13205	26803.3	52930	123990	97915	91611.7	0.292576	0.0427157
Q9H993	Damage-control phosphatase ARMT1	ARMT1	FUNCTION: Metal-dependent phosphatase that shows phosphatase activity against several substrates, including fructose-1-phosphate and fructose-6-phosphate (By similarity). Its preference for fructose-1-phosphate, a strong glycating agent that causes DNA damage rather than a canonical yeast metabolite, suggests a damage-control function in hexose phosphate metabolism (By similarity). Has also been …	sp|Q9H993|ARMT1_HUMAN	sp|Q9H993|ARMT1_HUMAN Damage-control phosphatase ARMT1 OS=Homo sapiens OX=9606 GN=ARMT1 PE=1 SV=1	1	8	8	8	26.1	51.172	229750	415900	157110	267587	398760	193770	307000	299843	0.892422	0.756725
Q92747	Actin-related protein 2/3 complex subunit 1A	ARPC1A	FUNCTION: Probably functions as component of the Arp2/3 complex which is involved in regulation of actin polymerization and together with an activating nucleation-promoting factor (NPF) mediates the formation of branched actin networks. {ECO:0000305|PubMed:8978670}.	sp|Q92747|ARC1A_HUMAN	sp|Q92747|ARC1A_HUMAN Actin-related protein 2/3 complex subunit 1A OS=Homo sapiens OX=9606 GN=ARPC1A PE=1 SV=2	1	10	9	9	43.2	41.569	874530	867340	866960	869610	882110	1003000	853580	912897	0.952583	0.398714
O15143	Actin-related protein 2/3 complex subunit 1B	ARPC1B	FUNCTION: Component of the Arp2/3 complex, a multiprotein complex that mediates actin polymerization upon stimulation by nucleation-promoting factor (NPF) (PubMed:11741539, PubMed:9230079). The Arp2/3 complex mediates the formation of branched actin networks in the cytoplasm, providing the force for cell motility (PubMed:11741539, PubMed:9230079). In addition to its role in the cytoplasmic cytosk…	sp|O15143|ARC1B_HUMAN	sp|O15143|ARC1B_HUMAN Actin-related protein 2/3 complex subunit 1B OS=Homo sapiens OX=9606 GN=ARPC1B PE=1 SV=3	1	12	12	11	45.2	40.949	2999200	2673700	2753200	2808700	3147800	4353200	3444100	3.64837e+06	0.769851	0.0890915
O15144	Actin-related protein 2/3 complex subunit 2	ARPC2	FUNCTION: Actin-binding component of the Arp2/3 complex, a multiprotein complex that mediates actin polymerization upon stimulation by nucleation-promoting factor (NPF) (PubMed:9230079). The Arp2/3 complex mediates the formation of branched actin networks in the cytoplasm, providing the force for cell motility (PubMed:9230079). Seems to contact the mother actin filament (PubMed:9230079). In addit…	sp|O15144|ARPC2_HUMAN	sp|O15144|ARPC2_HUMAN Actin-related protein 2/3 complex subunit 2 OS=Homo sapiens OX=9606 GN=ARPC2 PE=1 SV=1	1	15	15	15	59	34.333	2521300	2382100	2383300	2428900	2738400	2767600	2830500	2.77883e+06	0.874072	0.00284331
O15145	Actin-related protein 2/3 complex subunit 3	ARPC3	FUNCTION: Component of the Arp2/3 complex, a multiprotein complex that mediates actin polymerization upon stimulation by nucleation-promoting factor (NPF) (PubMed:9230079). The Arp2/3 complex mediates the formation of branched actin networks in the cytoplasm, providing the force for cell motility (PubMed:9230079). In addition to its role in the cytoplasmic cytoskeleton, the Arp2/3 complex also pr…	sp|O15145|ARPC3_HUMAN	sp|O15145|ARPC3_HUMAN Actin-related protein 2/3 complex subunit 3 OS=Homo sapiens OX=9606 GN=ARPC3 PE=1 SV=3	1	6	6	6	47.8	20.546	799470	680580	654150	711400	1070500	808070	401430	760000	0.936053	0.819693
P59998	Actin-related protein 2/3 complex subunit 4	ARPC4	FUNCTION: Actin-binding component of the Arp2/3 complex, a multiprotein complex that mediates actin polymerization upon stimulation by nucleation-promoting factor (NPF) (PubMed:9230079). The Arp2/3 complex mediates the formation of branched actin networks in the cytoplasm, providing the force for cell motility (PubMed:9230079). In addition to its role in the cytoplasmic cytoskeleton, the Arp2/3 c…	sp|P59998|ARPC4_HUMAN	sp|P59998|ARPC4_HUMAN Actin-related protein 2/3 complex subunit 4 OS=Homo sapiens OX=9606 GN=ARPC4 PE=1 SV=3	1	7	7	7	54.8	19.667	544170	705250	741200	663540	944790	601810	906770	817790	0.811382	0.282456
O15511	Actin-related protein 2/3 complex subunit 5	ARPC5	FUNCTION: Component of the Arp2/3 complex, a multiprotein complex that mediates actin polymerization upon stimulation by nucleation-promoting factor (NPF) (PubMed:9230079). The Arp2/3 complex mediates the formation of branched actin networks in the cytoplasm, providing the force for cell motility (PubMed:9230079). In addition to its role in the cytoplasmic cytoskeleton, the Arp2/3 complex also pr…	sp|O15511|ARPC5_HUMAN	sp|O15511|ARPC5_HUMAN Actin-related protein 2/3 complex subunit 5 OS=Homo sapiens OX=9606 GN=ARPC5 PE=1 SV=3	1	3	3	2	29.1	16.32	586380	432860	696260	571833	892470	400660	600460	631197	0.905951	0.732515
Q9BPX5	Actin-related protein 2/3 complex subunit 5-like protein	ARPC5L	FUNCTION: May function as component of the Arp2/3 complex which is involved in regulation of actin polymerization and together with an activating nucleation-promoting factor (NPF) mediates the formation of branched actin networks.	sp|Q9BPX5|ARP5L_HUMAN	sp|Q9BPX5|ARP5L_HUMAN Actin-related protein 2/3 complex subunit 5-like protein OS=Homo sapiens OX=9606 GN=ARPC5L PE=1 SV=1	1	2	2	2	20.9	16.941	636760	563730	367330	522607	564220	775470	723200	687630	0.760011	0.182706
P56211	cAMP-regulated phosphoprotein 19	ARPP19	FUNCTION: Protein phosphatase inhibitor that specifically inhibits protein phosphatase 2A (PP2A) during mitosis. When phosphorylated at Ser-62 during mitosis, specifically interacts with PPP2R2D (PR55-delta) and inhibits its activity, leading to inactivation of PP2A, an essential condition to keep cyclin-B1-CDK1 activity high during M phase. May indirectly enhance GAP-43 expression. {ECO:0000269|…	sp|P56211|ARP19_HUMAN	sp|P56211|ARP19_HUMAN cAMP-regulated phosphoprotein 19 OS=Homo sapiens OX=9606 GN=ARPP19 PE=1 SV=2	1	6	6	5	67	12.323	219050	192660	87267	166326	414750	498650	377720	430373	0.386468	0.00802673
Q9UBL0	cAMP-regulated phosphoprotein 21	ARPP21	FUNCTION: Isoform 2 may act as a competitive inhibitor of calmodulin-dependent enzymes such as calcineurin in neurons. {ECO:0000250}.	sp|Q9UBL0|ARP21_HUMAN	sp|Q9UBL0|ARP21_HUMAN cAMP-regulated phosphoprotein 21 OS=Homo sapiens OX=9606 GN=ARPP21 PE=1 SV=2	1	3	3	3	2.5	89.195	21501	87759	33217	47492.3	64375	300820	98582	154592	0.30721	0.234355
P49407	Beta-arrestin-1	ARRB1	FUNCTION: Functions in regulating agonist-mediated G-protein coupled receptor (GPCR) signaling by mediating both receptor desensitization and resensitization processes. During homologous desensitization, beta-arrestins bind to the GPRK-phosphorylated receptor and sterically preclude its coupling to the cognate G-protein; the binding appears to require additional receptor determinants exposed only…	sp|P49407|ARRB1_HUMAN	sp|P49407|ARRB1_HUMAN Beta-arrestin-1 OS=Homo sapiens OX=9606 GN=ARRB1 PE=1 SV=2	1	10	10	10	32.5	47.065	682000	433130	436020	517050	202310	222440	169850	198200	2.60873	0.0190903
P32121	Beta-arrestin-2	ARRB2	FUNCTION: Functions in regulating agonist-mediated G-protein coupled receptor (GPCR) signaling by mediating both receptor desensitization and resensitization processes. During homologous desensitization, beta-arrestins bind to the GPRK-phosphorylated receptor and sterically preclude its coupling to the cognate G-protein; the binding appears to require additional receptor determinants exposed only…	sp|P32121|ARRB2_HUMAN	sp|P32121|ARRB2_HUMAN Beta-arrestin-2 OS=Homo sapiens OX=9606 GN=ARRB2 PE=1 SV=2	1	4	4	4	11	46.105	17826	32490	26649	25655	51295	42642	26123	40020	0.641054	0.167289
P15289	Arylsulfatase A	ARSA	FUNCTION: Hydrolyzes cerebroside sulfate. {ECO:0000269|PubMed:10751093, ECO:0000269|PubMed:24294900}.	sp|P15289|ARSA_HUMAN	sp|P15289|ARSA_HUMAN Arylsulfatase A OS=Homo sapiens OX=9606 GN=ARSA PE=1 SV=3	1	5	5	5	17	53.588	243400	289150	206900	246483	63829	86107	97589	82508.3	2.98738	0.00312952
P15848	Arylsulfatase B	ARSB	FUNCTION: Removes sulfate groups from chondroitin-4-sulfate (C4S) and regulates its degradation (PubMed:19306108). Involved in the regulation of cell adhesion, cell migration and invasion in colonic epithelium (PubMed:19306108). In the central nervous system, is a regulator of neurite outgrowth and neuronal plasticity, acting through the control of sulfate glycosaminoglycans and neurocan levels (…	sp|P15848|ARSB_HUMAN	sp|P15848|ARSB_HUMAN Arylsulfatase B OS=Homo sapiens OX=9606 GN=ARSB PE=1 SV=1	1	3	3	3	9.4	59.687	50748	52274	73797	58939.7	37017	50079	36762	41286	1.42759	0.110645
P51690	Arylsulfatase L	ARSL	FUNCTION: May be essential for the correct composition of cartilage and bone matrix during development. Has no activity toward steroid sulfates.	sp|P51690|ARSL_HUMAN	sp|P51690|ARSL_HUMAN Arylsulfatase L OS=Homo sapiens OX=9606 GN=ARSL PE=1 SV=2	1	5	5	5	13.2	65.668	75531	41132	41735	52799.3	106930	124670	88140	106580	0.495396	0.0256232
Q9H2C2	Protein ARV1	ARV1	FUNCTION: Plays a role as a mediator in the endoplasmic reticulum (ER) cholesterol and bile acid homeostasis (PubMed:11063737, PubMed:12145310, PubMed:20663892). Participates in sterol transport out of the ER and distribution into plasma membranes (PubMed:20663892). {ECO:0000269|PubMed:11063737, ECO:0000269|PubMed:12145310, ECO:0000269|PubMed:20663892}.	sp|Q9H2C2|ARV1_HUMAN	sp|Q9H2C2|ARV1_HUMAN Protein ARV1 OS=Homo sapiens OX=9606 GN=ARV1 PE=1 SV=1	1	2	2	2	13.7	31.052	29269	17515	19928	22237.3	22240	17591	20048	19959.7	1.11411	0.583816
O00192	Armadillo repeat protein deleted in velo-cardio-facial syndrome	ARVCF	FUNCTION: Involved in protein-protein interactions at adherens junctions.	sp|O00192|ARVC_HUMAN	sp|O00192|ARVC_HUMAN Armadillo repeat protein deleted in velo-cardio-facial syndrome OS=Homo sapiens OX=9606 GN=ARVCF PE=1 SV=1	1	8	8	8	14.1	104.64	241040	164470	167800	191103	49603	104560	104200	86121	2.21901	0.0274722
Q13510	Acid ceramidase	ASAH1	FUNCTION: Lysosomal ceramidase that hydrolyzes sphingolipid ceramides into sphingosine and free fatty acids at acidic pH (PubMed:10610716, PubMed:7744740, PubMed:15655246, PubMed:11451951). Ceramides, sphingosine, and its phosphorylated form sphingosine-1-phosphate are bioactive lipids that mediate cellular signaling pathways regulating several biological processes including cell proliferation, a…	sp|Q13510|ASAH1_HUMAN	sp|Q13510|ASAH1_HUMAN Acid ceramidase OS=Homo sapiens OX=9606 GN=ASAH1 PE=1 SV=5	1	7	7	7	20.5	44.659	347020	475330	410400	410917	25845	202220	107570	111878	3.67289	0.00899314
O43150	Arf-GAP with SH3 domain, ANK repeat and PH domain-containing protein 2	ASAP2	FUNCTION: Activates the small GTPases ARF1, ARF5 and ARF6. Regulates the formation of post-Golgi vesicles and modulates constitutive secretion. Modulates phagocytosis mediated by Fc gamma receptor and ARF6. Modulates PXN recruitment to focal contacts and cell migration. {ECO:0000269|PubMed:10022920, ECO:0000269|PubMed:10749932, ECO:0000269|PubMed:11304556}.	sp|O43150|ASAP2_HUMAN;sp|Q9ULH1|ASAP1_HUMAN	sp|O43150|ASAP2_HUMAN Arf-GAP with SH3 domain, ANK repeat and PH domain-containing protein 2 OS=Homo sapiens OX=9606 GN=ASAP2 PE=1 SV=3;sp|Q9ULH1|ASAP1_HUMAN Arf-GAP with SH3 domain, ANK repeat and PH domain-containing protein 1 OS=Homo sapiens OX=9606 GN=	2	2	2	2	3	111.65	10707	14562	23930	16399.7	65981	23233	25137	38117	0.430245	0.208175
Q8N9N2	Activating signal cointegrator 1 complex subunit 1	ASCC1	FUNCTION: Plays a role in DNA damage repair as component of the ASCC complex (PubMed:29997253). Part of the ASC-1 complex that enhances NF-kappa-B, SRF and AP1 transactivation (PubMed:12077347). In cells responding to gastrin-activated paracrine signals, it is involved in the induction of SERPINB2 expression by gastrin. May also play a role in the development of neuromuscular junction. {ECO:00002…	sp|Q8N9N2|ASCC1_HUMAN	sp|Q8N9N2|ASCC1_HUMAN Activating signal cointegrator 1 complex subunit 1 OS=Homo sapiens OX=9606 GN=ASCC1 PE=1 SV=1	1	3	3	3	10	45.509	176570	133750	185480	165267	150120	219560	185830	185170	0.892513	0.480771
Q9H1I8	Activating signal cointegrator 1 complex subunit 2	ASCC2	FUNCTION: Plays a role in DNA damage repair as component of the ASCC complex. Recruits ASCC3 and ALKBH3 to sites of DNA damage by binding to polyubiquitinated proteins that have 'Lys-63'-linked polyubiquitin chains (PubMed:29144457). Part of the ASC-1 complex that enhances NF-kappa-B, SRF and AP1 transactivation (PubMed:12077347). {ECO:0000269|PubMed:12077347, ECO:0000269|PubMed:29144457}.	sp|Q9H1I8|ASCC2_HUMAN	sp|Q9H1I8|ASCC2_HUMAN Activating signal cointegrator 1 complex subunit 2 OS=Homo sapiens OX=9606 GN=ASCC2 PE=1 SV=3	1	7	7	7	12.4	86.359	58317	101000	100220	86512.3	107300	57897	62974	76057	1.13747	0.646141
Q8N3C0	Activating signal cointegrator 1 complex subunit 3	ASCC3	FUNCTION: 3'-5' DNA helicase involved in repair of alkylated DNA. Promotes DNA unwinding to generate single-stranded substrate needed for ALKBH3, enabling ALKBH3 to process alkylated N3-methylcytosine (3mC) within double-stranded regions (PubMed:22055184). Part of the ASC-1 complex that enhances NF-kappa-B, SRF and AP1 transactivation (PubMed:12077347). {ECO:0000269|PubMed:12077347, ECO:0000269|P…	sp|Q8N3C0|ASCC3_HUMAN	sp|Q8N3C0|ASCC3_HUMAN Activating signal cointegrator 1 complex subunit 3 OS=Homo sapiens OX=9606 GN=ASCC3 PE=1 SV=3	1	25	25	25	17.3	251.46	731980	344880	391630	489497	625000	766840	636230	676023	0.724083	0.225268
Q9Y294	Histone chaperone ASF1A	ASF1A	FUNCTION: Histone chaperone that facilitates histone deposition and histone exchange and removal during nucleosome assembly and disassembly. Cooperates with chromatin assembly factor 1 (CAF-1) to promote replication-dependent chromatin assembly and with HIRA to promote replication-independent chromatin assembly. Required for the formation of senescence-associated heterochromatin foci (SAHF) and e…	sp|Q9Y294|ASF1A_HUMAN	sp|Q9Y294|ASF1A_HUMAN Histone chaperone ASF1A OS=Homo sapiens OX=9606 GN=ASF1A PE=1 SV=1	1	2	2	2	12.7	22.968	427670	598430	263490	429863	717080	188810	113420	339770	1.26516	0.694206
Q9UBL3	Set1/Ash2 histone methyltransferase complex subunit ASH2	ASH2L	FUNCTION: Transcriptional regulator (PubMed:12670868). Component or associated component of some histone methyltransferase complexes which regulates transcription through recruitment of those complexes to gene promoters (PubMed:19131338). Component of the Set1/Ash2 histone methyltransferase (HMT) complex, a complex that specifically methylates 'Lys-4' of histone H3, but not if the neighboring 'Ly…	sp|Q9UBL3|ASH2L_HUMAN	sp|Q9UBL3|ASH2L_HUMAN Set1/Ash2 histone methyltransferase complex subunit ASH2 OS=Homo sapiens OX=9606 GN=ASH2L PE=1 SV=1	1	14	14	14	35.2	68.722	385020	531190	445160	453790	301890	269620	218980	263497	1.72218	0.0175479
P04424	Argininosuccinate lyase	ASL		sp|P04424|ARLY_HUMAN	sp|P04424|ARLY_HUMAN Argininosuccinate lyase OS=Homo sapiens OX=9606 GN=ASL PE=1 SV=4	1	4	4	4	10.6	51.657	59512	98163	99184	85619.7	235200	278950	275430	263193	0.325311	0.000755052
O95671	Probable bifunctional dTTP/UTP pyrophosphatase/methyltransferase protein	ASMTL	FUNCTION: Nucleoside triphosphate pyrophosphatase that hydrolyzes dTTP and UTP. Can also hydrolyze CTP and the modified nucleotides pseudo-UTP, 5-methyl-UTP (m(5)UTP) and 5-methyl-CTP (m(5)CTP). Has weak activity with dCTP, 8-oxo-GTP and N(4)-methyl-dCTP (PubMed:24210219). May have a dual role in cell division arrest and in preventing the incorporation of modified nucleotides into cellular nuclei…	sp|O95671|ASML_HUMAN	sp|O95671|ASML_HUMAN Probable bifunctional dTTP/UTP pyrophosphatase/methyltransferase protein OS=Homo sapiens OX=9606 GN=ASMTL PE=1 SV=3	1	13	13	13	32	68.856	420210	440590	367830	409543	770770	940130	864230	858377	0.477114	0.00110906
P08243	Asparagine synthetase [glutamine-hydrolyzing]	ASNS		sp|P08243|ASNS_HUMAN	sp|P08243|ASNS_HUMAN Asparagine synthetase [glutamine-hydrolyzing] OS=Homo sapiens OX=9606 GN=ASNS PE=1 SV=4	1	22	22	22	50.6	64.369	2850200	3484900	2292000	2875700	4424900	4144900	4661700	4410500	0.652012	0.0150175
Q12797	Aspartyl/asparaginyl beta-hydroxylase	ASPH	FUNCTION: [Isoform 1]: specifically hydroxylates an Asp or Asn residue in certain epidermal growth factor-like (EGF) domains of a number of proteins. {ECO:0000269|PubMed:11773073}.; FUNCTION: [Isoform 8]: membrane-bound Ca(2+)-sensing protein, which is a structural component of the ER-plasma membrane junctions. Isoform 8 regulates the activity of Ca(+2) released-activated Ca(+2) (CRAC) channels i…	sp|Q12797|ASPH_HUMAN	sp|Q12797|ASPH_HUMAN Aspartyl/asparaginyl beta-hydroxylase OS=Homo sapiens OX=9606 GN=ASPH PE=1 SV=3	1	19	19	19	30.9	85.862	3495300	3991400	4039000	3841900	2177500	1917600	2060300	2051800	1.87245	0.000698783
Q8IZT6	Abnormal spindle-like microcephaly-associated protein	ASPM	FUNCTION: Involved in mitotic spindle regulation and coordination of mitotic processes. The function in regulating microtubule dynamics at spindle poles including spindle orientation, astral microtubule density and poleward microtubule flux seems to depend on the association with the katanin complex formed by KATNA1 and KATNB1. Enhances the microtubule lattice severing activity of KATNA1 by recru…	sp|Q8IZT6|ASPM_HUMAN	sp|Q8IZT6|ASPM_HUMAN Abnormal spindle-like microcephaly-associated protein OS=Homo sapiens OX=9606 GN=ASPM PE=1 SV=2	1	3	3	3	1.4	409.8	74156	106550	194550	125085	115650	251200	149320	172057	0.727001	0.436222
Q9BZE9	Tether containing UBX domain for GLUT4	ASPSCR1	FUNCTION: Tethering protein that sequesters GLUT4-containing vesicles in the cytoplasm in the absence of insulin. Modulates the amount of GLUT4 that is available at the cell surface (By similarity). Enhances VCP methylation catalyzed by VCPKMT. {ECO:0000250, ECO:0000269|PubMed:23349634}.	sp|Q9BZE9|ASPC1_HUMAN	sp|Q9BZE9|ASPC1_HUMAN Tether containing UBX domain for GLUT4 OS=Homo sapiens OX=9606 GN=ASPSCR1 PE=1 SV=1	1	7	7	7	21.7	60.182	105110	91318	88771	95066.3	119150	175150	148030	147443	0.644765	0.0365476
Q7L266	Isoaspartyl peptidase/L-asparaginase	ASRGL1	FUNCTION: Has both L-asparaginase and beta-aspartyl peptidase activity. May be involved in the production of L-aspartate, which can act as an excitatory neurotransmitter in some brain regions. Is highly active with L-Asp beta-methyl ester. Besides, has catalytic activity toward beta-aspartyl dipeptides and their methyl esters, including beta-L-Asp-L-Phe, beta-L-Asp-L-Phe methyl ester (aspartame),…	sp|Q7L266|ASGL1_HUMAN	sp|Q7L266|ASGL1_HUMAN Isoaspartyl peptidase/L-asparaginase OS=Homo sapiens OX=9606 GN=ASRGL1 PE=1 SV=2	1	1	1	1	5.5	32.054	161540	104260	97152	120984	96593	149330	135860	127261	0.950676	0.819747
P00966	Argininosuccinate synthase	ASS1	FUNCTION: One of the enzymes of the urea cycle, the metabolic pathway transforming neurotoxic amonia produced by protein catabolism into inocuous urea in the liver of ureotelic animals. Catalyzes the formation of arginosuccinate from aspartate, citrulline and ATP and together with ASL it is responsible for the biosynthesis of arginine in most body tissues. {ECO:0000305|PubMed:18473344, ECO:000030…	sp|P00966|ASSY_HUMAN	sp|P00966|ASSY_HUMAN Argininosuccinate synthase OS=Homo sapiens OX=9606 GN=ASS1 PE=1 SV=2	1	12	12	12	42.7	46.53	1808700	1347200	1362500	1.50613e+06	2101800	1403500	1649400	1.71823e+06	0.876559	0.451348
Q8NBU5	Outer mitochondrial transmembrane helix translocase	ATAD1	FUNCTION: ATPase that plays a critical role in regulating the surface expression of AMPA receptors (AMPAR), thereby regulating synaptic plasticity and learning and memory. Required for NMDA-stimulated AMPAR internalization and inhibition of GRIA1 and GRIA2 recycling back to the plasma membrane; these activities are ATPase-dependent (By similarity). {ECO:0000250}.	sp|Q8NBU5|ATAD1_HUMAN	sp|Q8NBU5|ATAD1_HUMAN Outer mitochondrial transmembrane helix translocase OS=Homo sapiens OX=9606 GN=ATAD1 PE=1 SV=1	1	10	10	10	34.9	40.744	920260	593990	666920	727057	585270	765810	752810	701297	1.03673	0.833299
Q6PL18	ATPase family AAA domain-containing protein 2	ATAD2	FUNCTION: May be a transcriptional coactivator of the nuclear receptor ESR1 required to induce the expression of a subset of estradiol target genes, such as CCND1, MYC and E2F1. May play a role in the recruitment or occupancy of CREBBP at some ESR1 target gene promoters. May be required for histone hyperacetylation. Involved in the estrogen-induced cell proliferation and cell cycle progression of…	sp|Q6PL18|ATAD2_HUMAN	sp|Q6PL18|ATAD2_HUMAN ATPase family AAA domain-containing protein 2 OS=Homo sapiens OX=9606 GN=ATAD2 PE=1 SV=1	1	27	27	25	28.3	158.55	174820	211750	325710	237427	997890	855500	924150	925847	0.256443	0.000357092
Q9ULI0	ATPase family AAA domain-containing protein 2B	ATAD2B		sp|Q9ULI0|ATD2B_HUMAN	sp|Q9ULI0|ATD2B_HUMAN ATPase family AAA domain-containing protein 2B OS=Homo sapiens OX=9606 GN=ATAD2B PE=1 SV=3	1	4	2	2	3.6	164.91	344740	162840	232940	246840	697160	1695200	1790900	1394420	0.17702	0.0315424
Q9NVI7	ATPase family AAA domain-containing protein 3A	ATAD3A	FUNCTION: Essential for mitochondrial network organization, mitochondrial metabolism and cell growth at organism and cellular level. May play an important role in mitochondrial protein synthesis. May also participate in mitochondrial DNA replication. May bind to mitochondrial DNA D-loops and contribute to nucleoid stability. Required for enhanced channeling of cholesterol for hormone-dependent st…	sp|Q9NVI7|ATD3A_HUMAN	sp|Q9NVI7|ATD3A_HUMAN ATPase family AAA domain-containing protein 3A OS=Homo sapiens OX=9606 GN=ATAD3A PE=1 SV=2	1	22	22	9	40.2	71.368	3956600	3617700	3908700	3.82767e+06	3608200	3884900	3235200	3576100	1.07035	0.308836
Q5T9A4	ATPase family AAA domain-containing protein 3B	ATAD3B	FUNCTION: May play a role in a mitochondrial network organization typical for stem cells, characterized by reduced mitochondrial metabolism, low mtDNA copies and fragmentated mitochondrial network. may act by suppressing ATAD3A function, interfering with ATAD3A interaction with matrix nucleoid complexes. {ECO:0000269|PubMed:22664726}.	sp|Q5T9A4|ATD3B_HUMAN	sp|Q5T9A4|ATD3B_HUMAN ATPase family AAA domain-containing protein 3B OS=Homo sapiens OX=9606 GN=ATAD3B PE=1 SV=1	1	18	7	5	34.9	72.572	20181	78409	84041	60877	1254400	1407900	1108900	1.25707e+06	0.0484278	0.000174978
O95260	Arginyl-tRNA--protein transferase 1	ATE1	FUNCTION: Involved in the post-translational conjugation of arginine to the N-terminal aspartate or glutamate of a protein. This arginylation is required for degradation of the protein via the ubiquitin pathway. Does not arginylate cysteine residues (By similarity). {ECO:0000250}.	sp|O95260|ATE1_HUMAN	sp|O95260|ATE1_HUMAN Arginyl-tRNA--protein transferase 1 OS=Homo sapiens OX=9606 GN=ATE1 PE=1 SV=2	1	2	2	2	4.8	59.09	8132.3	10965	10690	9929.1	47071	91697	93008	77258.7	0.128518	0.0112346
P18846	Cyclic AMP-dependent transcription factor ATF-1	ATF1	FUNCTION: This protein binds the cAMP response element (CRE) (consensus: 5'-GTGACGT[AC][AG]-3'), a sequence present in many viral and cellular promoters. Binds to the Tax-responsive element (TRE) of HTLV-I. Mediates PKA-induced stimulation of CRE-reporter genes. Represses the expression of FTH1 and other antioxidant detoxification genes. Triggers cell proliferation and transformation. {ECO:000026…	sp|P18846|ATF1_HUMAN	sp|P18846|ATF1_HUMAN Cyclic AMP-dependent transcription factor ATF-1 OS=Homo sapiens OX=9606 GN=ATF1 PE=1 SV=2	1	1	1	1	9.6	29.232	52235	33256	57945	47812	117360	36304	36692	63452	0.753514	0.605848
P15336	Cyclic AMP-dependent transcription factor ATF-2	ATF2	FUNCTION: Transcriptional activator which regulates the transcription of various genes, including those involved in anti-apoptosis, cell growth, and DNA damage response. Dependent on its binding partner, binds to CRE (cAMP response element) consensus sequences (5'-TGACGTCA-3') or to AP-1 (activator protein 1) consensus sequences (5'-TGACTCA-3'). In the nucleus, contributes to global transcription…	sp|P15336|ATF2_HUMAN	sp|P15336|ATF2_HUMAN Cyclic AMP-dependent transcription factor ATF-2 OS=Homo sapiens OX=9606 GN=ATF2 PE=1 SV=4	1	5	5	4	15	54.537	242960	211390	270650	241667	359530	258620	238320	285490	0.846498	0.347483
P17544	Cyclic AMP-dependent transcription factor ATF-7	ATF7	FUNCTION: Plays important functions in early cell signaling. Binds the cAMP response element (CRE) (consensus: 5'-GTGACGT[AG][AG]-3'), a sequence present in many viral and cellular promoters. Activator of the NF-ELAM1/delta-A site of the E-selectin promoter. Has no intrinsic transcriptional activity, but activates transcription on formation of JUN or FOS heterodimers. Also can bind TRE promoter s…	sp|P17544|ATF7_HUMAN	sp|P17544|ATF7_HUMAN Cyclic AMP-dependent transcription factor ATF-7 OS=Homo sapiens OX=9606 GN=ATF7 PE=1 SV=3	1	5	4	4	18.4	51.756	116410	61822	67237	81823	57705	88330	80262	75432.3	1.08472	0.761126
Q6VMQ6	Activating transcription factor 7-interacting protein 1	ATF7IP	FUNCTION: Recruiter that couples transcriptional factors to general transcription apparatus and thereby modulates transcription regulation and chromatin formation. Can both act as an activator or a repressor depending on the context. Required for HUSH-mediated heterochromatin formation and gene silencing (PubMed:27732843). Mediates MBD1-dependent transcriptional repression, probably by recruiting…	sp|Q6VMQ6|MCAF1_HUMAN	sp|Q6VMQ6|MCAF1_HUMAN Activating transcription factor 7-interacting protein 1 OS=Homo sapiens OX=9606 GN=ATF7IP PE=1 SV=3	1	4	4	4	6.8	136.39	22480	29110	60692	37427.3	45379	24730	75558	48555.7	0.770813	0.587426
Q676U5	Autophagy-related protein 16-1	ATG16L1	FUNCTION: Plays an essential role in autophagy: interacts with ATG12-ATG5 to mediate the conjugation of phosphatidylethanolamine (PE) to LC3 (MAP1LC3A, MAP1LC3B or MAP1LC3C), to produce a membrane-bound activated form of LC3 named LC3-II. Thereby, controls the elongation of the nascent autophagosomal membrane (PubMed:24553140, PubMed:23376921, PubMed:24954904, PubMed:27273576, PubMed:23392225). R…	sp|Q676U5|A16L1_HUMAN	sp|Q676U5|A16L1_HUMAN Autophagy-related protein 16-1 OS=Homo sapiens OX=9606 GN=ATG16L1 PE=1 SV=2	1	9	9	9	20.1	68.264	173380	135900	67606	125629	144010	188890	91086	141329	0.888911	0.727052
Q2TAZ0	Autophagy-related protein 2 homolog A	ATG2A	FUNCTION: Involved in autophagosome assembly, regulating the size of nascent autophagosomes (PubMed:28561066). Also regulates lipid droplets morphology and distribution within the cell (PubMed:22219374, PubMed:28561066). {ECO:0000269|PubMed:22219374, ECO:0000269|PubMed:28561066}.	sp|Q2TAZ0|ATG2A_HUMAN	sp|Q2TAZ0|ATG2A_HUMAN Autophagy-related protein 2 homolog A OS=Homo sapiens OX=9606 GN=ATG2A PE=1 SV=3	1	5	5	5	4.4	212.86	150770	156170	119980	142307	40144	101590	91119	77617.7	1.83343	0.0427895
Q9NT62	Ubiquitin-like-conjugating enzyme ATG3	ATG3	FUNCTION: E2 conjugating enzyme required for the cytoplasm to vacuole transport (Cvt), autophagy, and mitochondrial homeostasis. Responsible for the E2-like covalent binding of phosphatidylethanolamine to the C-terminal Gly of ATG8-like proteins (GABARAP, GABARAPL1, GABARAPL2 or MAP1LC3A). The ATG12-ATG5 conjugate plays a role of an E3 and promotes the transfer of ATG8-like proteins from ATG3 to …	sp|Q9NT62|ATG3_HUMAN	sp|Q9NT62|ATG3_HUMAN Ubiquitin-like-conjugating enzyme ATG3 OS=Homo sapiens OX=9606 GN=ATG3 PE=1 SV=1	1	7	7	7	31.5	35.864	334550	325930	389600	350027	701760	548010	440080	563283	0.621404	0.0531725
Q9Y4P1	Cysteine protease ATG4B	ATG4B	FUNCTION: Cysteine protease required for the cytoplasm to vacuole transport (Cvt) and autophagy. Cleaves the C-terminal amino acid of ATG8 family proteins MAP1LC3, GABARAPL1, GABARAPL2 and GABARAP, to reveal a C-terminal glycine. Exposure of the glycine at the C-terminus is essential for ATG8 proteins conjugation to phosphatidylethanolamine (PE) and insertion to membranes, which is necessary for …	sp|Q9Y4P1|ATG4B_HUMAN	sp|Q9Y4P1|ATG4B_HUMAN Cysteine protease ATG4B OS=Homo sapiens OX=9606 GN=ATG4B PE=1 SV=2	1	5	5	5	20.4	44.294	395930	303500	310140	336523	365590	701620	236070	434427	0.774638	0.528136
Q9H1Y0	Autophagy protein 5	ATG5	FUNCTION: Involved in autophagic vesicle formation. Conjugation with ATG12, through a ubiquitin-like conjugating system involving ATG7 as an E1-like activating enzyme and ATG10 as an E2-like conjugating enzyme, is essential for its function. The ATG12-ATG5 conjugate acts as an E3-like enzyme which is required for lipidation of ATG8 family proteins and their association to the vesicle membranes. I…	sp|Q9H1Y0|ATG5_HUMAN	sp|Q9H1Y0|ATG5_HUMAN Autophagy protein 5 OS=Homo sapiens OX=9606 GN=ATG5 PE=1 SV=2	1	6	6	6	20	32.447	241240	86576	122610	150142	73786	257960	58895	130214	1.15304	0.813857
O95352	Ubiquitin-like modifier-activating enzyme ATG7	ATG7	FUNCTION: E1-like activating enzyme involved in the 2 ubiquitin-like systems required for cytoplasm to vacuole transport (Cvt) and autophagy. Activates ATG12 for its conjugation with ATG5 as well as the ATG8 family proteins for their conjugation with phosphatidylethanolamine. Both systems are needed for the ATG8 association to Cvt vesicles and autophagosomes membranes. Required for autophagic dea…	sp|O95352|ATG7_HUMAN	sp|O95352|ATG7_HUMAN Ubiquitin-like modifier-activating enzyme ATG7 OS=Homo sapiens OX=9606 GN=ATG7 PE=1 SV=1	1	7	7	7	15.6	77.959	41750	50697	62147	51531.3	62622	68065	119070	83252.3	0.618978	0.168964
Q7Z3C6	Autophagy-related protein 9A	ATG9A	FUNCTION: Involved in autophagy and cytoplasm to vacuole transport (Cvt) vesicle formation. Plays a key role in the organization of the preautophagosomal structure/phagophore assembly site (PAS), the nucleating site for formation of the sequestering vesicle. Cycles between a juxta-nuclear trans-Golgi network compartment and late endosomes. Nutrient starvation induces accumulation on autophagosome…	sp|Q7Z3C6|ATG9A_HUMAN	sp|Q7Z3C6|ATG9A_HUMAN Autophagy-related protein 9A OS=Homo sapiens OX=9606 GN=ATG9A PE=1 SV=3	1	14	14	14	23.1	94.446	412710	351390	587570	450557	380110	245020	192440	272523	1.65328	0.119563
P31939	Bifunctional purine biosynthesis protein ATIC	ATIC	FUNCTION: Bifunctional enzyme that catalyzes the last two steps of purine biosynthesis (PubMed:11948179, PubMed:14756554). Acts as a transformylase that incorporates a formyl group to the AMP analog AICAR (5-amino-1-(5-phospho-beta-D-ribosyl)imidazole-4-carboxamide) to produce the intermediate formyl-AICAR (FAICAR) (PubMed:9378707, PubMed:11948179, PubMed:10985775). Can use both 10-formyldihydrof…	sp|P31939|PUR9_HUMAN	sp|P31939|PUR9_HUMAN Bifunctional purine biosynthesis protein ATIC OS=Homo sapiens OX=9606 GN=ATIC PE=1 SV=3	1	22	22	22	57.3	64.615	3656600	3991300	3232100	3.62667e+06	5663700	5267100	4949900	5.29357e+06	0.685108	0.00522774
Q8NHH9	Atlastin-2	ATL2	FUNCTION: GTPase tethering membranes through formation of trans-homooligomers and mediating homotypic fusion of endoplasmic reticulum membranes. Functions in endoplasmic reticulum tubular network biogenesis (PubMed:18270207, PubMed:19665976, PubMed:27619977). {ECO:0000269|PubMed:18270207, ECO:0000269|PubMed:19665976, ECO:0000269|PubMed:27619977}.	sp|Q8NHH9|ATLA2_HUMAN	sp|Q8NHH9|ATLA2_HUMAN Atlastin-2 OS=Homo sapiens OX=9606 GN=ATL2 PE=1 SV=2	1	10	10	9	25.7	66.228	322350	431140	489440	414310	665670	661470	830360	719167	0.576097	0.0146784
Q6DD88	Atlastin-3	ATL3	FUNCTION: GTPase tethering membranes through formation of trans-homooligomers and mediating homotypic fusion of endoplasmic reticulum membranes. Functions in endoplasmic reticulum tubular network biogenesis (PubMed:18270207, PubMed:19665976, PubMed:27619977). {ECO:0000269|PubMed:18270207, ECO:0000269|PubMed:19665976, ECO:0000269|PubMed:27619977}.	sp|Q6DD88|ATLA3_HUMAN	sp|Q6DD88|ATLA3_HUMAN Atlastin-3 OS=Homo sapiens OX=9606 GN=ATL3 PE=1 SV=1	1	14	14	14	47.9	60.541	1029700	963120	1022300	1005040	1354200	1481900	1555800	1.46397e+06	0.686518	0.0018359
Q13315	Serine-protein kinase ATM	ATM	FUNCTION: Serine/threonine protein kinase which activates checkpoint signaling upon double strand breaks (DSBs), apoptosis and genotoxic stresses such as ionizing ultraviolet A light (UVA), thereby acting as a DNA damage sensor. Recognizes the substrate consensus sequence [ST]-Q. Phosphorylates 'Ser-139' of histone variant H2AX at double strand breaks (DSBs), thereby regulating DNA damage respons…	sp|Q13315|ATM_HUMAN	sp|Q13315|ATM_HUMAN Serine-protein kinase ATM OS=Homo sapiens OX=9606 GN=ATM PE=1 SV=4	1	4	4	4	1.8	350.68	258930	32816	25058	105601	192730	27363	25779	81957.3	1.28849	0.814959
O00244	Copper transport protein ATOX1	ATOX1	FUNCTION: Binds and deliver cytosolic copper to the copper ATPase proteins. May be important in cellular antioxidant defense.	sp|O00244|ATOX1_HUMAN	sp|O00244|ATOX1_HUMAN Copper transport protein ATOX1 OS=Homo sapiens OX=9606 GN=ATOX1 PE=1 SV=1	1	7	7	7	69.1	7.4016	1473800	801150	705450	993467	1621400	2384500	1910500	1.97213e+06	0.503752	0.0407754
P98196	Phospholipid-transporting ATPase IH	ATP11A	FUNCTION: Catalytic component of a P4-ATPase flippase complex which catalyzes the hydrolysis of ATP coupled to the transport of aminophospholipids from the outer to the inner leaflet of various membranes and ensures the maintenance of asymmetric distribution of phospholipids. Phospholipid translocation seems also to be implicated in vesicle formation and in uptake of lipid signaling molecules (Pr…	sp|P98196|AT11A_HUMAN	sp|P98196|AT11A_HUMAN Phospholipid-transporting ATPase IH OS=Homo sapiens OX=9606 GN=ATP11A PE=1 SV=3	1	14	14	14	17.5	129.75	1315900	768500	829060	971153	50147	105150	110690	88662.3	10.9534	0.00716982
Q8NB49	Phospholipid-transporting ATPase IG	ATP11C	FUNCTION: Catalytic component of a P4-ATPase flippase complex which catalyzes the hydrolysis of ATP coupled to the transport of aminophospholipids from the outer to the inner leaflet of various membranes and ensures the maintenance of asymmetric distribution of phospholipids. In the cell membrane of erythrocytes, it is required to maintain phosphatidylserine (PS) in the inner leaflet preventing i…	sp|Q8NB49|AT11C_HUMAN	sp|Q8NB49|AT11C_HUMAN Phospholipid-transporting ATPase IG OS=Homo sapiens OX=9606 GN=ATP11C PE=1 SV=3	1	11	11	11	15.4	129.48	397080	445850	537350	460093	404490	785520	481920	557310	0.825561	0.474626
Q9HD20	Endoplasmic reticulum transmembrane helix translocase	ATP13A1	FUNCTION: Mediates manganese transport into the endoplasmic reticulum. The ATPase activity is required for cellular manganese homeostasis. {ECO:0000269|PubMed:24392018}.	sp|Q9HD20|AT131_HUMAN	sp|Q9HD20|AT131_HUMAN Endoplasmic reticulum transmembrane helix translocase OS=Homo sapiens OX=9606 GN=ATP13A1 PE=1 SV=2	1	22	22	22	29	132.95	1727100	1822600	1922000	1823900	732080	842090	667800	747323	2.44058	0.000143181
P05023	Sodium/potassium-transporting ATPase subunit alpha-1	ATP1A1	FUNCTION: This is the catalytic component of the active enzyme, which catalyzes the hydrolysis of ATP coupled with the exchange of sodium and potassium ions across the plasma membrane. This action creates the electrochemical gradient of sodium and potassium ions, providing the energy for active transport of various nutrients. {ECO:0000269|PubMed:29499166, ECO:0000269|PubMed:30388404}.	sp|P05023|AT1A1_HUMAN;sp|P13637|AT1A3_HUMAN;sp|P50993|AT1A2_HUMAN;sp|Q13733|AT1A4_HUMAN;sp|P20648|ATP4A_HUMAN;sp|P54707|AT12A_HUMAN	sp|P05023|AT1A1_HUMAN Sodium/potassium-transporting ATPase subunit alpha-1 OS=Homo sapiens OX=9606 GN=ATP1A1 PE=1 SV=1	6	37	37	37	42.3	112.89	21585000	22770000	21207000	21854000	17400000	12556000	14957000	14971000	1.45976	0.00955472
P05026	Sodium/potassium-transporting ATPase subunit beta-1	ATP1B1	FUNCTION: This is the non-catalytic component of the active enzyme, which catalyzes the hydrolysis of ATP coupled with the exchange of Na(+) and K(+) ions across the plasma membrane. The beta subunit regulates, through assembly of alpha/beta heterodimers, the number of sodium pumps transported to the plasma membrane. {ECO:0000269|PubMed:19694409}.; FUNCTION: Involved in cell adhesion and establis…	sp|P05026|AT1B1_HUMAN	sp|P05026|AT1B1_HUMAN Sodium/potassium-transporting ATPase subunit beta-1 OS=Homo sapiens OX=9606 GN=ATP1B1 PE=1 SV=1	1	11	11	11	43.6	35.061	1976500	1846000	2386800	2.06977e+06	1186900	833300	1481000	1.16707e+06	1.77348	0.0220241
P54709	Sodium/potassium-transporting ATPase subunit beta-3	ATP1B3	FUNCTION: This is the non-catalytic component of the active enzyme, which catalyzes the hydrolysis of ATP coupled with the exchange of Na(+) and K(+) ions across the plasma membrane. The exact function of the beta-3 subunit is not known.	sp|P54709|AT1B3_HUMAN	sp|P54709|AT1B3_HUMAN Sodium/potassium-transporting ATPase subunit beta-3 OS=Homo sapiens OX=9606 GN=ATP1B3 PE=1 SV=1	1	12	12	12	53.4	31.512	3839800	5208500	5859300	4969200	3547900	2501200	2898400	2982500	1.66612	0.0411159
P16615	Sarcoplasmic/endoplasmic reticulum calcium ATPase 2	ATP2A2	FUNCTION: This magnesium-dependent enzyme catalyzes the hydrolysis of ATP coupled with the translocation of calcium from the cytosol to the sarcoplasmic reticulum lumen. Isoform 2 is involved in the regulation of the contraction/relaxation cycle (PubMed:16402920). Acts as a regulator of TNFSF11-mediated Ca(2+) signaling pathways via its interaction with TMEM64 which is critical for the TNFSF11-in…	sp|P16615|AT2A2_HUMAN;sp|O14983|AT2A1_HUMAN;sp|Q93084|AT2A3_HUMAN	sp|P16615|AT2A2_HUMAN Sarcoplasmic/endoplasmic reticulum calcium ATPase 2 OS=Homo sapiens OX=9606 GN=ATP2A2 PE=1 SV=1	3	38	38	38	42.3	114.76	11511000	14462000	13275000	1.30827e+07	12854000	10891000	12010000	1.19183e+07	1.09769	0.32094
P20020	Plasma membrane calcium-transporting ATPase 1	ATP2B1	FUNCTION: Catalyzes the hydrolysis of ATP coupled with the transport of calcium from the cytoplasm to the extracellular space thereby maintaining intracellular calcium homeostasis. Plays a role in blood pressure regulation through regulation of intracellular calcium concentration and nitric oxide production leading to regulation of vascular smooth muscle cells vasoconstriction. Positively regulat…	sp|P20020|AT2B1_HUMAN;sp|Q16720|AT2B3_HUMAN;sp|Q01814|AT2B2_HUMAN	sp|P20020|AT2B1_HUMAN Plasma membrane calcium-transporting ATPase 1 OS=Homo sapiens OX=9606 GN=ATP2B1 PE=1 SV=4	3	24	24	13	25.1	134.68	1971900	1604800	1615800	1.73083e+06	1245500	1378300	1028100	1217300	1.42186	0.0313563
P23634	Plasma membrane calcium-transporting ATPase 4	ATP2B4	FUNCTION: Calcium/calmodulin-regulated and magnesium-dependent enzyme that catalyzes the hydrolysis of ATP coupled with the transport of calcium out of the cell (PubMed:8530416). By regulating sperm cell calcium homeostasis, may play a role in sperm motility (By similarity). {ECO:0000250|UniProtKB:Q6Q477, ECO:0000269|PubMed:8530416}.	sp|P23634|AT2B4_HUMAN	sp|P23634|AT2B4_HUMAN Plasma membrane calcium-transporting ATPase 4 OS=Homo sapiens OX=9606 GN=ATP2B4 PE=1 SV=2	1	23	12	12	24.2	137.92	635350	661650	698400	665133	51348	86932	87318	75199.3	8.84494	1.11477e-05
P98194	Calcium-transporting ATPase type 2C member 1	ATP2C1	FUNCTION: This magnesium-dependent enzyme catalyzes the hydrolysis of ATP coupled with the transport of the calcium.	sp|P98194|AT2C1_HUMAN	sp|P98194|AT2C1_HUMAN Calcium-transporting ATPase type 2C member 1 OS=Homo sapiens OX=9606 GN=ATP2C1 PE=1 SV=3	1	17	17	17	26.3	100.58	1011100	924830	920540	952157	842380	648480	705070	731977	1.3008	0.0271806
P25705	ATP synthase subunit alpha, mitochondrial	ATP5F1A	FUNCTION: Mitochondrial membrane ATP synthase (F(1)F(0) ATP synthase or Complex V) produces ATP from ADP in the presence of a proton gradient across the membrane which is generated by electron transport complexes of the respiratory chain. F-type ATPases consist of two structural domains, F(1) - containing the extramembraneous catalytic core, and F(0) - containing the membrane proton channel, link…	sp|P25705|ATPA_HUMAN	sp|P25705|ATPA_HUMAN ATP synthase subunit alpha, mitochondrial OS=Homo sapiens OX=9606 GN=ATP5F1A PE=1 SV=1	1	24	24	24	48.3	59.75	13387000	18722000	17690000	1.65997e+07	17435000	12456000	13401000	1.44307e+07	1.1503	0.386971
P06576	ATP synthase subunit beta, mitochondrial	ATP5F1B	FUNCTION: Mitochondrial membrane ATP synthase (F(1)F(0) ATP synthase or Complex V) produces ATP from ADP in the presence of a proton gradient across the membrane which is generated by electron transport complexes of the respiratory chain. F-type ATPases consist of two structural domains, F(1) - containing the extramembraneous catalytic core, and F(0) - containing the membrane proton channel, link…	sp|P06576|ATPB_HUMAN	sp|P06576|ATPB_HUMAN ATP synthase subunit beta, mitochondrial OS=Homo sapiens OX=9606 GN=ATP5F1B PE=1 SV=3	1	28	28	28	77.3	56.559	36835000	48137000	44116000	4.30293e+07	38806000	37941000	42528000	3.97583e+07	1.08227	0.414289
P36542	ATP synthase subunit gamma, mitochondrial	ATP5F1C	FUNCTION: Mitochondrial membrane ATP synthase (F(1)F(0) ATP synthase or Complex V) produces ATP from ADP in the presence of a proton gradient across the membrane which is generated by electron transport complexes of the respiratory chain. F-type ATPases consist of two structural domains, F(1) - containing the extramembraneous catalytic core, and F(0) - containing the membrane proton channel, link…	sp|P36542|ATPG_HUMAN	sp|P36542|ATPG_HUMAN ATP synthase subunit gamma, mitochondrial OS=Homo sapiens OX=9606 GN=ATP5F1C PE=1 SV=1	1	11	11	11	46.3	32.996	2617300	3631600	3687100	3312000	3431300	2312000	2811600	2.85163e+06	1.16144	0.387415
P30049	ATP synthase subunit delta, mitochondrial	ATP5F1D	FUNCTION: Mitochondrial membrane ATP synthase (F(1)F(0) ATP synthase or Complex V) produces ATP from ADP in the presence of a proton gradient across the membrane which is generated by electron transport complexes of the respiratory chain (PubMed:29478781). F-type ATPases consist of two structural domains, F(1) - containing the extramembraneous catalytic core, and F(0) - containing the membrane pr…	sp|P30049|ATPD_HUMAN	sp|P30049|ATPD_HUMAN ATP synthase subunit delta, mitochondrial OS=Homo sapiens OX=9606 GN=ATP5F1D PE=1 SV=2	1	4	4	4	37.5	17.49	1576600	3357200	2750800	2.56153e+06	2090400	1464200	1821500	1.79203e+06	1.4294	0.236625
Q9UII2	ATPase inhibitor, mitochondrial	ATP5IF1	FUNCTION: Endogenous F(1)F(o)-ATPase inhibitor limiting ATP depletion when the mitochondrial membrane potential falls below a threshold and the F(1)F(o)-ATP synthase starts hydrolyzing ATP to pump protons out of the mitochondrial matrix. Required to avoid the consumption of cellular ATP when the F(1)F(o)-ATP synthase enzyme acts as an ATP hydrolase. Indirectly acts as a regulator of heme synthesi…	sp|Q9UII2|ATIF1_HUMAN	sp|Q9UII2|ATIF1_HUMAN ATPase inhibitor, mitochondrial OS=Homo sapiens OX=9606 GN=ATP5IF1 PE=1 SV=1	1	5	5	5	24.5	12.249	1533100	717150	215710	821987	611720	252610	330750	398360	2.06343	0.348297
P56134	ATP synthase subunit f, mitochondrial	ATP5MF	FUNCTION: Mitochondrial membrane ATP synthase (F(1)F(0) ATP synthase or Complex V) produces ATP from ADP in the presence of a proton gradient across the membrane which is generated by electron transport complexes of the respiratory chain. F-type ATPases consist of two structural domains, F(1) - containing the extramembraneous catalytic core and F(0) - containing the membrane proton channel, linke…	sp|P56134|ATPK_HUMAN	sp|P56134|ATPK_HUMAN ATP synthase subunit f, mitochondrial OS=Homo sapiens OX=9606 GN=ATP5MF PE=1 SV=3	1	3	3	3	41.5	10.918	102430	602210	700360	468333	473690	86791	313550	291344	1.60749	0.459534
O75964	ATP synthase subunit g, mitochondrial	ATP5MG	FUNCTION: Mitochondrial membrane ATP synthase (F(1)F(0) ATP synthase or Complex V) produces ATP from ADP in the presence of a proton gradient across the membrane which is generated by electron transport complexes of the respiratory chain. F-type ATPases consist of two structural domains, F(1) - containing the extramembraneous catalytic core, and F(0) - containing the membrane proton channel, link…	sp|O75964|ATP5L_HUMAN	sp|O75964|ATP5L_HUMAN ATP synthase subunit g, mitochondrial OS=Homo sapiens OX=9606 GN=ATP5MG PE=1 SV=3	1	4	4	4	37.9	11.428	750900	926180	878920	852000	958330	556170	691900	735467	1.15845	0.418092
Q96IX5	ATP synthase membrane subunit K, mitochondrial	ATP5MK	FUNCTION: Mitochondrial membrane ATP synthase (F(1)F(0) ATP synthase or Complex V) produces ATP from ADP in the presence of a proton gradient across the membrane which is generated by electron transport complexes of the respiratory chain. F-type ATPases consist of two structural domains, F(1) - containing the extramembraneous catalytic core and F(0) - containing the membrane proton channel, linke…	sp|Q96IX5|ATPMK_HUMAN	sp|Q96IX5|ATPMK_HUMAN ATP synthase membrane subunit K, mitochondrial OS=Homo sapiens OX=9606 GN=ATP5MK PE=1 SV=1	1	3	3	3	44.8	6.4575	1633300	955150	1236400	1274950	1634400	1241100	1268100	1381200	0.923074	0.673408
P24539	ATP synthase F(0) complex subunit B1, mitochondrial	ATP5PB	FUNCTION: Mitochondrial membrane ATP synthase (F(1)F(0) ATP synthase or Complex V) produces ATP from ADP in the presence of a proton gradient across the membrane which is generated by electron transport complexes of the respiratory chain. F-type ATPases consist of two structural domains, F(1) - containing the extramembraneous catalytic core, and F(0) - containing the membrane proton channel, link…	sp|P24539|AT5F1_HUMAN	sp|P24539|AT5F1_HUMAN ATP synthase F(0) complex subunit B1, mitochondrial OS=Homo sapiens OX=9606 GN=ATP5PB PE=1 SV=2	1	13	13	13	49.6	28.908	7735000	6535700	7488500	7.25307e+06	6129400	6534300	7232500	6.63207e+06	1.09364	0.271575
O75947	ATP synthase subunit d, mitochondrial	ATP5PD	FUNCTION: Mitochondrial membrane ATP synthase (F(1)F(0) ATP synthase or Complex V) produces ATP from ADP in the presence of a proton gradient across the membrane which is generated by electron transport complexes of the respiratory chain. F-type ATPases consist of two structural domains, F(1) - containing the extramembraneous catalytic core, and F(0) - containing the membrane proton channel, link…	sp|O75947|ATP5H_HUMAN	sp|O75947|ATP5H_HUMAN ATP synthase subunit d, mitochondrial OS=Homo sapiens OX=9606 GN=ATP5PD PE=1 SV=3	1	12	12	12	78.9	18.491	4544600	5037900	4729700	4.77073e+06	3865400	4124800	3924700	3.97163e+06	1.2012	0.00818399
P18859	ATP synthase-coupling factor 6, mitochondrial	ATP5PF	FUNCTION: Mitochondrial membrane ATP synthase (F(1)F(0) ATP synthase or Complex V) produces ATP from ADP in the presence of a proton gradient across the membrane which is generated by electron transport complexes of the respiratory chain. F-type ATPases consist of two structural domains, F(1) - containing the extramembraneous catalytic core and F(0) - containing the membrane proton channel, linke…	sp|P18859|ATP5J_HUMAN	sp|P18859|ATP5J_HUMAN ATP synthase-coupling factor 6, mitochondrial OS=Homo sapiens OX=9606 GN=ATP5PF PE=1 SV=1	1	6	6	6	50.9	12.587	2324000	1721300	2703000	2.24943e+06	2466300	1629200	2065200	2.05357e+06	1.09538	0.628459
P48047	ATP synthase subunit O, mitochondrial	ATP5PO	FUNCTION: Mitochondrial membrane ATP synthase (F(1)F(0) ATP synthase or Complex V) produces ATP from ADP in the presence of a proton gradient across the membrane which is generated by electron transport complexes of the respiratory chain. F-type ATPases consist of two structural domains, F(1) - containing the extramembraneous catalytic core and F(0) - containing the membrane proton channel, linke…	sp|P48047|ATPO_HUMAN	sp|P48047|ATPO_HUMAN ATP synthase subunit O, mitochondrial OS=Homo sapiens OX=9606 GN=ATP5PO PE=1 SV=1	1	8	8	8	52.1	23.277	2468200	7055900	3788300	4.43747e+06	3808200	3984000	1999900	3.26403e+06	1.3595	0.478797
Q15904	V-type proton ATPase subunit S1	ATP6AP1	FUNCTION: Accessory subunit of the proton-transporting vacuolar (V)-ATPase protein pump, which is required for luminal acidification of secretory vesicles. Guides the V-type ATPase into specialized subcellular compartments, such as neuroendocrine regulated secretory vesicles or the ruffled border of the osteoclast, thereby regulating its activity. Involved in membrane trafficking and Ca(2+)-depen…	sp|Q15904|VAS1_HUMAN	sp|Q15904|VAS1_HUMAN V-type proton ATPase subunit S1 OS=Homo sapiens OX=9606 GN=ATP6AP1 PE=1 SV=2	1	4	4	4	12.8	52.025	44302	10334	81848	45494.7	23193	145380	59552	76041.7	0.598286	0.504424
O75787	Renin receptor	ATP6AP2	FUNCTION: Multifunctional protein which functions as a renin, prorenin cellular receptor and is involved in the assembly of the proton-transporting vacuolar (V)-ATPase protein pump (PubMed:12045255, PubMed:29127204). May mediate renin-dependent cellular responses by activating ERK1 and ERK2 (PubMed:12045255). By increasing the catalytic efficiency of renin in AGT/angiotensinogen conversion to ang…	sp|O75787|RENR_HUMAN	sp|O75787|RENR_HUMAN Renin receptor OS=Homo sapiens OX=9606 GN=ATP6AP2 PE=1 SV=2	1	9	9	9	34.9	39.008	645930	147750	293090	362257	370370	314140	166890	283800	1.27645	0.649306
Q93050	V-type proton ATPase 116 kDa subunit a1	ATP6V0A1	FUNCTION: Required for assembly and activity of the vacuolar ATPase. Potential role in differential targeting and regulation of the enzyme for a specific organelle (By similarity). {ECO:0000250}.	sp|Q93050|VPP1_HUMAN	sp|Q93050|VPP1_HUMAN V-type proton ATPase 116 kDa subunit a1 OS=Homo sapiens OX=9606 GN=ATP6V0A1 PE=1 SV=3	1	9	9	9	13.6	96.412	392800	536730	326110	418547	394470	681920	637260	571217	0.732728	0.23323
Q9Y487	V-type proton ATPase 116 kDa subunit a2	ATP6V0A2	FUNCTION: Part of the proton channel of V-ATPases. Essential component of the endosomal pH-sensing machinery. May play a role in maintaining the Golgi functions, such as glycosylation maturation, by controlling the Golgi pH. In aerobic conditions, involved in intracellular iron homeostasis, thus triggering the activity of Fe(2+) prolyl hydroxylase (PHD) enzymes, and leading to HIF1A hydroxylation…	sp|Q9Y487|VPP2_HUMAN	sp|Q9Y487|VPP2_HUMAN V-type proton ATPase 116 kDa subunit a2 OS=Homo sapiens OX=9606 GN=ATP6V0A2 PE=1 SV=2	1	3	3	3	4.7	98.081	15776	83826	30423	43341.7	293750	5347.4	33709	110935	0.390693	0.512173
P27449	V-type proton ATPase 16 kDa proteolipid subunit	ATP6V0C	FUNCTION: Proton-conducting pore forming subunit of the membrane integral V0 complex of vacuolar ATPase. V-ATPase is responsible for acidifying a variety of intracellular compartments in eukaryotic cells.	sp|P27449|VATL_HUMAN	sp|P27449|VATL_HUMAN V-type proton ATPase 16 kDa proteolipid subunit OS=Homo sapiens OX=9606 GN=ATP6V0C PE=1 SV=1	1	1	1	1	11.6	15.736	151060	221850	167660	180190	115730	151440	97779	121650	1.48122	0.0922545
P61421	V-type proton ATPase subunit d 1	ATP6V0D1	FUNCTION: Subunit of the integral membrane V0 complex of vacuolar ATPase. Vacuolar ATPase is responsible for acidifying a variety of intracellular compartments in eukaryotic cells, thus providing most of the energy required for transport processes in the vacuolar system. May play a role in coupling of proton transport and ATP hydrolysis (By similarity). May play a role in cilium biogenesis throug…	sp|P61421|VA0D1_HUMAN	sp|P61421|VA0D1_HUMAN V-type proton ATPase subunit d 1 OS=Homo sapiens OX=9606 GN=ATP6V0D1 PE=1 SV=1	1	4	4	4	16	40.329	292360	193280	76091	187244	299230	289350	131730	240103	0.779846	0.557802
P38606	V-type proton ATPase catalytic subunit A	ATP6V1A	FUNCTION: Catalytic subunit of the peripheral V1 complex of vacuolar ATPase. V-ATPase vacuolar ATPase is responsible for acidifying a variety of intracellular compartments in eukaryotic cells. In aerobic conditions, involved in intracellular iron homeostasis, thus triggering the activity of Fe(2+) prolyl hydroxylase (PHD) enzymes, and leading to HIF1A hydroxylation and subsequent proteasomal degr…	sp|P38606|VATA_HUMAN	sp|P38606|VATA_HUMAN V-type proton ATPase catalytic subunit A OS=Homo sapiens OX=9606 GN=ATP6V1A PE=1 SV=2	1	25	25	25	57.9	68.303	4014200	3327000	3047300	3.46283e+06	2521000	3412200	3036100	2.98977e+06	1.15823	0.287932
P21281	V-type proton ATPase subunit B, brain isoform	ATP6V1B2	FUNCTION: Non-catalytic subunit of the peripheral V1 complex of vacuolar ATPase. V-ATPase is responsible for acidifying a variety of intracellular compartments in eukaryotic cells.	sp|P21281|VATB2_HUMAN;sp|P15313|VATB1_HUMAN	sp|P21281|VATB2_HUMAN V-type proton ATPase subunit B, brain isoform OS=Homo sapiens OX=9606 GN=ATP6V1B2 PE=1 SV=3	2	17	17	17	47.7	56.5	4271700	4264600	3713000	4083100	3082500	3926900	3499600	3503000	1.1656	0.130928
P21283	V-type proton ATPase subunit C 1	ATP6V1C1	FUNCTION: Subunit of the peripheral V1 complex of vacuolar ATPase. Subunit C is necessary for the assembly of the catalytic sector of the enzyme and is likely to have a specific function in its catalytic activity. V-ATPase is responsible for acidifying a variety of intracellular compartments in eukaryotic cells.	sp|P21283|VATC1_HUMAN	sp|P21283|VATC1_HUMAN V-type proton ATPase subunit C 1 OS=Homo sapiens OX=9606 GN=ATP6V1C1 PE=1 SV=4	1	9	9	9	33	43.941	254090	233590	252800	246827	187430	301850	218400	235893	1.04635	0.769128
Q9Y5K8	V-type proton ATPase subunit D	ATP6V1D	FUNCTION: Subunit of the peripheral V1 complex of vacuolar ATPase. Vacuolar ATPase is responsible for acidifying a variety of intracellular compartments in eukaryotic cells, thus providing most of the energy required for transport processes in the vacuolar system (By similarity). May play a role in cilium biogenesis through regulation of the transport and the localization of proteins to the ciliu…	sp|Q9Y5K8|VATD_HUMAN	sp|Q9Y5K8|VATD_HUMAN V-type proton ATPase subunit D OS=Homo sapiens OX=9606 GN=ATP6V1D PE=1 SV=1	1	4	4	4	25.5	28.262	234960	360970	169710	255213	189330	100500	118340	136057	1.87579	0.128563
P36543	V-type proton ATPase subunit E 1	ATP6V1E1	FUNCTION: Subunit of the peripheral V1 complex of vacuolar ATPase essential for assembly or catalytic function. V-ATPase is responsible for acidifying a variety of intracellular compartments in eukaryotic cells.	sp|P36543|VATE1_HUMAN;sp|Q96A05|VATE2_HUMAN	sp|P36543|VATE1_HUMAN V-type proton ATPase subunit E 1 OS=Homo sapiens OX=9606 GN=ATP6V1E1 PE=1 SV=1	2	8	8	8	37.2	26.145	527660	328350	351030	402347	571460	374200	693510	546390	0.736373	0.269072
Q16864	V-type proton ATPase subunit F	ATP6V1F	FUNCTION: Subunit of the peripheral V1 complex of vacuolar ATPase essential for assembly or catalytic function. V-ATPase is responsible for acidifying a variety of intracellular compartments in eukaryotic cells.	sp|Q16864|VATF_HUMAN	sp|Q16864|VATF_HUMAN V-type proton ATPase subunit F OS=Homo sapiens OX=9606 GN=ATP6V1F PE=1 SV=2	1	7	7	7	74.8	13.37	365680	299250	738090	467673	1085500	277970	496010	619827	0.754523	0.612242
O75348	V-type proton ATPase subunit G 1	ATP6V1G1	FUNCTION: Catalytic subunit of the peripheral V1 complex of vacuolar ATPase (V-ATPase). V-ATPase is responsible for acidifying a variety of intracellular compartments in eukaryotic cells. In aerobic conditions, involved in intracellular iron homeostasis, thus triggering the activity of Fe(2+) prolyl hydroxylase (PHD) enzymes, and leading to HIF1A hydroxylation and subsequent proteasomal degradati…	sp|O75348|VATG1_HUMAN;sp|O95670|VATG2_HUMAN	sp|O75348|VATG1_HUMAN V-type proton ATPase subunit G 1 OS=Homo sapiens OX=9606 GN=ATP6V1G1 PE=1 SV=3	2	5	5	5	55.9	13.757	843190	780430	835370	819663	707300	1081400	855600	881433	0.929921	0.606104
Q9UI12	V-type proton ATPase subunit H	ATP6V1H	FUNCTION: Subunit of the peripheral V1 complex of vacuolar ATPase. Subunit H activates the ATPase activity of the enzyme and couples ATPase activity to proton flow. Vacuolar ATPase is responsible for acidifying a variety of intracellular compartments in eukaryotic cells, thus providing most of the energy required for transport processes in the vacuolar system (By similarity). Involved in the endo…	sp|Q9UI12|VATH_HUMAN	sp|Q9UI12|VATH_HUMAN V-type proton ATPase subunit H OS=Homo sapiens OX=9606 GN=ATP6V1H PE=1 SV=1	1	10	10	10	32.1	55.882	637270	362780	428940	476330	490690	495310	423730	469910	1.01366	0.943998
Q04656	Copper-transporting ATPase 1	ATP7A	FUNCTION: May supply copper to copper-requiring proteins within the secretory pathway, when localized in the trans-Golgi network. Under conditions of elevated extracellular copper, it relocalized to the plasma membrane where it functions in the efflux of copper from cells.	sp|Q04656|ATP7A_HUMAN	sp|Q04656|ATP7A_HUMAN Copper-transporting ATPase 1 OS=Homo sapiens OX=9606 GN=ATP7A PE=1 SV=4	1	7	7	7	8.1	163.37	174530	128040	126080	142883	47566	37558	58653	47925.7	2.98135	0.00500104
O43520	Phospholipid-transporting ATPase IC	ATP8B1	FUNCTION: Catalytic component of a P4-ATPase flippase complex which catalyzes the hydrolysis of ATP coupled to the transport of aminophospholipids from the outer to the inner leaflet of various membranes and ensures the maintenance of asymmetric distribution of phospholipids. Phospholipid translocation seems also to be implicated in vesicle formation and in uptake of lipid signaling molecules. Ma…	sp|O43520|AT8B1_HUMAN	sp|O43520|AT8B1_HUMAN Phospholipid-transporting ATPase IC OS=Homo sapiens OX=9606 GN=ATP8B1 PE=1 SV=3	1	12	12	12	15.3	143.69	480900	319640	368950	389830	6467.8	19277	28301	18015.3	21.6389	0.00151138
Q5TC12	ATP synthase mitochondrial F1 complex assembly factor 1	ATPAF1	FUNCTION: May play an essential role for the assembly of the mitochondrial F1-F0 complex. {ECO:0000250}.	sp|Q5TC12|ATPF1_HUMAN	sp|Q5TC12|ATPF1_HUMAN ATP synthase mitochondrial F1 complex assembly factor 1 OS=Homo sapiens OX=9606 GN=ATPAF1 PE=1 SV=1	1	7	7	7	23.5	36.436	262780	211640	282790	252403	299150	391350	477460	389320	0.648318	0.0697398
Q8N5M1	ATP synthase mitochondrial F1 complex assembly factor 2	ATPAF2	FUNCTION: May play a role in the assembly of the F1 component of the mitochondrial ATP synthase (ATPase). {ECO:0000269|PubMed:11410595}.	sp|Q8N5M1|ATPF2_HUMAN	sp|Q8N5M1|ATPF2_HUMAN ATP synthase mitochondrial F1 complex assembly factor 2 OS=Homo sapiens OX=9606 GN=ATPAF2 PE=1 SV=1	1	10	10	10	55.7	32.772	674570	698300	877850	750240	589330	620520	637900	615917	1.21809	0.110479
Q13535	Serine/threonine-protein kinase ATR	ATR	FUNCTION: Serine/threonine protein kinase which activates checkpoint signaling upon genotoxic stresses such as ionizing radiation (IR), ultraviolet light (UV), or DNA replication stalling, thereby acting as a DNA damage sensor. Recognizes the substrate consensus sequence [ST]-Q. Phosphorylates BRCA1, CHEK1, MCM2, RAD17, RPA2, SMC1 and p53/TP53, which collectively inhibit DNA replication and mitos…	sp|Q13535|ATR_HUMAN	sp|Q13535|ATR_HUMAN Serine/threonine-protein kinase ATR OS=Homo sapiens OX=9606 GN=ATR PE=1 SV=3	1	10	10	10	6.4	301.36	359710	67485	78100	168432	96127	178180	124920	133076	1.26568	0.738187
Q8WXE1	ATR-interacting protein	ATRIP	FUNCTION: Required for checkpoint signaling after DNA damage. Required for ATR expression, possibly by stabilizing the protein. {ECO:0000269|PubMed:12791985}.	sp|Q8WXE1|ATRIP_HUMAN	sp|Q8WXE1|ATRIP_HUMAN ATR-interacting protein OS=Homo sapiens OX=9606 GN=ATRIP PE=1 SV=1	1	3	3	3	5.1	85.837	46111	15576	36365	32684	5793.8	25744	187420	72985.9	0.447812	0.526788
O75882	Attractin	ATRN	FUNCTION: Involved in the initial immune cell clustering during inflammatory response and may regulate chemotactic activity of chemokines. May play a role in melanocortin signaling pathways that regulate energy homeostasis and hair color. Low-affinity receptor for agouti (By similarity). Has a critical role in normal myelination in the central nervous system (By similarity). {ECO:0000250, ECO:000…	sp|O75882|ATRN_HUMAN	sp|O75882|ATRN_HUMAN Attractin OS=Homo sapiens OX=9606 GN=ATRN PE=1 SV=2	1	5	5	5	5.7	158.54	20841	10251	14153	15081.7	23032	16660	16243	18645	0.808885	0.400695
P46100	Transcriptional regulator ATRX	ATRX	FUNCTION: Involved in transcriptional regulation and chromatin remodeling. Facilitates DNA replication in multiple cellular environments and is required for efficient replication of a subset of genomic loci. Binds to DNA tandem repeat sequences in both telomeres and euchromatin and in vitro binds DNA quadruplex structures. May help stabilizing G-rich regions into regular chromatin structures by r…	sp|P46100|ATRX_HUMAN	sp|P46100|ATRX_HUMAN Transcriptional regulator ATRX OS=Homo sapiens OX=9606 GN=ATRX PE=1 SV=5	1	31	31	31	18.7	282.58	703820	639390	542830	628680	574350	841520	770610	728827	0.862592	0.340284
Q9UBB4	Ataxin-10	ATXN10	FUNCTION: Necessary for the survival of cerebellar neurons. Induces neuritogenesis by activating the Ras-MAP kinase pathway. May play a role in the maintenance of a critical intracellular glycosylation level and homeostasis. {ECO:0000250}.	sp|Q9UBB4|ATX10_HUMAN	sp|Q9UBB4|ATX10_HUMAN Ataxin-10 OS=Homo sapiens OX=9606 GN=ATXN10 PE=1 SV=1	1	17	17	17	49.7	53.488	890720	1026900	770010	895877	943110	1259800	1147900	1.11694e+06	0.802084	0.136174
Q99700	Ataxin-2	ATXN2	FUNCTION: Involved in EGFR trafficking, acting as negative regulator of endocytic EGFR internalization at the plasma membrane. {ECO:0000269|PubMed:18602463}.	sp|Q99700|ATX2_HUMAN	sp|Q99700|ATX2_HUMAN Ataxin-2 OS=Homo sapiens OX=9606 GN=ATXN2 PE=1 SV=2	1	14	14	14	14	140.28	435740	392520	415250	414503	688410	774120	492610	651713	0.636021	0.0480294
Q8WWM7	Ataxin-2-like protein	ATXN2L	FUNCTION: Involved in the regulation of stress granule and P-body formation. {ECO:0000269|PubMed:23209657}.	sp|Q8WWM7|ATX2L_HUMAN	sp|Q8WWM7|ATX2L_HUMAN Ataxin-2-like protein OS=Homo sapiens OX=9606 GN=ATXN2L PE=1 SV=2	1	26	26	26	30.4	113.37	1128300	898110	1023200	1.01654e+06	1945000	2291100	2344700	2193600	0.46341	0.0011512
P54252	Ataxin-3	ATXN3	FUNCTION: Deubiquitinating enzyme involved in protein homeostasis maintenance, transcription, cytoskeleton regulation, myogenesis and degradation of misfolded chaperone substrates (PubMed:12297501, PubMed:17696782, PubMed:23625928, PubMed:28445460, PubMed:16118278). Binds long polyubiquitin chains and trims them, while it has weak or no activity against chains of 4 or less ubiquitins (PubMed:1769…	sp|P54252|ATX3_HUMAN	sp|P54252|ATX3_HUMAN Ataxin-3 OS=Homo sapiens OX=9606 GN=ATXN3 PE=1 SV=5	1	2	2	2	7.8	41.25	58201	39486	45419	47702	66264	118000	104890	96384.7	0.494913	0.0418092
Q13825	Methylglutaconyl-CoA hydratase, mitochondrial	AUH	FUNCTION: Catalyzes the conversion of 3-methylglutaconyl-CoA to 3-hydroxy-3-methylglutaryl-CoA (PubMed:11738050, PubMed:12434311, PubMed:12655555). Also has itaconyl-CoA hydratase activity by converting itaconyl-CoA into citramalyl-CoA in the C5-dicarboxylate catabolism pathway (PubMed:29056341). The C5-dicarboxylate catabolism pathway is required to detoxify itaconate, a vitamin B12-poisoning me…	sp|Q13825|AUHM_HUMAN	sp|Q13825|AUHM_HUMAN Methylglutaconyl-CoA hydratase, mitochondrial OS=Homo sapiens OX=9606 GN=AUH PE=1 SV=1	1	3	3	3	8.6	35.608	71238	53014	54440	59564	129600	135470	129010	131360	0.453441	0.000318549
Q9Y679	Lipid droplet-regulating VLDL assembly factor AUP1	AUP1	FUNCTION: May play a role in the translocation of terminally misfolded proteins from the endoplasmic reticulum lumen to the cytoplasm and their degradation by the proteasome. {ECO:0000269|PubMed:18711132}.	sp|Q9Y679|AUP1_HUMAN	sp|Q9Y679|AUP1_HUMAN Lipid droplet-regulating VLDL assembly factor AUP1 OS=Homo sapiens OX=9606 GN=AUP1 PE=1 SV=2	1	5	5	5	17.1	45.786	87340	193700	213070	164703	475390	94537	211690	260539	0.632164	0.466507
Q96GD4	Aurora kinase B	AURKB	FUNCTION: Serine/threonine-protein kinase component of the chromosomal passenger complex (CPC), a complex that acts as a key regulator of mitosis. The CPC complex has essential functions at the centromere in ensuring correct chromosome alignment and segregation and is required for chromatin-induced microtubule stabilization and spindle assembly. Involved in the bipolar attachment of spindle micro…	sp|Q96GD4|AURKB_HUMAN	sp|Q96GD4|AURKB_HUMAN Aurora kinase B OS=Homo sapiens OX=9606 GN=AURKB PE=1 SV=3	1	8	8	8	31.7	39.31	314260	264460	442580	340433	1006300	1339200	1066000	1.13717e+06	0.29937	0.00230813
Q9NQS1	Cell death regulator Aven	AVEN	FUNCTION: Protects against apoptosis mediated by Apaf-1.	sp|Q9NQS1|AVEN_HUMAN	sp|Q9NQS1|AVEN_HUMAN Cell death regulator Aven OS=Homo sapiens OX=9606 GN=AVEN PE=1 SV=1	1	1	1	1	4.1	38.506	14806	12363	14846	14005	7664.4	55748	21926	28446.1	0.492334	0.36914
Q8NBF6	Late secretory pathway protein AVL9 homolog	AVL9	FUNCTION: Functions in cell migration. {ECO:0000269|PubMed:22595670}.	sp|Q8NBF6|AVL9_HUMAN	sp|Q8NBF6|AVL9_HUMAN Late secretory pathway protein AVL9 homolog OS=Homo sapiens OX=9606 GN=AVL9 PE=1 SV=1	1	5	5	5	11.9	71.947	99410	95596	83212	92739.3	31024	53461	51070	45185	2.05244	0.00529693
Q96L58	Beta-1,3-galactosyltransferase 6	B3GALT6	FUNCTION: Beta-1,3-galactosyltransferase that transfers galactose from UDP-galactose to substrates with a terminal beta-linked galactose residue. Has a preference for galactose-beta-1,4-xylose that is found in the linker region of glycosaminoglycans, such as heparan sulfate and chondroitin sulfate. Has no activity towards substrates with terminal glucosamine or galactosamine residues. {ECO:000026…	sp|Q96L58|B3GT6_HUMAN	sp|Q96L58|B3GT6_HUMAN Beta-1,3-galactosyltransferase 6 OS=Homo sapiens OX=9606 GN=B3GALT6 PE=1 SV=2	1	3	3	3	12.2	37.137	125650	62382	79666	89232.7	17981	36195	29522	27899.3	3.19838	0.0352929
O94766	Galactosylgalactosylxylosylprotein 3-beta-glucuronosyltransferase 3	B3GAT3	FUNCTION: Glycosaminoglycans biosynthesis (PubMed:25893793). Involved in forming the linkage tetrasaccharide present in heparan sulfate and chondroitin sulfate. Transfers a glucuronic acid moiety from the uridine diphosphate-glucuronic acid (UDP-GlcUA) to the common linkage region trisaccharide Gal-beta-1,3-Gal-beta-1,4-Xyl covalently bound to a Ser residue at the glycosaminylglycan attachment si…	sp|O94766|B3GA3_HUMAN	sp|O94766|B3GA3_HUMAN Galactosylgalactosylxylosylprotein 3-beta-glucuronosyltransferase 3 OS=Homo sapiens OX=9606 GN=B3GAT3 PE=1 SV=2	1	6	6	6	28.1	37.121	740620	984490	770700	831937	183420	251930	257130	230827	3.60416	0.00170778
Q6Y288	Beta-1,3-glucosyltransferase	B3GLCT	FUNCTION: O-glucosyltransferase that transfers glucose toward fucose with a beta-1,3 linkage. Specifically glucosylates O-linked fucosylglycan on TSP type-1 domains of proteins, thereby contributing to elongation of O-fucosylglycan. {ECO:0000269|PubMed:16899492}.	sp|Q6Y288|B3GLT_HUMAN	sp|Q6Y288|B3GLT_HUMAN Beta-1,3-glucosyltransferase OS=Homo sapiens OX=9606 GN=B3GLCT PE=1 SV=2	1	7	7	7	21.7	56.563	239770	146030	224160	203320	28276	48200	42214	39563.3	5.1391	0.00521142
Q9NY97	N-acetyllactosaminide beta-1,3-N-acetylglucosaminyltransferase 2	B3GNT2	FUNCTION: Beta-1,3-N-acetylglucosaminyltransferase involved in the synthesis of poly-N-acetyllactosamine. Catalyzes the initiation and elongation of poly-N-acetyllactosamine chains. Shows a marked preference for Gal(beta1-4)Glc(NAc)-based acceptors (PubMed:9892646). Probably constitutes the main polylactosamine synthase. {ECO:0000269|PubMed:11042166, ECO:0000269|PubMed:25279697, ECO:0000269|PubMe…	sp|Q9NY97|B3GN2_HUMAN	sp|Q9NY97|B3GN2_HUMAN N-acetyllactosaminide beta-1,3-N-acetylglucosaminyltransferase 2 OS=Homo sapiens OX=9606 GN=B3GNT2 PE=1 SV=2	1	2	2	2	8.3	46.021	92581	29914	47394	56629.7	116980	146770	123490	129080	0.438718	0.0250675
Q9Y2A9	N-acetyllactosaminide beta-1,3-N-acetylglucosaminyltransferase 3	B3GNT3	FUNCTION: Beta-1,3-N-acetylglucosaminyltransferase involved in the synthesis of poly-N-acetyllactosamine. Has activity for type 2 oligosaccharides (PubMed:11042166). Also acts as a core1-1,3-N-acetylglucosaminyltransferase (Core1-beta3GlcNAcT) to form the 6-sulfo sialyl Lewis x on extended core1 O-glycans (PubMed:11439191). {ECO:0000269|PubMed:11042166, ECO:0000269|PubMed:11439191}.	sp|Q9Y2A9|B3GN3_HUMAN	sp|Q9Y2A9|B3GN3_HUMAN N-acetyllactosaminide beta-1,3-N-acetylglucosaminyltransferase 3 OS=Homo sapiens OX=9606 GN=B3GNT3 PE=1 SV=2	1	4	4	4	13.7	42.534	103420	117200	236740	152453	63482	85270	66342	71698	2.12633	0.13277
P15291	Beta-1,4-galactosyltransferase 1	B4GALT1	FUNCTION: [Beta-1,4-galactosyltransferase 1]: The Golgi complex form catalyzes the production of lactose in the lactating mammary gland and could also be responsible for the synthesis of complex-type N-linked oligosaccharides in many glycoproteins as well as the carbohydrate moieties of glycolipids. {ECO:0000269|PubMed:16157350}.; FUNCTION: [Processed beta-1,4-galactosyltransferase 1]: The cell s…	sp|P15291|B4GT1_HUMAN	sp|P15291|B4GT1_HUMAN Beta-1,4-galactosyltransferase 1 OS=Homo sapiens OX=9606 GN=B4GALT1 PE=1 SV=5	1	5	5	5	24.6	43.92	107100	201430	110350	139627	151380	87510	65873	101588	1.37445	0.397417
O43286	Beta-1,4-galactosyltransferase 5	B4GALT5	FUNCTION: Catalyzes the synthesis of lactosylceramide (LacCer) via the transfer of galactose from UDP-galactose to glucosylceramide (GlcCer) (PubMed:24498430). LacCer is the starting point in the biosynthesis of all gangliosides (membrane-bound glycosphingolipids) which play pivotal roles in the CNS including neuronal maturation and axonal and myelin formation (By similarity). Plays a role in the…	sp|O43286|B4GT5_HUMAN	sp|O43286|B4GT5_HUMAN Beta-1,4-galactosyltransferase 5 OS=Homo sapiens OX=9606 GN=B4GALT5 PE=1 SV=1	1	1	1	1	4.4	45.118	2886.3	3029.7	8909.6	4941.87	1844.4	14888	12033	9588.47	0.515397	0.353249
O43505	Beta-1,4-glucuronyltransferase 1	B4GAT1	FUNCTION: Beta-1,4-glucuronyltransferase involved in O-mannosylation of alpha-dystroglycan (DAG1). Transfers a glucuronic acid (GlcA) residue onto a xylose (Xyl) acceptor to produce the glucuronyl-beta-1,4-xylose-beta disaccharide primer, which is further elongated by LARGE1, during synthesis of phosphorylated O-mannosyl glycan (PubMed:25279699, PubMed:25279697). Phosphorylated O-mannosyl glycan …	sp|O43505|B4GA1_HUMAN	sp|O43505|B4GA1_HUMAN Beta-1,4-glucuronyltransferase 1 OS=Homo sapiens OX=9606 GN=B4GAT1 PE=1 SV=1	1	8	8	8	34.5	47.119	210620	362320	86703	219881	65499	89764	61170	72144.3	3.04779	0.139235
Q9NWV8	BRISC and BRCA1-A complex member 1	BABAM1	FUNCTION: Component of the BRCA1-A complex, a complex that specifically recognizes 'Lys-63'-linked ubiquitinated histones H2A and H2AX at DNA lesions sites, leading to target the BRCA1-BARD1 heterodimer to sites of DNA damage at double-strand breaks (DSBs). The BRCA1-A complex also possesses deubiquitinase activity that specifically removes 'Lys-63'-linked ubiquitin on histones H2A and H2AX. In t…	sp|Q9NWV8|BABA1_HUMAN	sp|Q9NWV8|BABA1_HUMAN BRISC and BRCA1-A complex member 1 OS=Homo sapiens OX=9606 GN=BABAM1 PE=1 SV=1	1	4	4	4	21.6	36.56	331940	236570	228310	265607	371160	496230	390660	419350	0.633377	0.0396879
Q9NXR7	BRISC and BRCA1-A complex member 2	BABAM2	FUNCTION: Component of the BRCA1-A complex, a complex that specifically recognizes 'Lys-63'-linked ubiquitinated histones H2A and H2AX at DNA lesions sites, leading to target the BRCA1-BARD1 heterodimer to sites of DNA damage at double-strand breaks (DSBs). The BRCA1-A complex also possesses deubiquitinase activity that specifically removes 'Lys-63'-linked ubiquitin on histones H2A and H2AX (PubM…	sp|Q9NXR7|BABA2_HUMAN	sp|Q9NXR7|BABA2_HUMAN BRISC and BRCA1-A complex member 2 OS=Homo sapiens OX=9606 GN=BABAM2 PE=1 SV=2	1	2	2	2	7.3	43.551	94308	91484	90897	92229.7	154390	154640	132600	147210	0.626518	0.00173496
O14867	Transcription regulator protein BACH1	BACH1	FUNCTION: Transcriptional regulator that acts as repressor or activator, depending on the context. Binds to NF-E2 DNA binding sites. Plays important roles in coordinating transcription activation and repression by MAFK (By similarity). Together with MAF, represses the transcription of genes under the control of the NFE2L2 oxidative stress pathway (PubMed:24035498). {ECO:0000250|UniProtKB:P97302, …	sp|O14867|BACH1_HUMAN	sp|O14867|BACH1_HUMAN Transcription regulator protein BACH1 OS=Homo sapiens OX=9606 GN=BACH1 PE=1 SV=2	1	2	2	2	4.2	81.957	339840	49671	71025	153512	10530	284930	221720	172393	0.890475	0.887159
Q92934	Bcl2-associated agonist of cell death	BAD	FUNCTION: Promotes cell death. Successfully competes for the binding to Bcl-X(L), Bcl-2 and Bcl-W, thereby affecting the level of heterodimerization of these proteins with BAX. Can reverse the death repressor activity of Bcl-X(L), but not that of Bcl-2 (By similarity). Appears to act as a link between growth factor receptor signaling and the apoptotic pathways. {ECO:0000250}.	sp|Q92934|BAD_HUMAN	sp|Q92934|BAD_HUMAN Bcl2-associated agonist of cell death OS=Homo sapiens OX=9606 GN=BAD PE=1 SV=3	1	2	2	2	28	18.392	178260	123460	137220	146313	124090	156820	138820	139910	1.04577	0.752879
Q99933	BAG family molecular chaperone regulator 1	BAG1	FUNCTION: Co-chaperone for HSP70 and HSC70 chaperone proteins. Acts as a nucleotide-exchange factor (NEF) promoting the release of ADP from the HSP70 and HSC70 proteins thereby triggering client/substrate protein release. Nucleotide release is mediated via its binding to the nucleotide-binding domain (NBD) of HSPA8/HSC70 where as the substrate release is mediated via its binding to the substrate-…	sp|Q99933|BAG1_HUMAN	sp|Q99933|BAG1_HUMAN BAG family molecular chaperone regulator 1 OS=Homo sapiens OX=9606 GN=BAG1 PE=1 SV=4	1	3	3	3	12.8	38.778	22112	55581	76188	51293.7	39142	39732	37149	38674.3	1.3263	0.468582
O95816	BAG family molecular chaperone regulator 2	BAG2	FUNCTION: Co-chaperone for HSP70 and HSC70 chaperone proteins. Acts as a nucleotide-exchange factor (NEF) promoting the release of ADP from the HSP70 and HSC70 proteins thereby triggering client/substrate protein release (PubMed:24318877, PubMed:9873016). {ECO:0000269|PubMed:24318877, ECO:0000269|PubMed:9873016}.	sp|O95816|BAG2_HUMAN	sp|O95816|BAG2_HUMAN BAG family molecular chaperone regulator 2 OS=Homo sapiens OX=9606 GN=BAG2 PE=1 SV=1	1	12	12	12	59.7	23.772	1221100	1470900	1438700	1376900	2292600	1559000	1999000	1950200	0.70603	0.0650878
O95817	BAG family molecular chaperone regulator 3	BAG3	FUNCTION: Co-chaperone for HSP70 and HSC70 chaperone proteins. Acts as a nucleotide-exchange factor (NEF) promoting the release of ADP from the HSP70 and HSC70 proteins thereby triggering client/substrate protein release. Nucleotide release is mediated via its binding to the nucleotide-binding domain (NBD) of HSPA8/HSC70 where as the substrate release is mediated via its binding to the substrate-…	sp|O95817|BAG3_HUMAN	sp|O95817|BAG3_HUMAN BAG family molecular chaperone regulator 3 OS=Homo sapiens OX=9606 GN=BAG3 PE=1 SV=3	1	18	18	18	52	61.594	342730	255840	246740	281770	1110400	1335500	1047000	1164300	0.242008	0.000680375
O95429	BAG family molecular chaperone regulator 4	BAG4	FUNCTION: Inhibits the chaperone activity of HSP70/HSC70 by promoting substrate release (By similarity). Prevents constitutive TNFRSF1A signaling. Negative regulator of PRKN translocation to damaged mitochondria. {ECO:0000250, ECO:0000269|PubMed:24270810}.	sp|O95429|BAG4_HUMAN	sp|O95429|BAG4_HUMAN BAG family molecular chaperone regulator 4 OS=Homo sapiens OX=9606 GN=BAG4 PE=1 SV=1	1	5	5	5	16.2	49.593	27875	47333	65129	46779	187160	147940	181470	172190	0.271671	0.00153253
Q9UL15	BAG family molecular chaperone regulator 5	BAG5	FUNCTION: Inhibits both auto-ubiquitination of PRKN and ubiquitination of target proteins by PRKN (By similarity). May function as a nucleotide exchange factor for HSP/HSP70, promoting ADP release, and activating Hsp70-mediated refolding. {ECO:0000250, ECO:0000269|PubMed:20223214}.	sp|Q9UL15|BAG5_HUMAN	sp|Q9UL15|BAG5_HUMAN BAG family molecular chaperone regulator 5 OS=Homo sapiens OX=9606 GN=BAG5 PE=1 SV=1	1	8	8	8	25.1	51.199	1669400	313720	212130	731750	315610	407950	281310	334957	2.18461	0.447194
P46379	Large proline-rich protein BAG6	BAG6	FUNCTION: ATP-independent molecular chaperone preventing the aggregation of misfolded and hydrophobic patches-containing proteins (PubMed:21636303). Functions as part of a cytosolic protein quality control complex, the BAG6/BAT3 complex, which maintains these client proteins in a soluble state and participates in their proper delivery to the endoplasmic reticulum or alternatively can promote thei…	sp|P46379|BAG6_HUMAN	sp|P46379|BAG6_HUMAN Large proline-rich protein BAG6 OS=Homo sapiens OX=9606 GN=BAG6 PE=1 SV=2	1	15	15	15	22.5	119.41	146590	91377	80354	106107	1359500	1413600	1713600	1.49557e+06	0.0709477	0.000242859
Q9UQB8	Brain-specific angiogenesis inhibitor 1-associated protein 2	BAIAP2	FUNCTION: Adapter protein that links membrane-bound small G-proteins to cytoplasmic effector proteins. Necessary for CDC42-mediated reorganization of the actin cytoskeleton and for RAC1-mediated membrane ruffling. Involved in the regulation of the actin cytoskeleton by WASF family members and the Arp2/3 complex. Plays a role in neurite growth. Acts syngeristically with ENAH to promote filipodia f…	sp|Q9UQB8|BAIP2_HUMAN	sp|Q9UQB8|BAIP2_HUMAN Brain-specific angiogenesis inhibitor 1-associated protein 2 OS=Homo sapiens OX=9606 GN=BAIAP2 PE=1 SV=1	1	20	20	20	54	60.867	1581400	1603300	1681300	1622000	817270	907850	909420	878180	1.847	6.53909e-05
Q9UHR4	Brain-specific angiogenesis inhibitor 1-associated protein 2-like protein 1	BAIAP2L1	FUNCTION: May function as adapter protein. Involved in the formation of clusters of actin bundles. Plays a role in the reorganization of the actin cytoskeleton in response to bacterial infection. {ECO:0000269|PubMed:17430976, ECO:0000269|PubMed:19366662, ECO:0000269|PubMed:22921828}.	sp|Q9UHR4|BI2L1_HUMAN	sp|Q9UHR4|BI2L1_HUMAN Brain-specific angiogenesis inhibitor 1-associated protein 2-like protein 1 OS=Homo sapiens OX=9606 GN=BAIAP2L1 PE=1 SV=2	1	13	13	13	38.9	56.882	1090600	1166200	1067500	1108100	884800	1095900	802230	927643	1.19453	0.122476
O75531	Barrier-to-autointegration factor	BANF1	FUNCTION: Plays fundamental roles in nuclear assembly, chromatin organization, gene expression and gonad development. May potently compress chromatin structure and be involved in membrane recruitment and chromatin decondensation during nuclear assembly. Contains 2 non-specific dsDNA-binding sites which may promote DNA cross-bridging. {ECO:0000269|PubMed:12163470}.; FUNCTION: (Microbial infection)…	sp|O75531|BAF_HUMAN	sp|O75531|BAF_HUMAN Barrier-to-autointegration factor OS=Homo sapiens OX=9606 GN=BANF1 PE=1 SV=1	1	5	5	5	44.9	10.058	3587500	3516100	3762100	3621900	3175500	1673600	2296000	2381700	1.52072	0.0484441
Q92560	Ubiquitin carboxyl-terminal hydrolase BAP1	BAP1	FUNCTION: Deubiquitinating enzyme that plays a key role in chromatin by mediating deubiquitination of histone H2A and HCFC1 (PubMed:12485996, PubMed:18757409, PubMed:20436459, PubMed:25451922). Catalytic component of the PR-DUB complex, a complex that specifically mediates deubiquitination of histone H2A monoubiquitinated at 'Lys-119' (H2AK119ub1) (PubMed:20436459, PubMed:25451922). Does not deub…	sp|Q92560|BAP1_HUMAN	sp|Q92560|BAP1_HUMAN Ubiquitin carboxyl-terminal hydrolase BAP1 OS=Homo sapiens OX=9606 GN=BAP1 PE=1 SV=2	1	5	5	5	8.5	80.361	90283	119440	113510	107744	178010	100390	88415	122272	0.881188	0.647755
Q8IXM2	Chromatin complexes subunit BAP18	BAP18	FUNCTION: Component of chromatin complexes such as the MLL1/MLL and NURF complexes.	sp|Q8IXM2|BAP18_HUMAN	sp|Q8IXM2|BAP18_HUMAN Chromatin complexes subunit BAP18 OS=Homo sapiens OX=9606 GN=BAP18 PE=1 SV=1	1	7	7	7	59.9	17.9	248090	302300	285670	278687	547330	835140	792040	724837	0.384482	0.00804186
Q99728	BRCA1-associated RING domain protein 1	BARD1	FUNCTION: E3 ubiquitin-protein ligase. The BRCA1-BARD1 heterodimer specifically mediates the formation of 'Lys-6'-linked polyubiquitin chains and coordinates a diverse range of cellular pathways such as DNA damage repair, ubiquitination and transcriptional regulation to maintain genomic stability. Plays a central role in the control of the cell cycle in response to DNA damage. Acts by mediating u…	sp|Q99728|BARD1_HUMAN	sp|Q99728|BARD1_HUMAN BRCA1-associated RING domain protein 1 OS=Homo sapiens OX=9606 GN=BARD1 PE=1 SV=2	1	4	4	4	8.8	86.647	6258.4	3513.3	13097	7622.9	75494	45965	16280	45913	0.166029	0.0916738
Q6ZT62	Bargin	BARGIN	FUNCTION: GTPase activating protein (GAP) which specifically converts GTP-bound RAC1 and CDC42 in their inactive GDP-bound form. The GAP activity is enhanced by the non-covalent binding of K-29 and K-48 polyubiquitin chains. {ECO:0000269|PubMed:23223568}.	sp|Q6ZT62|BGIN_HUMAN;sp|Q9Y3L3|3BP1_HUMAN	sp|Q6ZT62|BGIN_HUMAN Bargin OS=Homo sapiens OX=9606 GN=BARGIN PE=1 SV=2;sp|Q9Y3L3|3BP1_HUMAN SH3 domain-binding protein 1 OS=Homo sapiens OX=9606 GN=SH3BP1 PE=1 SV=3	2	11	11	10	19.8	73.599	189780	109900	112240	137307	249730	262790	183720	232080	0.591635	0.0575167
Q07812	Apoptosis regulator BAX	BAX	FUNCTION: Plays a role in the mitochondrial apoptotic process. Under normal conditions, BAX is largely cytosolic via constant retrotranslocation from mitochondria to the cytosol mediated by BCL2L1/Bcl-xL, which avoids accumulation of toxic BAX levels at the mitochondrial outer membrane (MOM) (PubMed:21458670). Under stress conditions, undergoes a conformation change that causes translocation to t…	sp|Q07812|BAX_HUMAN	sp|Q07812|BAX_HUMAN Apoptosis regulator BAX OS=Homo sapiens OX=9606 GN=BAX PE=1 SV=1	1	8	8	8	49	21.184	1506600	1574200	1395000	1.49193e+06	1077700	890590	882630	950307	1.56995	0.00277437
Q9NRL2	Bromodomain adjacent to zinc finger domain protein 1A	BAZ1A	FUNCTION: Component of the ACF complex, an ATP-dependent chromatin remodeling complex, that regulates spacing of nucleosomes using ATP to generate evenly spaced nucleosomes along the chromatin. The ATPase activity of the complex is regulated by the length of flanking DNA. Also involved in facilitating the DNA replication process. BAZ1A is the accessory, non-catalytic subunit of the complex which …	sp|Q9NRL2|BAZ1A_HUMAN	sp|Q9NRL2|BAZ1A_HUMAN Bromodomain adjacent to zinc finger domain protein 1A OS=Homo sapiens OX=9606 GN=BAZ1A PE=1 SV=2	1	20	20	20	18.6	178.7	330140	233520	514200	359287	795840	665110	714620	725190	0.495438	0.0156887
Q9UIG0	Tyrosine-protein kinase BAZ1B	BAZ1B	FUNCTION: Atypical tyrosine-protein kinase that plays a central role in chromatin remodeling and acts as a transcription regulator. Involved in DNA damage response by phosphorylating 'Tyr-142' of histone H2AX (H2AXY142ph). H2AXY142ph plays a central role in DNA repair and acts as a mark that distinguishes between apoptotic and repair responses to genotoxic stress. Essential component of the WICH …	sp|Q9UIG0|BAZ1B_HUMAN	sp|Q9UIG0|BAZ1B_HUMAN Tyrosine-protein kinase BAZ1B OS=Homo sapiens OX=9606 GN=BAZ1B PE=1 SV=2	1	39	39	39	34.5	170.9	2106100	2431600	2024000	2.18723e+06	3428600	4210700	4173800	3937700	0.55546	0.00349665
Q9UIF9	Bromodomain adjacent to zinc finger domain protein 2A	BAZ2A	FUNCTION: Essential component of the NoRC (nucleolar remodeling complex) complex, a complex that mediates silencing of a fraction of rDNA by recruiting histone-modifying enzymes and DNA methyltransferases, leading to heterochromatin formation and transcriptional silencing. In the complex, it plays a central role by being recruited to rDNA and by targeting chromatin modifying enzymes such as HDAC1…	sp|Q9UIF9|BAZ2A_HUMAN	sp|Q9UIF9|BAZ2A_HUMAN Bromodomain adjacent to zinc finger domain protein 2A OS=Homo sapiens OX=9606 GN=BAZ2A PE=1 SV=4	1	15	15	15	9.7	211.2	203170	146400	289830	213133	806690	690470	633850	710337	0.300046	0.00164209
Q9UIF8	Bromodomain adjacent to zinc finger domain protein 2B	BAZ2B	FUNCTION: May play a role in transcriptional regulation interacting with ISWI.	sp|Q9UIF8|BAZ2B_HUMAN	sp|Q9UIF8|BAZ2B_HUMAN Bromodomain adjacent to zinc finger domain protein 2B OS=Homo sapiens OX=9606 GN=BAZ2B PE=1 SV=3	1	2	2	2	1.1	240.46	213470	162640	200720	192277	94934	228870	332210	218671	0.879295	0.726609
Q8WY36	HMG box transcription factor BBX	BBX	FUNCTION: Transcription factor that is necessary for cell cycle progression from G1 to S phase. {ECO:0000269|PubMed:11680820}.	sp|Q8WY36|BBX_HUMAN	sp|Q8WY36|BBX_HUMAN HMG box transcription factor BBX OS=Homo sapiens OX=9606 GN=BBX PE=1 SV=1	1	6	6	6	13	105.13	9313.4	28808	39594	25905.1	37051	34322	154810	75394.3	0.343595	0.290773
P50895	Basal cell adhesion molecule	BCAM	FUNCTION: Laminin alpha-5 receptor. May mediate intracellular signaling. {ECO:0000269|PubMed:9616226}.	sp|P50895|BCAM_HUMAN	sp|P50895|BCAM_HUMAN Basal cell adhesion molecule OS=Homo sapiens OX=9606 GN=BCAM PE=1 SV=2	1	17	17	17	40.4	67.404	2457700	2710900	2929500	2.69937e+06	360340	378350	431170	389953	6.92228	7.46395e-05
Q9UHQ4	B-cell receptor-associated protein 29	BCAP29	FUNCTION: May play a role in anterograde transport of membrane proteins from the endoplasmic reticulum to the Golgi. May be involved in CASP8-mediated apoptosis (By similarity). {ECO:0000250}.	sp|Q9UHQ4|BAP29_HUMAN	sp|Q9UHQ4|BAP29_HUMAN B-cell receptor-associated protein 29 OS=Homo sapiens OX=9606 GN=BCAP29 PE=1 SV=2	1	3	3	3	16.6	28.32	29635	71574	48961	50056.7	63008	138180	102880	101356	0.49387	0.108088
P51572	B-cell receptor-associated protein 31	BCAP31	FUNCTION: Functions as a chaperone protein. Is one of the most abundant endoplasmic reticulum (ER) proteins. Plays a role in the export of secreted proteins in the ER, the recognition of abnormally folded protein and their targeting to the ER associated-degradation (ERAD). Also serves as a cargo receptor for the export of transmembrane proteins. May be involved in CASP8-mediated apoptosis. {ECO:0…	sp|P51572|BAP31_HUMAN	sp|P51572|BAP31_HUMAN B-cell receptor-associated protein 31 OS=Homo sapiens OX=9606 GN=BCAP31 PE=1 SV=3	1	18	18	18	51.6	27.991	5387000	5521200	5237200	5381800	4394300	4190300	3875500	4.15337e+06	1.29577	0.00202194
P56945	Breast cancer anti-estrogen resistance protein 1	BCAR1	FUNCTION: Docking protein which plays a central coordinating role for tyrosine kinase-based signaling related to cell adhesion (PubMed:12832404, PubMed:12432078). Implicated in induction of cell migration and cell branching (PubMed:12432078, PubMed:12832404, PubMed:17038317). Involved in the BCAR3-mediated inhibition of TGFB signaling (By similarity). {ECO:0000250|UniProtKB:Q61140, ECO:0000269|Pu…	sp|P56945|BCAR1_HUMAN;sp|Q14511|CASL_HUMAN	sp|P56945|BCAR1_HUMAN Breast cancer anti-estrogen resistance protein 1 OS=Homo sapiens OX=9606 GN=BCAR1 PE=1 SV=2	2	11	11	11	22.2	93.371	329370	309060	226990	288473	264570	395110	346340	335340	0.860241	0.395551
O75934	Pre-mRNA-splicing factor SPF27	BCAS2	FUNCTION: Required for pre-mRNA splicing as component of the activated spliceosome (PubMed:28502770, PubMed:28076346, PubMed:29360106, PubMed:29301961, PubMed:30705154). Component of the PRP19-CDC5L complex that forms an integral part of the spliceosome and is required for activating pre-mRNA splicing. May have a scaffolding role in the spliceosome assembly as it contacts all other components of …	sp|O75934|SPF27_HUMAN	sp|O75934|SPF27_HUMAN Pre-mRNA-splicing factor SPF27 OS=Homo sapiens OX=9606 GN=BCAS2 PE=1 SV=1	1	10	10	10	71.6	26.131	1529700	2653700	2007900	2.06377e+06	1724100	2477200	2640800	2280700	0.904883	0.641173
O15382	Branched-chain-amino-acid aminotransferase, mitochondrial	BCAT2	FUNCTION: Catalyzes the first reaction in the catabolism of the essential branched chain amino acids leucine, isoleucine, and valine. May also function as a transporter of branched chain alpha-keto acids.	sp|O15382|BCAT2_HUMAN	sp|O15382|BCAT2_HUMAN Branched-chain-amino-acid aminotransferase, mitochondrial OS=Homo sapiens OX=9606 GN=BCAT2 PE=1 SV=2	1	12	12	12	39.8	44.287	5490000	4602200	4767200	4.95313e+06	5403100	4364200	4319300	4.69553e+06	1.05486	0.59516
Q9P287	BRCA2 and CDKN1A-interacting protein	BCCIP	FUNCTION: During interphase, required for microtubule organizing and anchoring activities. During mitosis, required for the organization and stabilization of the spindle pole (PubMed:28394342). Isoform 2/alpha is particularly important for the regulation of microtubule anchoring, microtubule stability, spindle architecture and spindle orientation, compared to isoform 1/beta (PubMed:28394342). May…	sp|Q9P287|BCCIP_HUMAN	sp|Q9P287|BCCIP_HUMAN BRCA2 and CDKN1A-interacting protein OS=Homo sapiens OX=9606 GN=BCCIP PE=1 SV=1	1	7	7	7	32.5	35.979	1237400	882560	946560	1.02217e+06	1446300	1498800	1517200	1.48743e+06	0.687206	0.0138882
P12694	2-oxoisovalerate dehydrogenase subunit alpha, mitochondrial	BCKDHA	FUNCTION: The branched-chain alpha-keto dehydrogenase complex catalyzes the overall conversion of alpha-keto acids to acyl-CoA and CO(2). It contains multiple copies of three enzymatic components: branched-chain alpha-keto acid decarboxylase (E1), lipoamide acyltransferase (E2) and lipoamide dehydrogenase (E3).	sp|P12694|ODBA_HUMAN	sp|P12694|ODBA_HUMAN 2-oxoisovalerate dehydrogenase subunit alpha, mitochondrial OS=Homo sapiens OX=9606 GN=BCKDHA PE=1 SV=2	1	12	12	12	36.4	50.47	1290900	1570200	1011600	1290900	1163500	888290	994640	1.01548e+06	1.27123	0.200857
P21953	2-oxoisovalerate dehydrogenase subunit beta, mitochondrial	BCKDHB	FUNCTION: The branched-chain alpha-keto dehydrogenase complex catalyzes the overall conversion of alpha-keto acids to acyl-CoA and CO(2). It contains multiple copies of three enzymatic components: branched-chain alpha-keto acid decarboxylase (E1), lipoamide acyltransferase (E2) and lipoamide dehydrogenase (E3).	sp|P21953|ODBB_HUMAN	sp|P21953|ODBB_HUMAN 2-oxoisovalerate dehydrogenase subunit beta, mitochondrial OS=Homo sapiens OX=9606 GN=BCKDHB PE=1 SV=2	1	8	8	8	35.2	43.122	805140	809140	858830	824370	141810	114470	170510	142263	5.79468	8.62157e-06
O14874	[3-methyl-2-oxobutanoate dehydrogenase [lipoamide]] kinase, mitochondrial	BCKDK	FUNCTION: Catalyzes the phosphorylation and inactivation of the branched-chain alpha-ketoacid dehydrogenase complex, the key regulatory enzyme of the valine, leucine and isoleucine catabolic pathways. Key enzyme that regulate the activity state of the BCKD complex. {ECO:0000269|PubMed:24449431}.	sp|O14874|BCKD_HUMAN	sp|O14874|BCKD_HUMAN [3-methyl-2-oxobutanoate dehydrogenase [lipoamide]] kinase, mitochondrial OS=Homo sapiens OX=9606 GN=BCKDK PE=1 SV=2	1	7	7	7	28.4	46.36	136070	159340	73479	122963	251730	273690	212500	245973	0.499904	0.0170419
Q9BXK5	Bcl-2-like protein 13	BCL2L13	FUNCTION: May promote the activation of caspase-3 and apoptosis.	sp|Q9BXK5|B2L13_HUMAN	sp|Q9BXK5|B2L13_HUMAN Bcl-2-like protein 13 OS=Homo sapiens OX=9606 GN=BCL2L13 PE=1 SV=1	1	10	10	10	34.8	52.723	1129100	1260800	1372100	1254000	992470	1192900	1162400	1.11592e+06	1.12373	0.215448
Q8WUZ0	B-cell CLL/lymphoma 7 protein family member C	BCL7C	FUNCTION: May play an anti-apoptotic role. {ECO:0000250}.	sp|Q8WUZ0|BCL7C_HUMAN;sp|Q9BQE9|BCL7B_HUMAN	sp|Q8WUZ0|BCL7C_HUMAN B-cell CLL/lymphoma 7 protein family member C OS=Homo sapiens OX=9606 GN=BCL7C PE=1 SV=3	2	3	3	2	25.3	23.468	13857	2221	78872	31650	2698.6	161290	79143	81043.9	0.390529	0.392896
Q86UU0	B-cell CLL/lymphoma 9-like protein	BCL9L	FUNCTION: Transcriptional regulator that acts as an activator. Promotes beta-catenin transcriptional activity. Plays a role in tumorigenesis. Enhances the neoplastic transforming activity of CTNNB1 (By similarity). {ECO:0000250}.	sp|Q86UU0|BCL9L_HUMAN	sp|Q86UU0|BCL9L_HUMAN B-cell CLL/lymphoma 9-like protein OS=Homo sapiens OX=9606 GN=BCL9L PE=1 SV=1	1	3	3	3	3.1	157.13	20709	25667	27525	24633.7	29512	114480	81583	75191.7	0.327612	0.111314
Q9NYF8	Bcl-2-associated transcription factor 1	BCLAF1	FUNCTION: Death-promoting transcriptional repressor. May be involved in cyclin-D1/CCND1 mRNA stability through the SNARP complex which associates with both the 3'end of the CCND1 gene and its mRNA. {ECO:0000269|PubMed:18794151}.	sp|Q9NYF8|BCLF1_HUMAN	sp|Q9NYF8|BCLF1_HUMAN Bcl-2-associated transcription factor 1 OS=Homo sapiens OX=9606 GN=BCLAF1 PE=1 SV=2	1	22	21	21	29.9	106.12	3141800	2342700	2400000	2.62817e+06	2618000	3225700	3237500	3.02707e+06	0.868222	0.291727
Q6W2J9	BCL-6 corepressor	BCOR	FUNCTION: Transcriptional corepressor. May specifically inhibit gene expression when recruited to promoter regions by sequence-specific DNA-binding proteins such as BCL6 and MLLT3. This repression may be mediated at least in part by histone deacetylase activities which can associate with this corepressor. Involved in the repression of TFAP2A; impairs binding of BCL6 and KDM2B to TFAP2A promoter r…	sp|Q6W2J9|BCOR_HUMAN	sp|Q6W2J9|BCOR_HUMAN BCL-6 corepressor OS=Homo sapiens OX=9606 GN=BCOR PE=1 SV=1	1	6	6	6	5.2	192.19	21477	30860	33148	28495	21938	70548	73285	55257	0.515681	0.191717
P11274	Breakpoint cluster region protein	BCR	FUNCTION: Protein with a unique structure having two opposing regulatory activities toward small GTP-binding proteins. The C-terminus is a GTPase-activating protein (GAP) domain which stimulates GTP hydrolysis by RAC1, RAC2 and CDC42. Accelerates the intrinsic rate of GTP hydrolysis of RAC1 or CDC42, leading to down-regulation of the active GTP-bound form (PubMed:7479768, PubMed:1903516, PubMed:1…	sp|P11274|BCR_HUMAN	sp|P11274|BCR_HUMAN Breakpoint cluster region protein OS=Homo sapiens OX=9606 GN=BCR PE=1 SV=2	1	5	5	5	6.1	142.82	78955	14091	46025	46357	15759	76873	22405	38345.7	1.20892	0.780932
Q9Y276	Mitochondrial chaperone BCS1	BCS1L	FUNCTION: Chaperone necessary for the assembly of mitochondrial respiratory chain complex III. Plays an important role in the maintenance of mitochondrial tubular networks, respiratory chain assembly and formation of the LETM1 complex. {ECO:0000269|PubMed:18628306}.	sp|Q9Y276|BCS1_HUMAN	sp|Q9Y276|BCS1_HUMAN Mitochondrial chaperone BCS1 OS=Homo sapiens OX=9606 GN=BCS1L PE=1 SV=1	1	14	14	14	47.5	47.534	1985300	1899200	1758900	1.88113e+06	881820	953810	862850	899493	2.09133	0.000163587
Q02338	D-beta-hydroxybutyrate dehydrogenase, mitochondrial	BDH1		sp|Q02338|BDH_HUMAN	sp|Q02338|BDH_HUMAN D-beta-hydroxybutyrate dehydrogenase, mitochondrial OS=Homo sapiens OX=9606 GN=BDH1 PE=1 SV=3	1	8	8	8	25.9	38.157	761980	856030	704080	774030	1283600	810250	1214100	1102650	0.701973	0.0998775
Q14457	Beclin-1	BECN1	FUNCTION: Plays a central role in autophagy (PubMed:23184933, PubMed:28445460). Acts as core subunit of the PI3K complex that mediates formation of phosphatidylinositol 3-phosphate; different complex forms are believed to play a role in multiple membrane trafficking pathways: PI3KC3-C1 is involved in initiation of autophagosomes and PI3KC3-C2 in maturation of autophagosomes and endocytosis. Invol…	sp|Q14457|BECN1_HUMAN	sp|Q14457|BECN1_HUMAN Beclin-1 OS=Homo sapiens OX=9606 GN=BECN1 PE=1 SV=2	1	3	3	3	8.9	51.896	14530	99483	142020	85344.3	27978	160060	175350	121129	0.704572	0.58267
O15155	BET1 homolog	BET1	FUNCTION: Required for vesicular transport from the ER to the Golgi complex. Functions as a SNARE involved in the docking process of ER-derived vesicles with the cis-Golgi membrane (By similarity). {ECO:0000250}.	sp|O15155|BET1_HUMAN	sp|O15155|BET1_HUMAN BET1 homolog OS=Homo sapiens OX=9606 GN=BET1 PE=1 SV=1	1	2	2	2	24.6	13.289	49761	405860	441360	298994	496580	273780	493230	421197	0.709867	0.447227
Q9NYM9	BET1-like protein	BET1L	FUNCTION: Vesicle SNARE required for targeting and fusion of retrograde transport vesicles with the Golgi complex. Required for the integrity of the Golgi complex (By similarity). {ECO:0000250|UniProtKB:O35152}.	sp|Q9NYM9|BET1L_HUMAN	sp|Q9NYM9|BET1L_HUMAN BET1-like protein OS=Homo sapiens OX=9606 GN=BET1L PE=1 SV=1	1	2	2	2	30.6	12.388	21552	130710	24850	59037.3	82936	1286.7	3368.9	29197.2	2.02202	0.541853
P21810	Biglycan	BGN	FUNCTION: May be involved in collagen fiber assembly. {ECO:0000250}.	sp|P21810|PGS1_HUMAN	sp|P21810|PGS1_HUMAN Biglycan OS=Homo sapiens OX=9606 GN=BGN PE=1 SV=2	1	4	4	4	15.2	41.654	6074.2	5500.3	7410.8	6328.43	196800	5662.5	118930	107131	0.059072	0.143467
Q96G01	Protein bicaudal D homolog 1	BICD1	FUNCTION: Regulates coat complex coatomer protein I (COPI)-independent Golgi-endoplasmic reticulum transport by recruiting the dynein-dynactin motor complex.	sp|Q96G01|BICD1_HUMAN	sp|Q96G01|BICD1_HUMAN Protein bicaudal D homolog 1 OS=Homo sapiens OX=9606 GN=BICD1 PE=1 SV=3	1	8	8	7	9.6	110.75	217330	276130	275960	256473	71392	172630	144010	129344	1.98288	0.0240499
Q8TD16	Protein bicaudal D homolog 2	BICD2	FUNCTION: Acts as an adapter protein linking the dynein motor complex to various cargos and converts dynein from a non-processive to a highly processive motor in the presence of dynactin. Facilitates and stabilizes the interaction between dynein and dynactin and activates dynein processivity (the ability to move along a microtubule for a long distance without falling off the track) (By similarity…	sp|Q8TD16|BICD2_HUMAN	sp|Q8TD16|BICD2_HUMAN Protein bicaudal D homolog 2 OS=Homo sapiens OX=9606 GN=BICD2 PE=1 SV=1	1	5	4	4	7.3	93.532	357910	134520	183480	225303	34184	123600	84601	80795	2.78858	0.117261
P55957	BH3-interacting domain death agonist	BID	FUNCTION: The major proteolytic product p15 BID allows the release of cytochrome c (By similarity). Isoform 1, isoform 2 and isoform 4 induce ICE-like proteases and apoptosis. Isoform 3 does not induce apoptosis. Counters the protective effect of Bcl-2. {ECO:0000250|UniProtKB:P70444, ECO:0000269|PubMed:14583606}.	sp|P55957|BID_HUMAN	sp|P55957|BID_HUMAN BH3-interacting domain death agonist OS=Homo sapiens OX=9606 GN=BID PE=1 SV=1	1	6	6	6	53.3	21.994	284230	206810	110540	200527	926630	1150100	601130	892620	0.22465	0.0143596
O00499	Myc box-dependent-interacting protein 1	BIN1	FUNCTION: Is a key player in the control of plasma membrane curvature, membrane shaping and membrane remodeling. Required in muscle cells for the formation of T-tubules, tubular invaginations of the plasma membrane that function in depolarization-contraction coupling (PubMed:24755653). Is a negative regulator of endocytosis (By similarity). Is also involved in the regulation of intracellular vesi…	sp|O00499|BIN1_HUMAN	sp|O00499|BIN1_HUMAN Myc box-dependent-interacting protein 1 OS=Homo sapiens OX=9606 GN=BIN1 PE=1 SV=1	1	12	12	12	30.4	64.699	1305200	1149000	790840	1081680	713510	1010900	789550	837987	1.29081	0.239406
Q9NQY0	Bridging integrator 3	BIN3	FUNCTION: Involved in cytokinesis and septation where it has a role in the localization of F-actin.	sp|Q9NQY0|BIN3_HUMAN	sp|Q9NQY0|BIN3_HUMAN Bridging integrator 3 OS=Homo sapiens OX=9606 GN=BIN3 PE=1 SV=1	1	1	1	1	7.5	29.665	25873	22619	22463	23651.7	20816	48713	45284	38271	0.618005	0.174033
Q9NR09	Baculoviral IAP repeat-containing protein 6	BIRC6	FUNCTION: Anti-apoptotic protein which can regulate cell death by controlling caspases and by acting as an E3 ubiquitin-protein ligase. Has an unusual ubiquitin conjugation system in that it could combine in a single polypeptide, ubiquitin conjugating (E2) with ubiquitin ligase (E3) activity, forming a chimeric E2/E3 ubiquitin ligase. Its tragets include CASP9 and DIABLO/SMAC. Acts as an inhibito…	sp|Q9NR09|BIRC6_HUMAN	sp|Q9NR09|BIRC6_HUMAN Baculoviral IAP repeat-containing protein 6 OS=Homo sapiens OX=9606 GN=BIRC6 PE=1 SV=2	1	25	25	25	9	530.25	702000	652540	588210	647583	719950	1255900	1232400	1.06942e+06	0.605548	0.0767675
P54132	Bloom syndrome protein	BLM	FUNCTION: ATP-dependent DNA helicase that unwinds single- and double-stranded DNA in a 3'-5' direction (PubMed:9388193, PubMed:24816114, PubMed:25901030). Participates in DNA replication and repair (PubMed:12019152, PubMed:21325134, PubMed:23509288). Involved in 5'-end resection of DNA during double-strand break (DSB) repair: unwinds DNA and recruits DNA2 which mediates the cleavage of 5'-ssDNA (…	sp|P54132|BLM_HUMAN	sp|P54132|BLM_HUMAN Bloom syndrome protein OS=Homo sapiens OX=9606 GN=BLM PE=1 SV=1	1	12	12	12	13.5	159	36472	23484	38144	32700	252120	302680	268010	274270	0.119226	0.000102274
Q13867	Bleomycin hydrolase	BLMH	FUNCTION: The normal physiological role of BLM hydrolase is unknown, but it catalyzes the inactivation of the antitumor drug BLM (a glycopeptide) by hydrolyzing the carboxamide bond of its B-aminoalaninamide moiety thus protecting normal and malignant cells from BLM toxicity. {ECO:0000250}.	sp|Q13867|BLMH_HUMAN	sp|Q13867|BLMH_HUMAN Bleomycin hydrolase OS=Homo sapiens OX=9606 GN=BLMH PE=1 SV=1	1	11	11	11	32.7	52.562	485410	402040	371780	419743	546610	588250	469780	534880	0.784743	0.0767464
Q6QNY1	Biogenesis of lysosome-related organelles complex 1 subunit 2	BLOC1S2	FUNCTION: Component of the BLOC-1 complex, a complex that is required for normal biogenesis of lysosome-related organelles (LRO), such as platelet dense granules and melanosomes (PubMed:15102850, PubMed:17182842). In concert with the AP-3 complex, the BLOC-1 complex is required to target membrane protein cargos into vesicles assembled at cell bodies for delivery into neurites and nerve terminals.…	sp|Q6QNY1|BL1S2_HUMAN	sp|Q6QNY1|BL1S2_HUMAN Biogenesis of lysosome-related organelles complex 1 subunit 2 OS=Homo sapiens OX=9606 GN=BLOC1S2 PE=1 SV=1	1	1	1	1	12	15.961	144630	140650	159760	148347	82121	140060	135570	119250	1.24399	0.209928
Q6QNY0	Biogenesis of lysosome-related organelles complex 1 subunit 3	BLOC1S3	FUNCTION: Component of the BLOC-1 complex, a complex that is required for normal biogenesis of lysosome-related organelles (LRO), such as platelet dense granules and melanosomes. In concert with the AP-3 complex, the BLOC-1 complex is required to target membrane protein cargos into vesicles assembled at cell bodies for delivery into neurites and nerve terminals. The BLOC-1 complex, in association…	sp|Q6QNY0|BL1S3_HUMAN	sp|Q6QNY0|BL1S3_HUMAN Biogenesis of lysosome-related organelles complex 1 subunit 3 OS=Homo sapiens OX=9606 GN=BLOC1S3 PE=1 SV=1	1	3	3	3	23.3	21.255	52448	87077	110690	83405	38936	74062	83749	65582.3	1.27176	0.45781
Q8TDH9	Biogenesis of lysosome-related organelles complex 1 subunit 5	BLOC1S5	FUNCTION: Component of the BLOC-1 complex, a complex that is required for normal biogenesis of lysosome-related organelles (LRO), such as platelet dense granules and melanosomes. In concert with the AP-3 complex, the BLOC-1 complex is required to target membrane protein cargos into vesicles assembled at cell bodies for delivery into neurites and nerve terminals. The BLOC-1 complex, in association…	sp|Q8TDH9|BL1S5_HUMAN	sp|Q8TDH9|BL1S5_HUMAN Biogenesis of lysosome-related organelles complex 1 subunit 5 OS=Homo sapiens OX=9606 GN=BLOC1S5 PE=1 SV=1	1	6	6	6	42.8	21.609	212530	238080	165340	205317	92285	181320	142680	138762	1.47964	0.11743
P53004	Biliverdin reductase A	BLVRA	FUNCTION: Reduces the gamma-methene bridge of the open tetrapyrrole, biliverdin IX alpha, to bilirubin with the concomitant oxidation of a NADH or NADPH cofactor.	sp|P53004|BIEA_HUMAN	sp|P53004|BIEA_HUMAN Biliverdin reductase A OS=Homo sapiens OX=9606 GN=BLVRA PE=1 SV=2	1	11	11	11	46.3	33.428	761070	407040	460300	542803	1666500	1222100	1042000	1310200	0.41429	0.0236836
P30043	Flavin reductase (NADPH)	BLVRB	FUNCTION: Broad specificity oxidoreductase that catalyzes the NADPH-dependent reduction of a variety of flavins, such as riboflavin, FAD or FMN, biliverdins, methemoglobin and PQQ (pyrroloquinoline quinone). Contributes to heme catabolism and metabolizes linear tetrapyrroles. Can also reduce the complexed Fe(3+) iron to Fe(2+) in the presence of FMN and NADPH. In the liver, converts biliverdin to…	sp|P30043|BLVRB_HUMAN	sp|P30043|BLVRB_HUMAN Flavin reductase (NADPH) OS=Homo sapiens OX=9606 GN=BLVRB PE=1 SV=3	1	8	8	8	56.3	22.119	1896600	1184500	916950	1.33268e+06	1740000	2250200	1491600	1.82727e+06	0.729332	0.24998
P35226	Polycomb complex protein BMI-1	BMI1	FUNCTION: Component of a Polycomb group (PcG) multiprotein PRC1-like complex, a complex class required to maintain the transcriptionally repressive state of many genes, including Hox genes, throughout development. PcG PRC1 complex acts via chromatin remodeling and modification of histones; it mediates monoubiquitination of histone H2A 'Lys-119', rendering chromatin heritably changed in its expres…	sp|P35226|BMI1_HUMAN	sp|P35226|BMI1_HUMAN Polycomb complex protein BMI-1 OS=Homo sapiens OX=9606 GN=BMI1 PE=1 SV=2	1	5	5	5	23.3	36.949	190110	115590	159780	155160	135100	189210	141460	155257	0.999377	0.99737
P13497	Bone morphogenetic protein 1	BMP1	FUNCTION: Cleaves the C-terminal propeptides of procollagen I, II and III. Induces cartilage and bone formation. May participate in dorsoventral patterning during early development by cleaving chordin (CHRD). Responsible for the proteolytic activation of lysyl oxidase LOX.	sp|P13497|BMP1_HUMAN;sp|Q9Y6L7|TLL2_HUMAN	sp|P13497|BMP1_HUMAN Bone morphogenetic protein 1 OS=Homo sapiens OX=9606 GN=BMP1 PE=1 SV=2	2	6	6	6	8.7	111.25	182650	106950	118150	135917	9869.3	15382	6001	10417.4	13.047	0.0061488
Q9NSY1	BMP-2-inducible protein kinase	BMP2K	FUNCTION: May be involved in osteoblast differentiation.	sp|Q9NSY1|BMP2K_HUMAN	sp|Q9NSY1|BMP2K_HUMAN BMP-2-inducible protein kinase OS=Homo sapiens OX=9606 GN=BMP2K PE=1 SV=2	1	6	5	5	9.1	129.17	110050	156230	19960	95413.3	43430	85833	11625	46962.7	2.03168	0.346207
Q14692	Ribosome biogenesis protein BMS1 homolog	BMS1	FUNCTION: May act as a molecular switch during maturation of the 40S ribosomal subunit in the nucleolus. {ECO:0000250|UniProtKB:Q08965}.	sp|Q14692|BMS1_HUMAN	sp|Q14692|BMS1_HUMAN Ribosome biogenesis protein BMS1 homolog OS=Homo sapiens OX=9606 GN=BMS1 PE=1 SV=1	1	19	19	19	21.9	145.81	1521000	906530	991540	1139690	753820	845710	966820	855450	1.33227	0.231909
Q12981	Vesicle transport protein SEC20	BNIP1	FUNCTION: As part of a SNARE complex may be involved in endoplasmic reticulum membranes fusion and be required for the maintenance of endoplasmic reticulum organization (PubMed:15272311). Plays also a role in apoptosis (PubMed:7954800, PubMed:15272311, PubMed:23896122). It is for instance required for endoplasmic reticulum stress-induced apoptosis (PubMed:23896122). As a substrate of RNF185 inter…	sp|Q12981|SEC20_HUMAN	sp|Q12981|SEC20_HUMAN Vesicle transport protein SEC20 OS=Homo sapiens OX=9606 GN=BNIP1 PE=1 SV=3	1	6	6	6	32	26.132	262660	649170	204600	372143	171030	75885	250090	165668	2.24632	0.236336
Q8NFC6	Biorientation of chromosomes in cell division protein 1-like 1	BOD1L1	FUNCTION: Component of the fork protection machinery required to protect stalled/damaged replication forks from uncontrolled DNA2-dependent resection. Acts by stabilizing RAD51 at stalled replication forks and protecting RAD51 nucleofilaments from the antirecombinogenic activities of FBH1 and BLM (PubMed:26166705). Does not regulate spindle orientation (PubMed:26166705). {ECO:0000269|PubMed:26166…	sp|Q8NFC6|BD1L1_HUMAN;sp|Q96IK1|BOD1_HUMAN	sp|Q8NFC6|BD1L1_HUMAN Biorientation of chromosomes in cell division protein 1-like 1 OS=Homo sapiens OX=9606 GN=BOD1L1 PE=1 SV=2	2	18	18	18	9.6	330.46	194920	201250	216560	204243	102370	243850	194890	180370	1.13236	0.599949
Q9H3K6	BolA-like protein 2	BOLA2	FUNCTION: Acts as a cytosolic iron-sulfur (Fe-S) cluster assembly factor that facilitates [2Fe-2S] cluster insertion into a subset of cytosolic proteins (PubMed:26613676, PubMed:27519415). Acts together with the monothiol glutaredoxin GLRX3 (PubMed:26613676, PubMed:27519415). {ECO:0000269|PubMed:26613676, ECO:0000269|PubMed:27519415}.	sp|Q9H3K6|BOLA2_HUMAN	sp|Q9H3K6|BOLA2_HUMAN BolA-like protein 2 OS=Homo sapiens OX=9606 GN=BOLA2 PE=1 SV=1	1	5	5	5	72.1	10.116	310170	138890	71020	173360	1557200	1401700	999990	1319630	0.13137	0.00315733
Q53S33	BolA-like protein 3	BOLA3	FUNCTION: Acts as a mitochondrial iron-sulfur (Fe-S) cluster assembly factor that facilitates (Fe-S) cluster insertion into a subset of mitochondrial proteins. Probably acts together with NFU1 (PubMed:27532772). {ECO:0000250|UniProtKB:P39724, ECO:0000305|PubMed:27532772}.	sp|Q53S33|BOLA3_HUMAN	sp|Q53S33|BOLA3_HUMAN BolA-like protein 3 OS=Homo sapiens OX=9606 GN=BOLA3 PE=1 SV=1	1	3	3	3	29.9	12.114	324680	378440	331600	344907	274460	640580	252620	389220	0.886148	0.744674
Q14137	Ribosome biogenesis protein BOP1	BOP1	FUNCTION: Component of the PeBoW complex, which is required for maturation of 28S and 5.8S ribosomal RNAs and formation of the 60S ribosome. {ECO:0000255|HAMAP-Rule:MF_03027, ECO:0000269|PubMed:17353269, ECO:0000269|PubMed:24120868}.	sp|Q14137|BOP1_HUMAN	sp|Q14137|BOP1_HUMAN Ribosome biogenesis protein BOP1 OS=Homo sapiens OX=9606 GN=BOP1 PE=1 SV=2	1	20	20	20	41.3	83.629	3415000	3441400	2943900	3.26677e+06	2962800	2122500	2531400	2538900	1.28669	0.0669859
Q969J3	BLOC-1-related complex subunit 5	BORCS5	FUNCTION: As part of the BORC complex may play a role in lysosomes movement and localization at the cell periphery. Associated with the cytosolic face of lysosomes, the BORC complex may recruit ARL8B and couple lysosomes to microtubule plus-end-directed kinesin motor. Thereby, it may indirectly play a role in cell spreading and motility. {ECO:0000269|PubMed:25898167}.	sp|Q969J3|BORC5_HUMAN	sp|Q969J3|BORC5_HUMAN BLOC-1-related complex subunit 5 OS=Homo sapiens OX=9606 GN=BORCS5 PE=1 SV=1	1	4	4	4	29.6	22.222	72697	214500	161160	149452	33989	58631	20232	37617.3	3.97296	0.0594244
Q96GS4	BLOC-1-related complex subunit 6	BORCS6	FUNCTION: As part of the BORC complex may play a role in lysosomes movement and localization at the cell periphery. Associated with the cytosolic face of lysosomes, the BORC complex may recruit ARL8B and couple lysosomes to microtubule plus-end-directed kinesin motor. {ECO:0000269|PubMed:25898167}.	sp|Q96GS4|BORC6_HUMAN	sp|Q96GS4|BORC6_HUMAN BLOC-1-related complex subunit 6 OS=Homo sapiens OX=9606 GN=BORCS6 PE=1 SV=2	1	6	6	6	31.1	37.226	248110	174850	221310	214757	100390	92893	169080	120788	1.77797	0.0438583
Q96B45	BLOC-1-related complex subunit 7	BORCS7	FUNCTION: As part of the BORC complex may play a role in lysosomes movement and localization at the cell periphery. Associated with the cytosolic face of lysosomes, the BORC complex may recruit ARL8B and couple lysosomes to microtubule plus-end-directed kinesin motor. {ECO:0000305|PubMed:25898167}.	sp|Q96B45|BORC7_HUMAN	sp|Q96B45|BORC7_HUMAN BLOC-1-related complex subunit 7 OS=Homo sapiens OX=9606 GN=BORCS7 PE=3 SV=2	1	3	3	3	33	11.695	140170	57405	49056	82210.3	66531	74711	58378	66540	1.2355	0.622949
Q96FH0	BLOC-1-related complex subunit 8	BORCS8	FUNCTION: As part of the BORC complex may play a role in lysosomes movement and localization at the cell periphery. Associated with the cytosolic face of lysosomes, the BORC complex may recruit ARL8B and couple lysosomes to microtubule plus-end-directed kinesin motor. {ECO:0000305|PubMed:25898167}.	sp|Q96FH0|BORC8_HUMAN	sp|Q96FH0|BORC8_HUMAN BLOC-1-related complex subunit 8 OS=Homo sapiens OX=9606 GN=BORCS8 PE=1 SV=1	1	1	1	1	16.8	13.403	22535	86040	48591	52388.7	7668.3	3686.5	5553.6	5636.13	9.29514	0.0645421
Q86WA6	Valacyclovir hydrolase	BPHL	FUNCTION: Serine hydrolase that catalyzes the hydrolytic activation of amino acid ester prodrugs of nucleoside analogs such as valacyclovir and valganciclovir. Activates valacyclovir to acyclovir. May play a role in detoxification processes. It is a specific alpha-amino acid ester hydrolase that prefers small, hydrophobic, and aromatic side chains and does not have a stringent requirement for the…	sp|Q86WA6|BPHL_HUMAN	sp|Q86WA6|BPHL_HUMAN Valacyclovir hydrolase OS=Homo sapiens OX=9606 GN=BPHL PE=1 SV=1	1	7	7	7	28.2	32.542	669650	1021700	407930	699760	662000	61179	342730	355303	1.96947	0.237931
O95861	3(2),5-bisphosphate nucleotidase 1	BPNT1	FUNCTION: Converts adenosine 3'-phosphate 5'-phosphosulfate (PAPS) to adenosine 5'-phosphosulfate (APS) and 3'(2')-phosphoadenosine 5'- phosphate (PAP) to AMP. Has 1000-fold lower activity towards inositol 1,4-bisphosphate (Ins(1,4)P2) and inositol 1,3,4-trisphosphate (Ins(1,3,4)P3), but does not hydrolyze Ins(1)P, Ins(3,4)P2, Ins(1,3,4,5)P4 or InsP6. {ECO:0000269|PubMed:10224133}.	sp|O95861|BPNT1_HUMAN	sp|O95861|BPNT1_HUMAN 3(2),5-bisphosphate nucleotidase 1 OS=Homo sapiens OX=9606 GN=BPNT1 PE=1 SV=1	1	8	8	8	32.8	33.392	1455600	1363900	1140200	1319900	1494000	1956700	1514900	1655200	0.797426	0.132035
Q9NX62	Golgi-resident adenosine 3,5-bisphosphate 3-phosphatase	BPNT2	FUNCTION: Exhibits 3'-nucleotidase activity toward adenosine 3',5'-bisphosphate (PAP), namely hydrolyzes adenosine 3',5'-bisphosphate into adenosine 5'-monophosphate (AMP) and a phosphate. May play a role in the formation of skeletal elements derived through endochondral ossification, possibly by clearing adenosine 3',5'-bisphosphate produced by Golgi sulfotransferases during glycosaminoglycan su…	sp|Q9NX62|IMPA3_HUMAN	sp|Q9NX62|IMPA3_HUMAN Golgi-resident adenosine 3,5-bisphosphate 3-phosphatase OS=Homo sapiens OX=9606 GN=BPNT2 PE=1 SV=1	1	8	8	8	28.1	38.681	644150	614390	545890	601477	164050	321940	129710	205233	2.9307	0.00386347
Q12830	Nucleosome-remodeling factor subunit BPTF	BPTF	FUNCTION: Histone-binding component of NURF (nucleosome-remodeling factor), a complex which catalyzes ATP-dependent nucleosome sliding and facilitates transcription of chromatin. Specifically recognizes H3 tails trimethylated on 'Lys-4' (H3K4me3), which mark transcription start sites of virtually all active genes. May also regulate transcription through direct binding to DNA or transcription fact…	sp|Q12830|BPTF_HUMAN	sp|Q12830|BPTF_HUMAN Nucleosome-remodeling factor subunit BPTF OS=Homo sapiens OX=9606 GN=BPTF PE=1 SV=3	1	18	18	18	8.4	338.26	446790	440480	449900	445723	534350	787090	720730	680723	0.654779	0.0360726
Q7Z569	BRCA1-associated protein	BRAP	FUNCTION: Negatively regulates MAP kinase activation by limiting the formation of Raf/MEK complexes probably by inactivation of the KSR1 scaffold protein. Also acts as a Ras responsive E3 ubiquitin ligase that, on activation of Ras, is modified by auto-polyubiquitination resulting in the release of inhibition of Raf/MEK complex formation. May also act as a cytoplasmic retention protein with a rol…	sp|Q7Z569|BRAP_HUMAN	sp|Q7Z569|BRAP_HUMAN BRCA1-associated protein OS=Homo sapiens OX=9606 GN=BRAP PE=1 SV=2	1	7	7	7	16	67.304	736470	258820	373240	456177	1028700	1180600	429960	879753	0.518528	0.192583
Q6PJG6	BRCA1-associated ATM activator 1	BRAT1	FUNCTION: Involved in DNA damage response; activates kinases ATM, SMC1A and PRKDC by modulating their phosphorylation status following ionizing radiation (IR) stress (PubMed:16452482, PubMed:22977523). Plays a role in regulating mitochondrial function and cell proliferation (PubMed:25070371). Required for protein stability of MTOR and MTOR-related proteins, and cell cycle progress by growth facto…	sp|Q6PJG6|BRAT1_HUMAN	sp|Q6PJG6|BRAT1_HUMAN BRCA1-associated ATM activator 1 OS=Homo sapiens OX=9606 GN=BRAT1 PE=1 SV=2	1	9	9	9	20.2	88.118	274290	207920	265540	249250	194640	273450	199800	222630	1.11957	0.463615
Q69YU5	Protein BRAWNIN	BRAWNIN		sp|Q69YU5|BWNIN_HUMAN	sp|Q69YU5|BWNIN_HUMAN Protein BRAWNIN OS=Homo sapiens OX=9606 GN=BRAWNIN PE=1 SV=2	1	1	1	1	16.9	8.0224	37211	47161	55869	46747	53731	106520	71302	77184.3	0.605654	0.137573
P38398	Breast cancer type 1 susceptibility protein	BRCA1	FUNCTION: E3 ubiquitin-protein ligase that specifically mediates the formation of 'Lys-6'-linked polyubiquitin chains and plays a central role in DNA repair by facilitating cellular responses to DNA damage. It is unclear whether it also mediates the formation of other types of polyubiquitin chains. The E3 ubiquitin-protein ligase activity is required for its tumor suppressor function. The BRCA1-B…	sp|P38398|BRCA1_HUMAN	sp|P38398|BRCA1_HUMAN Breast cancer type 1 susceptibility protein OS=Homo sapiens OX=9606 GN=BRCA1 PE=1 SV=2	1	6	6	6	4.5	207.72	39885	67159	16681	41241.7	36404	169120	108560	104695	0.393923	0.196978
P46736	Lys-63-specific deubiquitinase BRCC36	BRCC3	FUNCTION: Metalloprotease that specifically cleaves 'Lys-63'-linked polyubiquitin chains (PubMed:19214193, PubMed:20656690, PubMed:24075985, PubMed:26344097). Does not have activity toward 'Lys-48'-linked polyubiquitin chains. Component of the BRCA1-A complex, a complex that specifically recognizes 'Lys-63'-linked ubiquitinated histones H2A and H2AX at DNA lesions sites, leading to target the BRC…	sp|P46736|BRCC3_HUMAN	sp|P46736|BRCC3_HUMAN Lys-63-specific deubiquitinase BRCC36 OS=Homo sapiens OX=9606 GN=BRCC3 PE=1 SV=2	1	5	5	5	17.7	36.072	883210	426830	385900	565313	530090	858100	887200	758463	0.74534	0.380732
P25440	Bromodomain-containing protein 2	BRD2	FUNCTION: May play a role in spermatogenesis or folliculogenesis (By similarity). Binds hyperacetylated chromatin and plays a role in the regulation of transcription, probably by chromatin remodeling. Regulates transcription of the CCND1 gene. Plays a role in nucleosome assembly. {ECO:0000250, ECO:0000269|PubMed:18406326}.	sp|P25440|BRD2_HUMAN	sp|P25440|BRD2_HUMAN Bromodomain-containing protein 2 OS=Homo sapiens OX=9606 GN=BRD2 PE=1 SV=2	1	22	22	20	37.3	88.06	1736400	1638200	1623200	1.66593e+06	781640	1050100	1142400	991380	1.68042	0.00406913
Q15059	Bromodomain-containing protein 3	BRD3	FUNCTION: Chromatin reader that recognizes and binds hyperacetylated chromatin and plays a role in the regulation of transcription, probably by chromatin remodeling and interaction with transcription factors (PubMed:18406326, PubMed:27105114). Regulates transcription by promoting the binding of the transcription factor GATA1 to its targets (By similarity). {ECO:0000250|UniProtKB:Q8K2F0, ECO:00002…	sp|Q15059|BRD3_HUMAN	sp|Q15059|BRD3_HUMAN Bromodomain-containing protein 3 OS=Homo sapiens OX=9606 GN=BRD3 PE=1 SV=1	1	18	13	13	29.1	79.541	697840	552910	571150	607300	361980	258160	265830	295323	2.05639	0.00525445
O60885	Bromodomain-containing protein 4	BRD4	FUNCTION: Chromatin reader protein that recognizes and binds acetylated histones and plays a key role in transmission of epigenetic memory across cell divisions and transcription regulation. Remains associated with acetylated chromatin throughout the entire cell cycle and provides epigenetic memory for postmitotic G1 gene transcription by preserving acetylated chromatin status and maintaining hig…	sp|O60885|BRD4_HUMAN	sp|O60885|BRD4_HUMAN Bromodomain-containing protein 4 OS=Homo sapiens OX=9606 GN=BRD4 PE=1 SV=2	1	21	20	16	18.5	152.22	1085600	993120	961410	1.01338e+06	1380800	949960	1148200	1.15965e+06	0.873862	0.323314
Q9NPI1	Bromodomain-containing protein 7	BRD7	FUNCTION: Acts both as coactivator and as corepressor. May play a role in chromatin remodeling. Activator of the Wnt signaling pathway in a DVL1-dependent manner by negatively regulating the GSK3B phosphotransferase activity. Induces dephosphorylation of GSK3B at 'Tyr-216'. Down-regulates TRIM24-mediated activation of transcriptional activation by AR (By similarity). Transcriptional corepressor t…	sp|Q9NPI1|BRD7_HUMAN	sp|Q9NPI1|BRD7_HUMAN Bromodomain-containing protein 7 OS=Homo sapiens OX=9606 GN=BRD7 PE=1 SV=1	1	9	9	9	21.7	74.138	184960	173010	152120	170030	87614	254920	189240	177258	0.959223	0.891196
Q9H0E9	Bromodomain-containing protein 8	BRD8	FUNCTION: May act as a coactivator during transcriptional activation by hormone-activated nuclear receptors (NR). Isoform 2 stimulates transcriptional activation by AR/DHTR, ESR1/NR3A1, RXRA/NR2B1 and THRB/ERBA2. At least isoform 1 and isoform 2 are components of the NuA4 histone acetyltransferase (HAT) complex which is involved in transcriptional activation of select genes principally by acetyla…	sp|Q9H0E9|BRD8_HUMAN	sp|Q9H0E9|BRD8_HUMAN Bromodomain-containing protein 8 OS=Homo sapiens OX=9606 GN=BRD8 PE=1 SV=2	1	6	6	6	6.2	135.33	86855	76142	73064	78687	82273	125560	113430	107088	0.73479	0.10417
Q8WY22	BRI3-binding protein	BRI3BP	FUNCTION: Involved in tumorigenesis and may function by stabilizing p53/TP53. {ECO:0000269|PubMed:17943721}.	sp|Q8WY22|BRI3B_HUMAN	sp|Q8WY22|BRI3B_HUMAN BRI3-binding protein OS=Homo sapiens OX=9606 GN=BRI3BP PE=1 SV=1	1	3	3	3	16.7	27.835	1229200	1295200	104610	876337	1433800	1289300	1500200	1.40777e+06	0.622501	0.245999
Q8TDN6	Ribosome biogenesis protein BRX1 homolog	BRIX1	FUNCTION: Required for biogenesis of the 60S ribosomal subunit.	sp|Q8TDN6|BRX1_HUMAN	sp|Q8TDN6|BRX1_HUMAN Ribosome biogenesis protein BRX1 homolog OS=Homo sapiens OX=9606 GN=BRIX1 PE=1 SV=2	1	19	19	19	57.2	41.401	4804500	3610400	4399300	4271400	3241300	2686900	2544300	2.82417e+06	1.51245	0.0242357
Q8WUW1	Protein BRICK1	BRK1	FUNCTION: Involved in regulation of actin and microtubule organization. Part of a WAVE complex that activates the Arp2/3 complex. As component of the WAVE1 complex, required for BDNF-NTRK2 endocytic trafficking and signaling from early endosomes (By similarity). {ECO:0000250|UniProtKB:Q91VR8, ECO:0000269|PubMed:18560548}.	sp|Q8WUW1|BRK1_HUMAN	sp|Q8WUW1|BRK1_HUMAN Protein BRICK1 OS=Homo sapiens OX=9606 GN=BRK1 PE=1 SV=1	1	3	3	3	40	8.7448	89255	233520	201190	174655	319740	258040	90851	222877	0.783639	0.584336
Q9HCU9	Breast cancer metastasis-suppressor 1	BRMS1	FUNCTION: Transcriptional repressor. Down-regulates transcription activation by NF-kappa-B by promoting the deacetylation of RELA at 'Lys-310'. Promotes HDAC1 binding to promoter regions. Down-regulates expression of anti-apoptotic genes that are controlled by NF-kappa-B. Promotes apoptosis in cells that have inadequate adherence to a substrate, a process called anoikis, and may thereby inhibit m…	sp|Q9HCU9|BRMS1_HUMAN	sp|Q9HCU9|BRMS1_HUMAN Breast cancer metastasis-suppressor 1 OS=Homo sapiens OX=9606 GN=BRMS1 PE=1 SV=1	1	3	3	3	17.9	28.46	93002	24650	90203	69285	116350	107300	30542	84730.7	0.817709	0.683541
Q5VW32	BRO1 domain-containing protein BROX	BROX		sp|Q5VW32|BROX_HUMAN	sp|Q5VW32|BROX_HUMAN BRO1 domain-containing protein BROX OS=Homo sapiens OX=9606 GN=BROX PE=1 SV=1	1	2	2	2	6.3	46.476	146800	235450	336030	239427	340420	540160	281850	387477	0.617912	0.195652
P55201	Peregrin	BRPF1	FUNCTION: Scaffold subunit of various histone acetyltransferase (HAT) complexes, such as the MOZ/MORF and HBO1 complexes, which have a histone H3 acetyltransferase activity (PubMed:16387653, PubMed:24065767, PubMed:27939640). Plays a key role in HBO1 complex by directing KAT7/HBO1 specificity towards histone H3 'Lys-14' acetylation (H3K14ac) (PubMed:24065767). Some HAT complexes preferentially me…	sp|P55201|BRPF1_HUMAN	sp|P55201|BRPF1_HUMAN Peregrin OS=Homo sapiens OX=9606 GN=BRPF1 PE=1 SV=2	1	2	2	2	2.7	137.5	24626	29488	28454	27522.7	24867	50527	40546	38646.7	0.712161	0.217766
Q9NSI6	Bromodomain and WD repeat-containing protein 1	BRWD1	FUNCTION: May be a transcriptional activator. May be involved in chromatin remodeling (By similarity). Plays a role in the regulation of cell morphology and cytoskeletal organization. Required in the control of cell shape. {ECO:0000250, ECO:0000269|PubMed:21834987}.	sp|Q9NSI6|BRWD1_HUMAN	sp|Q9NSI6|BRWD1_HUMAN Bromodomain and WD repeat-containing protein 1 OS=Homo sapiens OX=9606 GN=BRWD1 PE=1 SV=4	1	8	7	6	5.3	262.93	68363	52408	67890	62887	23670	50639	79653	51320.7	1.22537	0.533451
Q96G97	Seipin	BSCL2	FUNCTION: Plays a crucial role in the formation of lipid droplets (LDs) which are storage organelles at the center of lipid and energy homeostasis (PubMed:19278620, PubMed:21533227, PubMed:31708432, PubMed:30293840). In association with TMEM159/LDAF1, defines the sites of LD formation in the ER (PubMed:31708432). Also required for growth and maturation of small nascent LDs into larger mature LDs …	sp|Q96G97|BSCL2_HUMAN	sp|Q96G97|BSCL2_HUMAN Seipin OS=Homo sapiens OX=9606 GN=BSCL2 PE=1 SV=3	1	2	2	2	10.1	44.392	55279	47442	14952	39224.3	4552.9	14472	21560	13528.3	2.89943	0.125396
Q9NW68	BSD domain-containing protein 1	BSDC1		sp|Q9NW68|BSDC1_HUMAN	sp|Q9NW68|BSDC1_HUMAN BSD domain-containing protein 1 OS=Homo sapiens OX=9606 GN=BSDC1 PE=1 SV=1	1	6	6	6	22.1	47.163	234870	206950	169640	203820	208830	368830	544490	374050	0.5449	0.159849
P35613	Basigin	BSG	FUNCTION: Plays an important role in targeting the monocarboxylate transporters SLC16A1, SLC16A3, SLC16A8, SLC16A11 and SLC16A12 to the plasma membrane (PubMed:21778275). Plays pivotal roles in spermatogenesis, embryo implantation, neural network formation and tumor progression. Stimulates adjacent fibroblasts to produce matrix metalloproteinases (MMPS). Seems to be a receptor for oligomannosidic…	sp|P35613|BASI_HUMAN	sp|P35613|BASI_HUMAN Basigin OS=Homo sapiens OX=9606 GN=BSG PE=1 SV=2	1	10	10	10	34.5	42.2	11710000	9088000	9187400	9.99513e+06	4089200	4894200	4893500	4.62563e+06	2.16081	0.00394564
O14981	TATA-binding protein-associated factor 172	BTAF1	FUNCTION: Regulates transcription in association with TATA binding protein (TBP). Removes TBP from the TATA box in an ATP-dependent manner.	sp|O14981|BTAF1_HUMAN	sp|O14981|BTAF1_HUMAN TATA-binding protein-associated factor 172 OS=Homo sapiens OX=9606 GN=BTAF1 PE=1 SV=2	1	14	14	14	10.5	206.89	181020	242040	330470	251177	9679.6	24794	126740	53737.9	4.67411	0.0255342
Q9BX70	BTB/POZ domain-containing protein 2	BTBD2		sp|Q9BX70|BTBD2_HUMAN	sp|Q9BX70|BTBD2_HUMAN BTB/POZ domain-containing protein 2 OS=Homo sapiens OX=9606 GN=BTBD2 PE=1 SV=1	1	5	5	5	14.1	55.931	66469	112970	198490	125976	108450	555430	220060	294647	0.427551	0.293997
P43251	Biotinidase	BTD	FUNCTION: Catalytic release of biotin from biocytin, the product of biotin-dependent carboxylases degradation.	sp|P43251|BTD_HUMAN	sp|P43251|BTD_HUMAN Biotinidase OS=Homo sapiens OX=9606 GN=BTD PE=1 SV=2	1	2	2	2	4.1	61.132	118870	83807	105750	102809	228680	240610	104660	191317	0.537376	0.118509
P20290	Transcription factor BTF3	BTF3	FUNCTION: When associated with NACA, prevents inappropriate targeting of non-secretory polypeptides to the endoplasmic reticulum (ER). Binds to nascent polypeptide chains as they emerge from the ribosome and blocks their interaction with the signal recognition particle (SRP), which normally targets nascent secretory peptides to the ER. BTF3 is also a general transcription factor that can form a s…	sp|P20290|BTF3_HUMAN	sp|P20290|BTF3_HUMAN Transcription factor BTF3 OS=Homo sapiens OX=9606 GN=BTF3 PE=1 SV=1	1	6	6	6	45.6	22.168	1131500	1454500	1243800	1276600	1671900	2529000	1780600	1.99383e+06	0.640274	0.0659439
Q96K17	Transcription factor BTF3 homolog 4	BTF3L4		sp|Q96K17|BT3L4_HUMAN	sp|Q96K17|BT3L4_HUMAN Transcription factor BTF3 homolog 4 OS=Homo sapiens OX=9606 GN=BTF3L4 PE=1 SV=1	1	5	5	5	48.1	17.27	506640	263510	178640	316263	367270	1270800	588080	742050	0.426202	0.214883
Q7KYR7	Butyrophilin subfamily 2 member A1	BTN2A1		sp|Q7KYR7|BT2A1_HUMAN	sp|Q7KYR7|BT2A1_HUMAN Butyrophilin subfamily 2 member A1 OS=Homo sapiens OX=9606 GN=BTN2A1 PE=1 SV=3	1	5	5	5	12.5	59.632	343850	175760	192400	237337	113340	209600	178320	167087	1.42044	0.310311
P78410	Butyrophilin subfamily 3 member A2	BTN3A2	FUNCTION: Plays a role in T-cell responses in the adaptive immune response. Inhibits the release of IFNG from activated T-cells. {ECO:0000269|PubMed:21918970, ECO:0000269|PubMed:22767497}.	sp|P78410|BT3A2_HUMAN;sp|O00478|BT3A3_HUMAN;sp|O00481|BT3A1_HUMAN	sp|P78410|BT3A2_HUMAN Butyrophilin subfamily 3 member A2 OS=Homo sapiens OX=9606 GN=BTN3A2 PE=1 SV=2;sp|O00478|BT3A3_HUMAN Butyrophilin subfamily 3 member A3 OS=Homo sapiens OX=9606 GN=BTN3A3 PE=1 SV=1	3	3	3	3	9.9	36.427	20903	3793.5	53879	26191.8	23424	4116.6	19046	15528.9	1.68665	0.537186
O60566	Mitotic checkpoint serine/threonine-protein kinase BUB1 beta	BUB1B	FUNCTION: Essential component of the mitotic checkpoint. Required for normal mitosis progression. The mitotic checkpoint delays anaphase until all chromosomes are properly attached to the mitotic spindle. One of its checkpoint functions is to inhibit the activity of the anaphase-promoting complex/cyclosome (APC/C) by blocking the binding of CDC20 to APC/C, independently of its kinase activity. Th…	sp|O60566|BUB1B_HUMAN	sp|O60566|BUB1B_HUMAN Mitotic checkpoint serine/threonine-protein kinase BUB1 beta OS=Homo sapiens OX=9606 GN=BUB1B PE=1 SV=3	1	8	8	8	10.6	119.54	8011.9	37388	34351	26583.6	81700	68259	38602	62853.7	0.422945	0.0831108
O43684	Mitotic checkpoint protein BUB3	BUB3	FUNCTION: Has a dual function in spindle-assembly checkpoint signaling and in promoting the establishment of correct kinetochore-microtubule (K-MT) attachments. Promotes the formation of stable end-on bipolar attachments. Necessary for kinetochore localization of BUB1. Regulates chromosome segregation during oocyte meiosis. The BUB1/BUB3 complex plays a role in the inhibition of anaphase-promotin…	sp|O43684|BUB3_HUMAN	sp|O43684|BUB3_HUMAN Mitotic checkpoint protein BUB3 OS=Homo sapiens OX=9606 GN=BUB3 PE=1 SV=1	1	12	12	12	59.8	37.154	2392400	2307300	2371300	2357000	2773000	3366300	3136600	3.09197e+06	0.762298	0.0135933
Q9BRD0	BUD13 homolog	BUD13	FUNCTION: Involved in pre-mRNA splicing as component of the activated spliceosome. {ECO:0000269|PubMed:29360106, ECO:0000269|PubMed:29361316}.	sp|Q9BRD0|BUD13_HUMAN	sp|Q9BRD0|BUD13_HUMAN BUD13 homolog OS=Homo sapiens OX=9606 GN=BUD13 PE=1 SV=1	1	7	7	7	13.1	70.52	183100	226990	185820	198637	161230	262020	199670	207640	0.95664	0.796213
O43709	Probable 18S rRNA (guanine-N(7))-methyltransferase	BUD23	FUNCTION: S-adenosyl-L-methionine-dependent methyltransferase that specifically methylates the N(7) position of a guanine in 18S rRNA (PubMed:25851604). Requires the methyltransferase adapter protein TRM112 for full rRNA methyltransferase activity (PubMed:25851604). Involved in the pre-rRNA processing steps leading to small-subunit rRNA production independently of its RNA-modifying catalytic acti…	sp|O43709|BUD23_HUMAN	sp|O43709|BUD23_HUMAN Probable 18S rRNA (guanine-N(7))-methyltransferase OS=Homo sapiens OX=9606 GN=BUD23 PE=1 SV=2	1	2	2	2	10.3	31.88	79485	4187.9	94071	59248	95582	301020	198910	198504	0.298472	0.100724
P41223	Protein BUD31 homolog	BUD31	FUNCTION: Involved in the pre-mRNA splicing process (PubMed:28502770, PubMed:28076346). May play a role as regulator of AR transcriptional activity; may increase AR transcriptional activity (PubMed:25091737). {ECO:0000269|PubMed:28076346, ECO:0000269|PubMed:28502770, ECO:0000305|PubMed:25091737}.	sp|P41223|BUD31_HUMAN	sp|P41223|BUD31_HUMAN Protein BUD31 homolog OS=Homo sapiens OX=9606 GN=BUD31 PE=1 SV=2	1	7	7	7	49.3	17	447720	627040	421920	498893	716150	623220	715800	685057	0.728251	0.0598891
Q13895	Bystin	BYSL	FUNCTION: Required for processing of 20S pre-rRNA precursor and biogenesis of 40S ribosomal subunits. May be required for trophinin-dependent regulation of cell adhesion during implantation of human embryos. {ECO:0000269|PubMed:17360433, ECO:0000269|PubMed:17381424}.	sp|Q13895|BYST_HUMAN	sp|Q13895|BYST_HUMAN Bystin OS=Homo sapiens OX=9606 GN=BYSL PE=1 SV=3	1	10	10	10	38	49.601	661710	572150	464750	566203	538690	576380	729570	614880	0.920836	0.582668
Q7L1Q6	Basic leucine zipper and W2 domain-containing protein 1	BZW1	FUNCTION: Enhances histone H4 gene transcription but does not seem to bind DNA directly. {ECO:0000269|PubMed:11524015}.	sp|Q7L1Q6|BZW1_HUMAN	sp|Q7L1Q6|BZW1_HUMAN Basic leucine zipper and W2 domain-containing protein 1 OS=Homo sapiens OX=9606 GN=BZW1 PE=1 SV=1	1	10	10	10	33.9	48.043	815450	472880	815310	701213	1164400	1530700	1351600	1348900	0.519841	0.0141222
Q9Y6E2	Basic leucine zipper and W2 domain-containing protein 2	BZW2	FUNCTION: May be involved in neuronal differentiation. {ECO:0000250}.	sp|Q9Y6E2|BZW2_HUMAN	sp|Q9Y6E2|BZW2_HUMAN Basic leucine zipper and W2 domain-containing protein 2 OS=Homo sapiens OX=9606 GN=BZW2 PE=1 SV=1	1	8	8	8	26.3	48.162	711900	835880	783740	777173	984750	1423500	1138300	1.18218e+06	0.657405	0.0386133
Q9H0W9	Ester hydrolase C11orf54	C11orf54	FUNCTION: Exhibits ester hydrolase activity on the substrate p-nitrophenyl acetate. {ECO:0000269|PubMed:16522806}.	sp|Q9H0W9|CK054_HUMAN	sp|Q9H0W9|CK054_HUMAN Ester hydrolase C11orf54 OS=Homo sapiens OX=9606 GN=C11orf54 PE=1 SV=1	1	5	5	5	22.5	35.117	233620	437260	364410	345097	415170	946870	847610	736550	0.468531	0.0873658
E9PRG8	Uncharacterized protein C11orf98	C11orf98		sp|E9PRG8|CK098_HUMAN	sp|E9PRG8|CK098_HUMAN Uncharacterized protein C11orf98 OS=Homo sapiens OX=9606 GN=C11orf98 PE=4 SV=2	1	3	3	3	32.5	14.234	132290	197270	347700	225753	79758	146780	108630	111723	2.02066	0.162422
Q8N999	Uncharacterized protein C12orf29	C12orf29		sp|Q8N999|CL029_HUMAN	sp|Q8N999|CL029_HUMAN Uncharacterized protein C12orf29 OS=Homo sapiens OX=9606 GN=C12orf29 PE=1 SV=2	1	5	5	5	20.9	37.49	51517	25091	44730	40446	63965	48565	57122	56550.7	0.715217	0.15114
Q99622	Protein C10	C12orf57	FUNCTION: In brain, may be required for corpus callosum development. {ECO:0000269|PubMed:23453666}.	sp|Q99622|C10_HUMAN	sp|Q99622|C10_HUMAN Protein C10 OS=Homo sapiens OX=9606 GN=C12orf57 PE=1 SV=1	1	3	3	3	38.9	13.178	16869	13805	18551	16408.3	193700	35328	50293	93107	0.176231	0.203441
Q9HAS0	Protein Njmu-R1	C17orf75	FUNCTION: As component of the WDR11 complex acts together with TBC1D23 to facilitate the golgin-mediated capture of vesicles generated using AP-1 (PubMed:29426865). May have a role in spermatogenesis. {ECO:0000269|PubMed:29426865}.	sp|Q9HAS0|NJMU_HUMAN	sp|Q9HAS0|NJMU_HUMAN Protein Njmu-R1 OS=Homo sapiens OX=9606 GN=C17orf75 PE=1 SV=2	1	5	5	5	19.2	44.621	166940	175680	150840	164487	178850	127420	90024	132098	1.24519	0.292719
Q9BSJ5	Uncharacterized protein C17orf80	C17orf80		sp|Q9BSJ5|CQ080_HUMAN	sp|Q9BSJ5|CQ080_HUMAN Uncharacterized protein C17orf80 OS=Homo sapiens OX=9606 GN=C17orf80 PE=1 SV=2	1	4	4	4	9.9	67.314	16965	5716.3	19163	13948.1	29494	29304	81046	46614.7	0.299221	0.138906
Q32NC0	UPF0711 protein C18orf21	C18orf21		sp|Q32NC0|CR021_HUMAN	sp|Q32NC0|CR021_HUMAN UPF0711 protein C18orf21 OS=Homo sapiens OX=9606 GN=C18orf21 PE=1 SV=1	1	2	2	2	12.3	24.826	28624	28150	37168	31314	108370	20453	37484	55435.7	0.564871	0.42338
Q96B23	Uncharacterized protein C18orf25	C18orf25		sp|Q96B23|CR025_HUMAN	sp|Q96B23|CR025_HUMAN Uncharacterized protein C18orf25 OS=Homo sapiens OX=9606 GN=C18orf25 PE=1 SV=3	1	2	2	2	9.7	43.395	17287	23401	21502	20730	18631	97518	63596	59915	0.34599	0.162485
Q8TCD1	UPF0729 protein C18orf32	C18orf32	FUNCTION: May activate the NF-kappa-B signaling pathway. {ECO:0000269|PubMed:12761501}.	sp|Q8TCD1|CR032_HUMAN	sp|Q8TCD1|CR032_HUMAN UPF0729 protein C18orf32 OS=Homo sapiens OX=9606 GN=C18orf32 PE=1 SV=1	1	3	3	3	38.2	8.6693	54748	36453	29640	40280.3	159570	115020	152470	142353	0.28296	0.0029025
Q9UFG5	UPF0449 protein C19orf25	C19orf25		sp|Q9UFG5|CS025_HUMAN	sp|Q9UFG5|CS025_HUMAN UPF0449 protein C19orf25 OS=Homo sapiens OX=9606 GN=C19orf25 PE=1 SV=2	1	2	2	2	31.4	12.878	90930	82774	91737	88480.3	74263	52234	76789	67762	1.30575	0.0671904
Q8N9M1	Uncharacterized protein C19orf47	C19orf47		sp|Q8N9M1|CS047_HUMAN	sp|Q8N9M1|CS047_HUMAN Uncharacterized protein C19orf47 OS=Homo sapiens OX=9606 GN=C19orf47 PE=1 SV=1	1	2	2	2	9.7	44.746	39148	22922	22804	28291.3	66328	47165	48228	53907	0.524817	0.0361042
Q13901	Nuclear nucleic acid-binding protein C1D	C1D	FUNCTION: Plays a role in the recruitment of the RNA exosome complex to pre-rRNA to mediate the 3'-5' end processing of the 5.8S rRNA; this function may include MPHOSPH6. Can activate PRKDC not only in the presence of linear DNA but also in the presence of supercoiled DNA. Can induce apoptosis in a p53/TP53 dependent manner. May regulate the TRAX/TSN complex formation. Potentiates transcriptional…	sp|Q13901|C1D_HUMAN	sp|Q13901|C1D_HUMAN Nuclear nucleic acid-binding protein C1D OS=Homo sapiens OX=9606 GN=C1D PE=1 SV=1	1	1	1	1	7.1	16.019	44647	43277	45751	44558.3	45640	70864	80367	65623.7	0.678998	0.112444
Q9NS00	Glycoprotein-N-acetylgalactosamine 3-beta-galactosyltransferase 1	C1GALT1	FUNCTION: Glycosyltransferase that generates the core 1 O-glycan Gal-beta1-3GalNAc-alpha1-Ser/Thr (T antigen), which is a precursor for many extended O-glycans in glycoproteins. Plays a central role in many processes, such as angiogenesis, thrombopoiesis and kidney homeostasis development.	sp|Q9NS00|C1GLT_HUMAN	sp|Q9NS00|C1GLT_HUMAN Glycoprotein-N-acetylgalactosamine 3-beta-galactosyltransferase 1 OS=Homo sapiens OX=9606 GN=C1GALT1 PE=1 SV=1	1	6	6	6	24.2	42.202	347520	195740	298940	280733	62049	96571	121400	93340	3.00764	0.0174166
Q96EU7	C1GALT1-specific chaperone 1	C1GALT1C1	FUNCTION: Probable chaperone required for the generation of 1 O-glycan Gal-beta1-3GalNAc-alpha1-Ser/Thr (T antigen), which is a precursor for many extended O-glycans in glycoproteins. Probably acts as a specific molecular chaperone assisting the folding/stability of core 1 beta-3-galactosyltransferase (C1GALT1). {ECO:0000269|PubMed:12464682}.	sp|Q96EU7|C1GLC_HUMAN	sp|Q96EU7|C1GLC_HUMAN C1GALT1-specific chaperone 1 OS=Homo sapiens OX=9606 GN=C1GALT1C1 PE=1 SV=1	1	3	3	3	13.8	36.382	104720	92174	10394	69096	37960	19972	57913	38615	1.78936	0.388536
Q8IYL3	UPF0688 protein C1orf174	C1orf174		sp|Q8IYL3|CA174_HUMAN	sp|Q8IYL3|CA174_HUMAN UPF0688 protein C1orf174 OS=Homo sapiens OX=9606 GN=C1orf174 PE=1 SV=2	1	2	2	2	13.2	25.977	82505	72175	68239	74306.3	17389	112190	69885	66488	1.11759	0.792098
Q9H425	Uncharacterized protein C1orf198	C1orf198		sp|Q9H425|CA198_HUMAN	sp|Q9H425|CA198_HUMAN Uncharacterized protein C1orf198 OS=Homo sapiens OX=9606 GN=C1orf198 PE=1 SV=1	1	1	1	1	6.4	36.346	14609	10639	12706	12651.3	19566	31247	39032	29948.3	0.422439	0.0400664
A1L170	Uncharacterized protein C1orf226	C1orf226		sp|A1L170|CA226_HUMAN	sp|A1L170|CA226_HUMAN Uncharacterized protein C1orf226 OS=Homo sapiens OX=9606 GN=C1orf226 PE=1 SV=1	1	2	2	2	11.4	29.057	168200	76733	80425	108453	54781	115030	58937	76249.3	1.42234	0.41745
Q9BV19	Uncharacterized protein C1orf50	C1orf50		sp|Q9BV19|CA050_HUMAN	sp|Q9BV19|CA050_HUMAN Uncharacterized protein C1orf50 OS=Homo sapiens OX=9606 GN=C1orf50 PE=1 SV=2	1	2	2	2	14.6	21.876	50792	39674	40625	43697	20935	61553	34225	38904.3	1.12319	0.720388
Q07021	Complement component 1 Q subcomponent-binding protein, mitochondrial	C1QBP	FUNCTION: Is believed to be a multifunctional and multicompartmental protein involved in inflammation and infection processes, ribosome biogenesis, protein synthesis in mitochondria, regulation of apoptosis, transcriptional regulation and pre-mRNA splicing. At the cell surface is thought to act as an endothelial receptor for plasma proteins of the complement and kallikrein-kinin cascades. Putativ…	sp|Q07021|C1QBP_HUMAN	sp|Q07021|C1QBP_HUMAN Complement component 1 Q subcomponent-binding protein, mitochondrial OS=Homo sapiens OX=9606 GN=C1QBP PE=1 SV=1	1	10	10	10	62.8	31.362	13359000	12433000	11728000	1.25067e+07	16654000	9049700	8822800	1.15088e+07	1.0867	0.722316
Q9GZN8	UPF0687 protein C20orf27	C20orf27		sp|Q9GZN8|CT027_HUMAN	sp|Q9GZN8|CT027_HUMAN UPF0687 protein C20orf27 OS=Homo sapiens OX=9606 GN=C20orf27 PE=1 SV=3	1	8	8	8	62.6	19.291	394580	290220	227130	303977	26030	395770	245590	222463	1.36641	0.527495
Q9Y426	C2 domain-containing protein 2	C2CD2		sp|Q9Y426|C2CD2_HUMAN	sp|Q9Y426|C2CD2_HUMAN C2 domain-containing protein 2 OS=Homo sapiens OX=9606 GN=C2CD2 PE=1 SV=2	1	4	4	4	9.5	75.532	203530	362800	361380	309237	186300	257190	315710	253067	1.22196	0.434662
O14523	Phospholipid transfer protein C2CD2L	C2CD2L	FUNCTION: Lipid-binding protein that transports phosphatidylinositol, the precursor of phosphatidylinositol 4,5-bisphosphate (PI(4,5)P2), from its site of synthesis in the endoplasmic reticulum to the cell membrane (PubMed:28209843). It thereby maintains the pool of cell membrane phosphoinositides, which are degraded during phospholipase C (PLC) signaling (PubMed:28209843). Plays a key role in th…	sp|O14523|C2C2L_HUMAN	sp|O14523|C2C2L_HUMAN Phospholipid transfer protein C2CD2L OS=Homo sapiens OX=9606 GN=C2CD2L PE=1 SV=3	1	6	6	6	17.6	76.18	127850	121020	164370	137747	150980	125930	79146	118685	1.1606	0.488017
Q86YS7	C2 domain-containing protein 5	C2CD5	FUNCTION: Required for insulin-stimulated glucose transport and glucose transporter SLC2A4/GLUT4 translocation from intracellular glucose storage vesicle (GSV) to the plasma membrane (PM) in adipocytes. Binds phospholipid membranes in a calcium-dependent manner and is necessary for the optimal membrane fusion between SLC2A4/GLUT4 GSV and the PM. {ECO:0000269|PubMed:21907143}.	sp|Q86YS7|C2CD5_HUMAN	sp|Q86YS7|C2CD5_HUMAN C2 domain-containing protein 5 OS=Homo sapiens OX=9606 GN=C2CD5 PE=1 SV=1	1	5	5	5	7.5	110.45	115790	82627	109220	102546	115060	168580	156510	146717	0.698937	0.0819824
Q9BVC5	Ashwin	C2orf49		sp|Q9BVC5|ASHWN_HUMAN	sp|Q9BVC5|ASHWN_HUMAN Ashwin OS=Homo sapiens OX=9606 GN=C2orf49 PE=1 SV=1	1	6	6	6	40.1	25.858	299020	397810	402000	366277	502390	594190	726810	607797	0.60263	0.0300992
Q5JPI3	Uncharacterized protein C3orf38	C3orf38	FUNCTION: May be involved in apoptosis regulation. {ECO:0000269|PubMed:17464193}.	sp|Q5JPI3|CC038_HUMAN	sp|Q5JPI3|CC038_HUMAN Uncharacterized protein C3orf38 OS=Homo sapiens OX=9606 GN=C3orf38 PE=1 SV=1	1	4	4	4	21	37.54	25954	42694	48975	39207.7	104910	169110	135940	136653	0.286913	0.00787678
Q7Z6I8	UPF0461 protein C5orf24	C5orf24		sp|Q7Z6I8|CE024_HUMAN	sp|Q7Z6I8|CE024_HUMAN UPF0461 protein C5orf24 OS=Homo sapiens OX=9606 GN=C5orf24 PE=1 SV=1	1	3	3	3	26.6	20.132	29814	54257	59587	47886	17227	60457	60457	46047	1.03994	0.919434
Q7Z4R8	UPF0669 protein C6orf120	C6orf120	FUNCTION: May be involved in induction of apoptosis in CD4(+) T-cells, but not CD8(+) T-cells or hepatocytes. {ECO:0000269|PubMed:22340178}.	sp|Q7Z4R8|CF120_HUMAN	sp|Q7Z4R8|CF120_HUMAN UPF0669 protein C6orf120 OS=Homo sapiens OX=9606 GN=C6orf120 PE=1 SV=1	1	3	3	3	25.1	20.772	375810	278000	311180	321663	139510	161820	188260	163197	1.97102	0.00773939
Q5T0Z8	Uncharacterized protein C6orf132	C6orf132		sp|Q5T0Z8|CF132_HUMAN	sp|Q5T0Z8|CF132_HUMAN Uncharacterized protein C6orf132 OS=Homo sapiens OX=9606 GN=C6orf132 PE=1 SV=4	1	4	4	4	4.2	124.03	1511.2	269600	349520	206877	802.06	10427	8939.7	6722.92	30.7719	0.130079
Q96N11	Uncharacterized protein C7orf26	C7orf26		sp|Q96N11|CG026_HUMAN	sp|Q96N11|CG026_HUMAN Uncharacterized protein C7orf26 OS=Homo sapiens OX=9606 GN=C7orf26 PE=2 SV=1	1	5	5	5	19.2	50.046	89247	35954	54419	59873.3	75400	41181	38928	51836.3	1.15505	0.702487
Q9BRJ6	Uncharacterized protein C7orf50	C7orf50		sp|Q9BRJ6|CG050_HUMAN	sp|Q9BRJ6|CG050_HUMAN Uncharacterized protein C7orf50 OS=Homo sapiens OX=9606 GN=C7orf50 PE=1 SV=1	1	6	6	6	51.5	22.083	594880	568720	601150	588250	676690	826640	720730	741353	0.793481	0.028356
Q9H7E9	UPF0488 protein C8orf33	C8orf33		sp|Q9H7E9|CH033_HUMAN	sp|Q9H7E9|CH033_HUMAN UPF0488 protein C8orf33 OS=Homo sapiens OX=9606 GN=C8orf33 PE=1 SV=1	1	4	4	4	31.4	24.992	99481	204430	146970	150294	128530	197190	192240	172653	0.870494	0.583508
Q6P1X6	UPF0598 protein C8orf82	C8orf82		sp|Q6P1X6|CH082_HUMAN	sp|Q6P1X6|CH082_HUMAN UPF0598 protein C8orf82 OS=Homo sapiens OX=9606 GN=C8orf82 PE=1 SV=2	1	7	7	7	51.9	23.889	703040	428880	617450	583123	492830	265930	440110	399623	1.45918	0.158791
Q5T6V5	Queuosine salvage protein	C9orf64	FUNCTION: Involved in salvaging queuosine. {ECO:0000269|PubMed:15164053}.	sp|Q5T6V5|QSPP_HUMAN	sp|Q5T6V5|QSPP_HUMAN Queuosine salvage protein OS=Homo sapiens OX=9606 GN=C9orf64 PE=1 SV=1	1	4	4	4	17.9	39.028	167510	156860	152010	158793	188190	368310	208680	255060	0.622572	0.167186
Q9NZ63	Telomere length and silencing protein 1 homolog	C9orf78	FUNCTION: Involved in the regulation of telomeric heterochromatin assembly and control of telomere length. {ECO:0000250|UniProtKB:Q10148}.	sp|Q9NZ63|TLS1_HUMAN	sp|Q9NZ63|TLS1_HUMAN Telomere length and silencing protein 1 homolog OS=Homo sapiens OX=9606 GN=C9orf78 PE=1 SV=1	1	9	9	9	37	33.688	31562	58256	159300	83039.3	54228	159660	45256	86381.3	0.961311	0.953189
O43570	Carbonic anhydrase 12	CA12	FUNCTION: Reversible hydration of carbon dioxide. {ECO:0000269|PubMed:26911677}.	sp|O43570|CAH12_HUMAN	sp|O43570|CAH12_HUMAN Carbonic anhydrase 12 OS=Homo sapiens OX=9606 GN=CA12 PE=1 SV=1	1	6	6	6	24.3	39.45	688180	768870	752130	736393	31680	28478	4091.3	21416.4	34.3845	1.05351e-05
P00918	Carbonic anhydrase 2	CA2	FUNCTION: Essential for bone resorption and osteoclast differentiation (By similarity). Reversible hydration of carbon dioxide. Can hydrate cyanamide to urea. Involved in the regulation of fluid secretion into the anterior chamber of the eye. Contributes to intracellular pH regulation in the duodenal upper villous epithelium during proton-coupled peptide absorption. Stimulates the chloride-bicarb…	sp|P00918|CAH2_HUMAN	sp|P00918|CAH2_HUMAN Carbonic anhydrase 2 OS=Homo sapiens OX=9606 GN=CA2 PE=1 SV=2	1	12	12	12	55.8	29.246	1720400	1367100	1225100	1.43753e+06	963400	1224000	893960	1027120	1.39958	0.0827246
Q9H8G2	Caspase activity and apoptosis inhibitor 1	CAAP1	FUNCTION: Anti-apoptotic protein that modulates a caspase-10 dependent mitochondrial caspase-3/9 feedback amplification loop. {ECO:0000269|PubMed:21980415}.	sp|Q9H8G2|CAAP1_HUMAN	sp|Q9H8G2|CAAP1_HUMAN Caspase activity and apoptosis inhibitor 1 OS=Homo sapiens OX=9606 GN=CAAP1 PE=1 SV=2	1	5	5	5	21.6	38.367	314110	272070	282950	289710	136840	156590	270570	188000	1.54101	0.0797216
Q9Y376	Calcium-binding protein 39	CAB39	FUNCTION: Component of a complex that binds and activates STK11/LKB1. In the complex, required to stabilize the interaction between CAB39/MO25 (CAB39/MO25alpha or CAB39L/MO25beta) and STK11/LKB1. {ECO:0000269|PubMed:19892943}.	sp|Q9Y376|CAB39_HUMAN	sp|Q9Y376|CAB39_HUMAN Calcium-binding protein 39 OS=Homo sapiens OX=9606 GN=CAB39 PE=1 SV=1	1	8	8	8	24.9	39.869	421360	344010	409990	391787	711800	428930	503580	548103	0.714804	0.150346
Q9Y6J0	Calcineurin-binding protein cabin-1	CABIN1	FUNCTION: May be required for replication-independent chromatin assembly. May serve as a negative regulator of T-cell receptor (TCR) signaling via inhibition of calcineurin. Inhibition of activated calcineurin is dependent on both PKC and calcium signals. Acts as a negative regulator of p53/TP53 by keeping p53 in an inactive state on chromatin at promoters of a subset of it's target genes. {ECO:0…	sp|Q9Y6J0|CABIN_HUMAN	sp|Q9Y6J0|CABIN_HUMAN Calcineurin-binding protein cabin-1 OS=Homo sapiens OX=9606 GN=CABIN1 PE=1 SV=1	1	6	6	6	4.5	246.35	102220	60175	75836	79410.3	71545	112490	75836	86623.7	0.916728	0.707102
Q86Y37	CDK2-associated and cullin domain-containing protein 1	CACUL1	FUNCTION: Cell cycle associated protein capable of promoting cell proliferation through the activation of CDK2 at the G1/S phase transition. {ECO:0000269|PubMed:19829063}.	sp|Q86Y37|CACL1_HUMAN	sp|Q86Y37|CACL1_HUMAN CDK2-associated and cullin domain-containing protein 1 OS=Homo sapiens OX=9606 GN=CACUL1 PE=1 SV=1	1	4	4	4	18.7	41.063	61143	64492	52312	59315.7	63338	121510	110750	98532.7	0.60199	0.0979096
Q9HB71	Calcyclin-binding protein	CACYBP	FUNCTION: May be involved in calcium-dependent ubiquitination and subsequent proteasomal degradation of target proteins. Probably serves as a molecular bridge in ubiquitin E3 complexes. Participates in the ubiquitin-mediated degradation of beta-catenin (CTNNB1). {ECO:0000269|PubMed:16085652}.	sp|Q9HB71|CYBP_HUMAN	sp|Q9HB71|CYBP_HUMAN Calcyclin-binding protein OS=Homo sapiens OX=9606 GN=CACYBP PE=1 SV=2	1	18	18	18	72.8	26.21	3127300	2500900	2577200	2.73513e+06	5671900	8137400	6512300	6.77387e+06	0.403777	0.00575125
P27708	CAD protein	CAD	FUNCTION: This protein is a 'fusion' protein encoding four enzymatic activities of the pyrimidine pathway (GATase, CPSase, ATCase and DHOase). {ECO:0000269|PubMed:24332717}.	sp|P27708|PYR1_HUMAN	sp|P27708|PYR1_HUMAN CAD protein OS=Homo sapiens OX=9606 GN=CAD PE=1 SV=3	1	52	52	52	38.2	242.98	4649900	4766100	3625500	4.34717e+06	7352500	7863200	6621300	7279000	0.59722	0.00457423
Q8NFZ8	Cell adhesion molecule 4	CADM4	FUNCTION: Involved in the cell-cell adhesion. Has calcium- and magnesium-independent cell-cell adhesion activity. May have tumor-suppressor activity. {ECO:0000269|PubMed:16261159}.	sp|Q8NFZ8|CADM4_HUMAN	sp|Q8NFZ8|CADM4_HUMAN Cell adhesion molecule 4 OS=Homo sapiens OX=9606 GN=CADM4 PE=1 SV=1	1	8	8	8	28.1	42.785	579930	434450	431080	481820	45534	128160	91152	88282	5.45774	0.00196075
Q9ULU8	Calcium-dependent secretion activator 1	CADPS	FUNCTION: Calcium-binding protein involved in exocytosis of vesicles filled with neurotransmitters and neuropeptides. Probably acts upstream of fusion in the biogenesis or maintenance of mature secretory vesicles. Regulates catecholamine loading of DCVs. May specifically mediate the Ca(2+)-dependent exocytosis of large dense-core vesicles (DCVs) and other dense-core vesicles by acting as a PtdIns…	sp|Q9ULU8|CAPS1_HUMAN	sp|Q9ULU8|CAPS1_HUMAN Calcium-dependent secretion activator 1 OS=Homo sapiens OX=9606 GN=CADPS PE=1 SV=3	1	18	18	15	19.2	152.78	653740	493120	378970	508610	403590	467240	446040	438957	1.15868	0.442792
Q9P1Z2	Calcium-binding and coiled-coil domain-containing protein 1	CALCOCO1	FUNCTION: Functions as a coactivator for aryl hydrocarbon and nuclear receptors (NR). Recruited to promoters through its contact with the N-terminal basic helix-loop-helix-Per-Arnt-Sim (PAS) domain of transcription factors or coactivators, such as NCOA2. During ER-activation acts synergistically in combination with other NCOA2-binding proteins, such as EP300, CREBBP and CARM1. Involved in the tra…	sp|Q9P1Z2|CACO1_HUMAN	sp|Q9P1Z2|CACO1_HUMAN Calcium-binding and coiled-coil domain-containing protein 1 OS=Homo sapiens OX=9606 GN=CALCOCO1 PE=1 SV=2	1	4	4	4	7.7	77.335	76896	44274	117580	79583.3	399070	57949	120540	192520	0.413378	0.350604
Q13137	Calcium-binding and coiled-coil domain-containing protein 2	CALCOCO2	FUNCTION: Xenophagy-specific receptor required for autophagy-mediated intracellular bacteria degradation. Acts as an effector protein of galectin-sensed membrane damage that restricts the proliferation of infecting pathogens such as Salmonella typhimurium upon entry into the cytosol by targeting LGALS8-associated bacteria for autophagy (PubMed:22246324). Initially orchestrates bacteria targeting …	sp|Q13137|CACO2_HUMAN	sp|Q13137|CACO2_HUMAN Calcium-binding and coiled-coil domain-containing protein 2 OS=Homo sapiens OX=9606 GN=CALCOCO2 PE=1 SV=1	1	8	8	8	26.7	52.253	151210	115390	164550	143717	163530	163990	207530	178350	0.805813	0.169553
P0DP25	Calmodulin-3	CALM3	FUNCTION: Calmodulin mediates the control of a large number of enzymes, ion channels, aquaporins and other proteins through calcium-binding. Among the enzymes to be stimulated by the calmodulin-calcium complex are a number of protein kinases and phosphatases. Together with CCP110 and centrin, is involved in a genetic pathway that regulates the centrosome cycle and progression through cytokinesis.…	sp|P0DP25|CALM3_HUMAN;sp|P0DP24|CALM2_HUMAN;sp|P0DP23|CALM1_HUMAN	sp|P0DP25|CALM3_HUMAN Calmodulin-3 OS=Homo sapiens OX=9606 GN=CALM3 PE=1 SV=1;sp|P0DP24|CALM2_HUMAN Calmodulin-2 OS=Homo sapiens OX=9606 GN=CALM2 PE=1 SV=1;sp|P0DP23|CALM1_HUMAN Calmodulin-1 OS=Homo sapiens OX=9606 GN=CALM1 PE=1 SV=1	3	12	12	11	55.7	16.837	13234000	15813000	13356000	1.41343e+07	10291000	14649000	9470300	11470100	1.23228	0.2157
P27797	Calreticulin	CALR	FUNCTION: Calcium-binding chaperone that promotes folding, oligomeric assembly and quality control in the endoplasmic reticulum (ER) via the calreticulin/calnexin cycle. This lectin interacts transiently with almost all of the monoglucosylated glycoproteins that are synthesized in the ER. Interacts with the DNA-binding domain of NR3C1 and mediates its nuclear export. Involved in maternal gene exp…	sp|P27797|CALR_HUMAN	sp|P27797|CALR_HUMAN Calreticulin OS=Homo sapiens OX=9606 GN=CALR PE=1 SV=1	1	29	29	29	73.6	48.141	81946000	66174000	65856000	7.13253e+07	24556000	37062000	30160000	3.05927e+07	2.33145	0.0031711
O43852	Calumenin	CALU	FUNCTION: Involved in regulation of vitamin K-dependent carboxylation of multiple N-terminal glutamate residues. Seems to inhibit gamma-carboxylase GGCX. Binds 7 calcium ions with a low affinity (By similarity). {ECO:0000250}.	sp|O43852|CALU_HUMAN	sp|O43852|CALU_HUMAN Calumenin OS=Homo sapiens OX=9606 GN=CALU PE=1 SV=2	1	25	25	25	70.2	37.106	16513000	16411000	15382000	16102000	8669500	10577000	9344200	9.53023e+06	1.68957	0.000588617
Q13557	Calcium/calmodulin-dependent protein kinase type II subunit delta	CAMK2D	FUNCTION: Calcium/calmodulin-dependent protein kinase involved in the regulation of Ca(2+) homeostatis and excitation-contraction coupling (ECC) in heart by targeting ion channels, transporters and accessory proteins involved in Ca(2+) influx into the myocyte, Ca(2+) release from the sarcoplasmic reticulum (SR), SR Ca(2+) uptake and Na(+) and K(+) channel transport. Targets also transcription fac…	sp|Q13557|KCC2D_HUMAN	sp|Q13557|KCC2D_HUMAN Calcium/calmodulin-dependent protein kinase type II subunit delta OS=Homo sapiens OX=9606 GN=CAMK2D PE=1 SV=3	1	10	10	8	31.9	56.369	686420	553020	671780	637073	1014800	1021800	1403200	1146600	0.55562	0.0195743
Q13555	Calcium/calmodulin-dependent protein kinase type II subunit gamma	CAMK2G	FUNCTION: Calcium/calmodulin-dependent protein kinase that functions autonomously after Ca(2+)/calmodulin-binding and autophosphorylation, and is involved in sarcoplasmic reticulum Ca(2+) transport in skeletal muscle and may function in dendritic spine and synapse formation and neuronal plasticity. In slow-twitch muscles, is involved in regulation of sarcoplasmic reticulum (SR) Ca(2+) transport a…	sp|Q13555|KCC2G_HUMAN	sp|Q13555|KCC2G_HUMAN Calcium/calmodulin-dependent protein kinase type II subunit gamma OS=Homo sapiens OX=9606 GN=CAMK2G PE=1 SV=4	1	7	5	4	19.5	62.606	72559	72036	78402	74332.3	31924	42281	47904	40703	1.82621	0.00275089
Q8N5S9	Calcium/calmodulin-dependent protein kinase kinase 1	CAMKK1	FUNCTION: Calcium/calmodulin-dependent protein kinase that belongs to a proposed calcium-triggered signaling cascade involved in a number of cellular processes. Phosphorylates CAMK1, CAMK1D, CAMK1G and CAMK4. Involved in regulating cell apoptosis. Promotes cell survival by phosphorylating AKT1/PKB that inhibits pro-apoptotic BAD/Bcl2-antagonist of cell death. {ECO:0000269|PubMed:12935886}.	sp|Q8N5S9|KKCC1_HUMAN	sp|Q8N5S9|KKCC1_HUMAN Calcium/calmodulin-dependent protein kinase kinase 1 OS=Homo sapiens OX=9606 GN=CAMKK1 PE=1 SV=2	1	1	1	1	2.6	55.735	1736200	1265200	1564600	1522000	1213100	2225200	2228400	1888900	0.80576	0.371499
P49069	Guided entry of tail-anchored proteins factor CAMLG	CAMLG	FUNCTION: Likely involved in the mobilization of calcium as a result of the TCR/CD3 complex interaction. Binds to cyclophilin B.	sp|P49069|CAMLG_HUMAN	sp|P49069|CAMLG_HUMAN Guided entry of tail-anchored proteins factor CAMLG OS=Homo sapiens OX=9606 GN=CAMLG PE=1 SV=1	1	4	4	4	26.7	32.952	200910	225190	172040	199380	110770	79559	100760	97029.7	2.05484	0.00463506
Q5T5Y3	Calmodulin-regulated spectrin-associated protein 1	CAMSAP1	FUNCTION: Key microtubule-organizing protein that specifically binds the minus-end of non-centrosomal microtubules and regulates their dynamics and organization (PubMed:19508979, PubMed:21834987, PubMed:24486153, PubMed:24706919, PubMed:24117850). Specifically recognizes growing microtubule minus-ends and stabilizes microtubules (PubMed:24486153, PubMed:24706919). Acts on free microtubule minus-e…	sp|Q5T5Y3|CAMP1_HUMAN	sp|Q5T5Y3|CAMP1_HUMAN Calmodulin-regulated spectrin-associated protein 1 OS=Homo sapiens OX=9606 GN=CAMSAP1 PE=1 SV=2	1	3	3	3	2.6	177.97	19879	18253	5461.5	14531.2	62120	71999	46775	60298	0.240989	0.00609715
Q08AD1	Calmodulin-regulated spectrin-associated protein 2	CAMSAP2	FUNCTION: Key microtubule-organizing protein that specifically binds the minus-end of non-centrosomal microtubules and regulates their dynamics and organization (PubMed:23169647, PubMed:24486153, PubMed:24706919). Specifically recognizes growing microtubule minus-ends and autonomously decorates and stabilizes microtubule lattice formed by microtubule minus-end polymerization (PubMed:24486153, Pub…	sp|Q08AD1|CAMP2_HUMAN	sp|Q08AD1|CAMP2_HUMAN Calmodulin-regulated spectrin-associated protein 2 OS=Homo sapiens OX=9606 GN=CAMSAP2 PE=1 SV=3	1	6	6	6	6.5	168.09	48789	29731	26230	34916.7	30837	69333	58203	52791	0.661413	0.253549
Q9P1Y5	Calmodulin-regulated spectrin-associated protein 3	CAMSAP3	FUNCTION: Key microtubule-organizing protein that specifically binds the minus-end of non-centrosomal microtubules and regulates their dynamics and organization (PubMed:19041755, PubMed:23169647). Specifically recognizes growing microtubule minus-ends and autonomously decorates and stabilizes microtubule lattice formed by microtubule minus-end polymerization (PubMed:24486153). Acts on free microt…	sp|Q9P1Y5|CAMP3_HUMAN	sp|Q9P1Y5|CAMP3_HUMAN Calmodulin-regulated spectrin-associated protein 3 OS=Homo sapiens OX=9606 GN=CAMSAP3 PE=1 SV=2	1	12	12	12	17.5	134.75	290770	173490	249490	237917	252480	350920	322650	308683	0.770747	0.191878
Q86VP6	Cullin-associated NEDD8-dissociated protein 1	CAND1	FUNCTION: Key assembly factor of SCF (SKP1-CUL1-F-box protein) E3 ubiquitin ligase complexes that promotes the exchange of the substrate-recognition F-box subunit in SCF complexes, thereby playing a key role in the cellular repertoire of SCF complexes. Acts as a F-box protein exchange factor. The exchange activity of CAND1 is coupled with cycles of neddylation conjugation: in the deneddylated sta…	sp|Q86VP6|CAND1_HUMAN;sp|O75155|CAND2_HUMAN	sp|Q86VP6|CAND1_HUMAN Cullin-associated NEDD8-dissociated protein 1 OS=Homo sapiens OX=9606 GN=CAND1 PE=1 SV=2	2	35	35	35	36.9	136.37	5199400	4080600	3945100	4.40837e+06	8790700	9064200	6971500	8.27547e+06	0.532703	0.0072943
Q8WVQ1	Soluble calcium-activated nucleotidase 1	CANT1	FUNCTION: Calcium-dependent nucleotidase with a preference for UDP. The order of activity with different substrates is UDP > GDP > UTP > GTP. Has very low activity towards ADP and even lower activity towards ATP. Does not hydrolyze AMP and GMP (PubMed:12234496, PubMed:15248776, PubMed:15006348, PubMed:16835225). Involved in proteoglycan synthesis (PubMed:22539336). {ECO:0000269|PubMed:12234496, E…	sp|Q8WVQ1|CANT1_HUMAN	sp|Q8WVQ1|CANT1_HUMAN Soluble calcium-activated nucleotidase 1 OS=Homo sapiens OX=9606 GN=CANT1 PE=1 SV=1	1	8	8	8	37.9	44.839	528900	636460	779840	648400	426850	390200	463130	426727	1.51947	0.0428418
P27824	Calnexin	CANX	FUNCTION: Calcium-binding protein that interacts with newly synthesized glycoproteins in the endoplasmic reticulum. It may act in assisting protein assembly and/or in the retention within the ER of unassembled protein subunits. It seems to play a major role in the quality control apparatus of the ER by the retention of incorrectly folded proteins. Associated with partial T-cell antigen receptor c…	sp|P27824|CALX_HUMAN	sp|P27824|CALX_HUMAN Calnexin OS=Homo sapiens OX=9606 GN=CANX PE=1 SV=2	1	40	40	40	53.7	67.567	34533000	31359000	29922000	31938000	31116000	31924000	32180000	31740000	1.00624	0.894325
Q01518	Adenylyl cyclase-associated protein 1	CAP1	FUNCTION: Directly regulates filament dynamics and has been implicated in a number of complex developmental and morphological processes, including mRNA localization and the establishment of cell polarity.	sp|Q01518|CAP1_HUMAN	sp|Q01518|CAP1_HUMAN Adenylyl cyclase-associated protein 1 OS=Homo sapiens OX=9606 GN=CAP1 PE=1 SV=5	1	25	25	24	56.6	51.901	6414000	5857500	5815100	6.02887e+06	8895800	7806000	7678200	8.12667e+06	0.741862	0.00829226
P40123	Adenylyl cyclase-associated protein 2	CAP2	FUNCTION: May have a regulatory bifunctional role.	sp|P40123|CAP2_HUMAN	sp|P40123|CAP2_HUMAN Adenylyl cyclase-associated protein 2 OS=Homo sapiens OX=9606 GN=CAP2 PE=1 SV=1	1	3	2	2	8.2	52.823	43229	43089	42592	42970	68115	136900	114810	106608	0.403064	0.0348971
P40121	Macrophage-capping protein	CAPG	FUNCTION: Calcium-sensitive protein which reversibly blocks the barbed ends of actin filaments but does not sever preformed actin filaments. May play an important role in macrophage function. May play a role in regulating cytoplasmic and/or nuclear structures through potential interactions with actin. May bind DNA.	sp|P40121|CAPG_HUMAN	sp|P40121|CAPG_HUMAN Macrophage-capping protein OS=Homo sapiens OX=9606 GN=CAPG PE=1 SV=2	1	8	8	8	39.4	38.498	1008400	793480	710320	837400	258490	293280	252270	268013	3.12447	0.00315773
P07384	Calpain-1 catalytic subunit	CAPN1	FUNCTION: Calcium-regulated non-lysosomal thiol-protease which catalyzes limited proteolysis of substrates involved in cytoskeletal remodeling and signal transduction. {ECO:0000269|PubMed:21531719, ECO:0000269|PubMed:2400579}.	sp|P07384|CAN1_HUMAN	sp|P07384|CAN1_HUMAN Calpain-1 catalytic subunit OS=Homo sapiens OX=9606 GN=CAPN1 PE=1 SV=1	1	24	24	24	45.9	81.889	5307300	5858900	5193800	5.45333e+06	4517700	4900400	4252000	4556700	1.19677	0.032326
Q9UMQ6	Calpain-11	CAPN11	FUNCTION: Calcium-regulated non-lysosomal thiol-protease which catalyzes limited proteolysis of substrates involved in cytoskeletal remodeling and signal transduction.	sp|Q9UMQ6|CAN11_HUMAN	sp|Q9UMQ6|CAN11_HUMAN Calpain-11 OS=Homo sapiens OX=9606 GN=CAPN11 PE=2 SV=2	1	1	1	1	2.7	84.422	105600	119190	108740	111177	91755	90712	66479	82982	1.33977	0.037762
P17655	Calpain-2 catalytic subunit	CAPN2	FUNCTION: Calcium-regulated non-lysosomal thiol-protease which catalyzes limited proteolysis of substrates involved in cytoskeletal remodeling and signal transduction. Proteolytically cleaves MYOC at 'Arg-226' (PubMed:17650508). Proteolytically cleaves CPEB3 following neuronal stimulation which abolishes CPEB3 translational repressor activity, leading to translation of CPEB3 target mRNAs (By simi…	sp|P17655|CAN2_HUMAN	sp|P17655|CAN2_HUMAN Calpain-2 catalytic subunit OS=Homo sapiens OX=9606 GN=CAPN2 PE=1 SV=6	1	21	21	21	44.3	79.994	3062000	2671800	2203000	2645600	3060700	3516500	3019100	3.19877e+06	0.827069	0.134064
Q9Y6W3	Calpain-7	CAPN7	FUNCTION: Calcium-regulated non-lysosomal thiol-protease. {ECO:0000250}.	sp|Q9Y6W3|CAN7_HUMAN	sp|Q9Y6W3|CAN7_HUMAN Calpain-7 OS=Homo sapiens OX=9606 GN=CAPN7 PE=1 SV=1	1	4	4	4	6.4	92.651	29179	22349	20033	23853.7	108720	39159	57309	68396	0.348758	0.101356
P04632	Calpain small subunit 1	CAPNS1	FUNCTION: Regulatory subunit of the calcium-regulated non-lysosomal thiol-protease which catalyzes limited proteolysis of substrates involved in cytoskeletal remodeling and signal transduction.	sp|P04632|CPNS1_HUMAN;sp|Q96L46|CPNS2_HUMAN	sp|P04632|CPNS1_HUMAN Calpain small subunit 1 OS=Homo sapiens OX=9606 GN=CAPNS1 PE=1 SV=1	2	10	10	10	56	28.315	3161000	1056700	1233200	1.81697e+06	2345500	1697200	1542800	1.86183e+06	0.975902	0.953133
Q14444	Caprin-1	CAPRIN1	FUNCTION: May regulate the transport and translation of mRNAs of proteins involved in synaptic plasticity in neurons and cell proliferation and migration in multiple cell types. Binds directly and selectively to MYC and CCND2 RNAs. In neuronal cells, directly binds to several mRNAs associated with RNA granules, including BDNF, CAMK2A, CREB1, MAP2, NTRK2 mRNAs, as well as to GRIN1 and KPNB1 mRNAs,…	sp|Q14444|CAPR1_HUMAN	sp|Q14444|CAPR1_HUMAN Caprin-1 OS=Homo sapiens OX=9606 GN=CAPRIN1 PE=1 SV=2	1	9	9	9	20	78.365	1494800	296440	827100	872780	3064100	1467000	2727500	2.41953e+06	0.360722	0.060641
P52907	F-actin-capping protein subunit alpha-1	CAPZA1	FUNCTION: F-actin-capping proteins bind in a Ca(2+)-independent manner to the fast growing ends of actin filaments (barbed end) thereby blocking the exchange of subunits at these ends. Unlike other capping proteins (such as gelsolin and severin), these proteins do not sever actin filaments. May play a role in the formation of epithelial cell junctions. {ECO:0000269|PubMed:22891260}.	sp|P52907|CAZA1_HUMAN	sp|P52907|CAZA1_HUMAN F-actin-capping protein subunit alpha-1 OS=Homo sapiens OX=9606 GN=CAPZA1 PE=1 SV=3	1	14	14	12	71.3	32.922	6316000	5457300	4866100	5.54647e+06	5703100	7356900	6486500	6515500	0.851273	0.202636
P47755	F-actin-capping protein subunit alpha-2	CAPZA2	FUNCTION: F-actin-capping proteins bind in a Ca(2+)-independent manner to the fast growing ends of actin filaments (barbed end) thereby blocking the exchange of subunits at these ends. Unlike other capping proteins (such as gelsolin and severin), these proteins do not sever actin filaments.	sp|P47755|CAZA2_HUMAN	sp|P47755|CAZA2_HUMAN F-actin-capping protein subunit alpha-2 OS=Homo sapiens OX=9606 GN=CAPZA2 PE=1 SV=3	1	12	10	10	62.9	32.949	3360100	2109200	2340800	2.60337e+06	2103500	2505200	1876400	2161700	1.20431	0.358343
P47756	F-actin-capping protein subunit beta	CAPZB	FUNCTION: F-actin-capping proteins bind in a Ca(2+)-independent manner to the fast growing ends of actin filaments (barbed end) thereby blocking the exchange of subunits at these ends. Unlike other capping proteins (such as gelsolin and severin), these proteins do not sever actin filaments. Plays a role in the regulation of cell morphology and cytoskeletal organization. {ECO:0000269|PubMed:218349…	sp|P47756|CAPZB_HUMAN	sp|P47756|CAPZB_HUMAN F-actin-capping protein subunit beta OS=Homo sapiens OX=9606 GN=CAPZB PE=1 SV=4	1	12	12	12	47.7	31.35	4410500	3124200	3095400	3.54337e+06	3866100	4233900	4087500	4062500	0.872213	0.309723
Q96LW7	Caspase recruitment domain-containing protein 19	CARD19	FUNCTION: Plays a role in inhibiting the effects of BCL10-induced activation of NF-kappa-B. May inhibit the phosphorylation of BCL10 in a CARD-dependent manner. {ECO:0000269|PubMed:15637807}.	sp|Q96LW7|CAR19_HUMAN	sp|Q96LW7|CAR19_HUMAN Caspase recruitment domain-containing protein 19 OS=Homo sapiens OX=9606 GN=CARD19 PE=1 SV=1	1	2	2	2	10.1	25.589	58861	50649	27751	45753.7	10621	38682	20190	23164.3	1.97518	0.143292
Q9Y2V2	Calcium-regulated heat-stable protein 1	CARHSP1	FUNCTION: Binds mRNA and regulates the stability of target mRNA. Binds single-stranded DNA (in vitro). {ECO:0000269|PubMed:21078874, ECO:0000269|PubMed:21177848}.	sp|Q9Y2V2|CHSP1_HUMAN	sp|Q9Y2V2|CHSP1_HUMAN Calcium-regulated heat-stable protein 1 OS=Homo sapiens OX=9606 GN=CARHSP1 PE=1 SV=2	1	3	3	3	34.7	15.892	1058800	391500	525780	658693	1147400	1356800	1076000	1193400	0.551947	0.0723795
Q86X55	Histone-arginine methyltransferase CARM1	CARM1	FUNCTION: Methylates (mono- and asymmetric dimethylation) the guanidino nitrogens of arginyl residues in several proteins involved in DNA packaging, transcription regulation, pre-mRNA splicing, and mRNA stability. Recruited to promoters upon gene activation together with histone acetyltransferases from EP300/P300 and p160 families, methylates histone H3 at 'Arg-17' (H3R17me), forming mainly asymm…	sp|Q86X55|CARM1_HUMAN	sp|Q86X55|CARM1_HUMAN Histone-arginine methyltransferase CARM1 OS=Homo sapiens OX=9606 GN=CARM1 PE=1 SV=3	1	11	11	11	25.5	65.853	1127600	1072300	942170	1.04736e+06	1126100	655800	812150	864683	1.21126	0.286897
Q5VZK9	F-actin-uncapping protein LRRC16A	CARMIL1	FUNCTION: Cell membrane-cytoskeleton-associated protein that plays a role in the regulation of actin polymerization at the barbed end of actin filaments. Prevents F-actin heterodimeric capping protein (CP) activity at the leading edges of migrating cells, and hence generates uncapped barbed ends and enhances actin polymerization, however, seems unable to nucleate filaments (PubMed:16054028). Play…	sp|Q5VZK9|CARL1_HUMAN	sp|Q5VZK9|CARL1_HUMAN F-actin-uncapping protein LRRC16A OS=Homo sapiens OX=9606 GN=CARMIL1 PE=1 SV=1	1	11	11	11	12.9	151.56	319600	235540	189060	248067	421510	551350	425410	466090	0.532229	0.0189713
Q8N4J0	Carnosine N-methyltransferase	CARNMT1	FUNCTION: N-methyltransferase that catalyzes the formation of anserine (beta-alanyl-N(Pi)-methyl-L-histidine) from carnosine. Anserine, a methylated derivative of carnosine (beta-alanyl-L-histidine), is an abundant constituent of vertebrate skeletal muscles. Also methylates other L-histidine-containing di- and tripeptides such as Gly-Gly-His, Gly-His and homocarnosine (GABA-His). {ECO:0000269|Pub…	sp|Q8N4J0|CARME_HUMAN	sp|Q8N4J0|CARME_HUMAN Carnosine N-methyltransferase OS=Homo sapiens OX=9606 GN=CARNMT1 PE=1 SV=1	1	3	3	3	8.8	47.185	16457	5680.3	9378.5	10505.3	24509	81619	78336	61488	0.170851	0.05329
P49589	Cysteine--tRNA ligase, cytoplasmic	CARS1		sp|P49589|SYCC_HUMAN	sp|P49589|SYCC_HUMAN Cysteine--tRNA ligase, cytoplasmic OS=Homo sapiens OX=9606 GN=CARS1 PE=1 SV=3	1	20	20	20	35.3	85.472	2515700	2450800	2379300	2448600	2887200	3006000	3262100	3.05177e+06	0.802355	0.00680648
Q9HA77	Probable cysteine--tRNA ligase, mitochondrial	CARS2		sp|Q9HA77|SYCM_HUMAN	sp|Q9HA77|SYCM_HUMAN Probable cysteine--tRNA ligase, mitochondrial OS=Homo sapiens OX=9606 GN=CARS2 PE=1 SV=1	1	9	9	9	27.8	62.223	453420	591010	483570	509333	394940	328010	309820	344257	1.47952	0.0282965
O15234	Protein CASC3	CASC3	FUNCTION: Required for pre-mRNA splicing as component of the spliceosome (PubMed:28502770, PubMed:29301961). Core component of the splicing-dependent multiprotein exon junction complex (EJC) deposited at splice junctions on mRNAs. The EJC is a dynamic structure consisting of core proteins and several peripheral nuclear and cytoplasmic associated factors that join the complex only transiently eith…	sp|O15234|CASC3_HUMAN	sp|O15234|CASC3_HUMAN Protein CASC3 OS=Homo sapiens OX=9606 GN=CASC3 PE=1 SV=2	1	4	4	4	8.7	76.277	65165	58867	65596	63209.3	76104	104000	86263	88789	0.711905	0.0387028
O14936	Peripheral plasma membrane protein CASK	CASK	FUNCTION: Multidomain scaffolding protein with a role in synaptic transmembrane protein anchoring and ion channel trafficking. Contributes to neural development and regulation of gene expression via interaction with the transcription factor TBR1. Binds to cell-surface proteins, including amyloid precursor protein, neurexins and syndecans. May mediate a link between the extracellular matrix and th…	sp|O14936|CSKP_HUMAN	sp|O14936|CSKP_HUMAN Peripheral plasma membrane protein CASK OS=Homo sapiens OX=9606 GN=CASK PE=1 SV=3	1	35	35	35	50.6	105.12	4761900	4295100	4392800	4.48327e+06	962610	799480	1003300	921797	4.86362	2.13587e-05
Q8WXE0	Caskin-2	CASKIN2		sp|Q8WXE0|CSKI2_HUMAN	sp|Q8WXE0|CSKI2_HUMAN Caskin-2 OS=Homo sapiens OX=9606 GN=CASKIN2 PE=1 SV=2	1	2	2	2	2.4	126.78	14265	21967	27047	21093	3118.7	28960	15361	15813.2	1.33388	0.560941
P42574	Caspase-3	CASP3	FUNCTION: Involved in the activation cascade of caspases responsible for apoptosis execution. At the onset of apoptosis it proteolytically cleaves poly(ADP-ribose) polymerase (PARP) at a '216-Asp-|-Gly-217' bond. Cleaves and activates sterol regulatory element binding proteins (SREBPs) between the basic helix-loop-helix leucine zipper domain and the membrane attachment domain. Cleaves and activat…	sp|P42574|CASP3_HUMAN	sp|P42574|CASP3_HUMAN Caspase-3 OS=Homo sapiens OX=9606 GN=CASP3 PE=1 SV=2	1	7	7	7	36.5	31.608	468620	543880	581250	531250	644170	1759200	883520	1095630	0.484881	0.172775
P49662	Caspase-4	CASP4	FUNCTION: Inflammatory caspase (PubMed:7797510, PubMed:23516580, PubMed:25119034). Essential effector of NLRP3 inflammasome-dependent CASP1 activation and IL1B and IL18 secretion in response to non-canonical activators, such as UVB radiation, cholera enterotoxin subunit B and cytosolic LPS (PubMed:22246630, PubMed:26174085, PubMed:26173988, PubMed:26508369, PubMed:25964352). Independently of NLRP…	sp|P49662|CASP4_HUMAN	sp|P49662|CASP4_HUMAN Caspase-4 OS=Homo sapiens OX=9606 GN=CASP4 PE=1 SV=1	1	2	2	1	9.8	43.262	55409	13930	11416	26918.3	24543	16625	18428	19865.3	1.35504	0.651328
P55212	Caspase-6	CASP6	FUNCTION: Involved in the activation cascade of caspases responsible for apoptosis execution. Cleaves poly(ADP-ribose) polymerase in vitro, as well as lamins. Overexpression promotes programmed cell death.	sp|P55212|CASP6_HUMAN	sp|P55212|CASP6_HUMAN Caspase-6 OS=Homo sapiens OX=9606 GN=CASP6 PE=1 SV=2	1	7	7	7	35.8	33.31	78817	126280	109880	104992	78762	195560	221690	165337	0.635019	0.260594
P55210	Caspase-7	CASP7	FUNCTION: Involved in the activation cascade of caspases responsible for apoptosis execution. Cleaves and activates sterol regulatory element binding proteins (SREBPs). Proteolytically cleaves poly(ADP-ribose) polymerase (PARP) at a '216-Asp-|-Gly-217' bond. Overexpression promotes programmed cell death.	sp|P55210|CASP7_HUMAN	sp|P55210|CASP7_HUMAN Caspase-7 OS=Homo sapiens OX=9606 GN=CASP7 PE=1 SV=1	1	1	1	1	4.6	34.276	32525	18980	20351	23952	44742	59983	48351	51025.3	0.469414	0.0126646
Q14790	Caspase-8	CASP8	FUNCTION: Most upstream protease of the activation cascade of caspases responsible for the TNFRSF6/FAS mediated and TNFRSF1A induced cell death. Binding to the adapter molecule FADD recruits it to either receptor. The resulting aggregate called death-inducing signaling complex (DISC) performs CASP8 proteolytic activation. The active dimeric enzyme is then liberated from the DISC and free to activ…	sp|Q14790|CASP8_HUMAN	sp|Q14790|CASP8_HUMAN Caspase-8 OS=Homo sapiens OX=9606 GN=CASP8 PE=1 SV=1	1	3	3	3	7.5	55.391	62166	15395	27819	35126.7	60243	30295	32013	40850.3	0.859887	0.753646
P20810	Calpastatin	CAST	FUNCTION: Specific inhibition of calpain (calcium-dependent cysteine protease). Plays a key role in postmortem tenderization of meat and have been proposed to be involved in muscle protein degradation in living tissue.	sp|P20810|ICAL_HUMAN	sp|P20810|ICAL_HUMAN Calpastatin OS=Homo sapiens OX=9606 GN=CAST PE=1 SV=4	1	16	16	16	30.5	76.572	878610	619190	597020	698273	674510	1313300	887110	958307	0.728653	0.280236
A6NHX0	Cytosolic arginine sensor for mTORC1 subunit 2	CASTOR2	FUNCTION: Functions as a negative regulator of the TORC1 signaling pathway through the GATOR complex. As part of homodimers or heterodimers with CASTOR1, directly binds and inhibits the GATOR subcomplex GATOR2 and thereby mTORC1. Does not directly bind arginine, but binding of arginine to CASTOR1 disrupts the interaction of CASTOR2-containing heterodimers with GATOR2 which can in turn activate mT…	sp|A6NHX0|CAST2_HUMAN;sp|Q8WTX7|CAST1_HUMAN	sp|A6NHX0|CAST2_HUMAN Cytosolic arginine sensor for mTORC1 subunit 2 OS=Homo sapiens OX=9606 GN=CASTOR2 PE=1 SV=3	2	4	4	4	18.5	36.056	143220	63883	27322	78141.7	59957	52960	63223	58713.3	1.3309	0.601801
Q86V15	Zinc finger protein castor homolog 1	CASZ1	FUNCTION: Transcriptional activator (PubMed:23639441, PubMed:27693370). Involved in vascular assembly and morphogenesis through direct transcriptional regulation of EGFL7 (PubMed:23639441). {ECO:0000269|PubMed:23639441, ECO:0000269|PubMed:27693370}.	sp|Q86V15|CASZ1_HUMAN	sp|Q86V15|CASZ1_HUMAN Zinc finger protein castor homolog 1 OS=Homo sapiens OX=9606 GN=CASZ1 PE=1 SV=4	1	4	4	4	2.6	190.07	45959	15951	47141	36350.3	149980	254910	394020	266303	0.1365	0.0322767
P04040	Catalase	CAT	FUNCTION: Occurs in almost all aerobically respiring organisms and serves to protect cells from the toxic effects of hydrogen peroxide. Promotes growth of cells including T-cells, B-cells, myeloid leukemia cells, melanoma cells, mastocytoma cells and normal and transformed fibroblast cells. {ECO:0000269|PubMed:7882369}.	sp|P04040|CATA_HUMAN	sp|P04040|CATA_HUMAN Catalase OS=Homo sapiens OX=9606 GN=CAT PE=1 SV=3	1	21	21	21	51.2	59.755	6811600	7865700	7520300	7399200	5056800	4486000	4881000	4.80793e+06	1.53896	0.00183736
Q03135	Caveolin-1	CAV1	FUNCTION: May act as a scaffolding protein within caveolar membranes (PubMed:11751885). Forms a stable heterooligomeric complex with CAV2 that targets to lipid rafts and drives caveolae formation. Mediates the recruitment of CAVIN proteins (CAVIN1/2/3/4) to the caveolae (PubMed:19262564). Interacts directly with G-protein alpha subunits and can functionally regulate their activity (By similarity)…	sp|Q03135|CAV1_HUMAN;sp|P56539|CAV3_HUMAN	sp|Q03135|CAV1_HUMAN Caveolin-1 OS=Homo sapiens OX=9606 GN=CAV1 PE=1 SV=4	2	3	3	3	21.9	20.471	12607	794.13	8232.4	7211.18	186850	19144	2205.5	69399.8	0.103908	0.351532
Q6NZI2	Caveolae-associated protein 1	CAVIN1	FUNCTION: Plays an important role in caveolae formation and organization. Essential for the formation of caveolae in all tissues (PubMed:18056712, PubMed:18191225, PubMed:19726876). Core component of the CAVIN complex which is essential for recruitment of the complex to the caveolae in presence of calveolin-1 (CAV1). Essential for normal oligomerization of CAV1. Promotes ribosomal transcriptional…	sp|Q6NZI2|CAVN1_HUMAN	sp|Q6NZI2|CAVN1_HUMAN Caveolae-associated protein 1 OS=Homo sapiens OX=9606 GN=CAVIN1 PE=1 SV=1	1	3	3	3	11.8	43.476	33502	59690	55129	49440.3	201440	15462	177280	131394	0.376275	0.236757
Q13951	Core-binding factor subunit beta	CBFB	FUNCTION: Forms the heterodimeric complex core-binding factor (CBF) with RUNX family proteins (RUNX1, RUNX2, and RUNX3). RUNX members modulate the transcription of their target genes through recognizing the core consensus binding sequence 5'-TGTGGT-3', or very rarely, 5'-TGCGGT-3', within their regulatory regions via their runt domain, while CBFB is a non-DNA-binding regulatory subunit that allos…	sp|Q13951|PEBB_HUMAN	sp|Q13951|PEBB_HUMAN Core-binding factor subunit beta OS=Homo sapiens OX=9606 GN=CBFB PE=1 SV=2	1	3	3	3	20.9	21.508	157590	192810	133410	161270	396300	361250	352080	369877	0.43601	0.000676462
P22681	E3 ubiquitin-protein ligase CBL	CBL	FUNCTION: Adapter protein that functions as a negative regulator of many signaling pathways that are triggered by activation of cell surface receptors. Acts as an E3 ubiquitin-protein ligase, which accepts ubiquitin from specific E2 ubiquitin-conjugating enzymes, and then transfers it to substrates promoting their degradation by the proteasome (PubMed:17094949). Ubiquitinates SPRED2 (PubMed:17094…	sp|P22681|CBL_HUMAN	sp|P22681|CBL_HUMAN E3 ubiquitin-protein ligase CBL OS=Homo sapiens OX=9606 GN=CBL PE=1 SV=2	1	8	8	6	15.6	99.632	202470	184960	157520	181650	274510	275600	227310	259140	0.700972	0.0197573
Q75N03	E3 ubiquitin-protein ligase Hakai	CBLL1	FUNCTION: E3 ubiquitin-protein ligase that mediates ubiquitination of several tyrosine-phosphorylated Src substrates, including CDH1, CTTN and DOK1 (By similarity). Targets CDH1 for endocytosis and degradation (By similarity). Associated component of the WMM complex, a complex that mediates N6-methyladenosine (m6A) methylation of RNAs, a modification that plays a role in the efficiency of mRNA sp…	sp|Q75N03|HAKAI_HUMAN	sp|Q75N03|HAKAI_HUMAN E3 ubiquitin-protein ligase Hakai OS=Homo sapiens OX=9606 GN=CBLL1 PE=1 SV=1	1	6	6	6	18.9	54.519	208080	237670	179470	208407	143650	192530	169110	168430	1.23735	0.142579
P16152	Carbonyl reductase [NADPH] 1	CBR1	FUNCTION: NADPH-dependent reductase with broad substrate specificity. Catalyzes the reduction of a wide variety of carbonyl compounds including quinones, prostaglandins, menadione, plus various xenobiotics. Catalyzes the reduction of the antitumor anthracyclines doxorubicin and daunorubicin to the cardiotoxic compounds doxorubicinol and daunorubicinol (PubMed:18449627). Can convert prostaglandin …	sp|P16152|CBR1_HUMAN	sp|P16152|CBR1_HUMAN Carbonyl reductase [NADPH] 1 OS=Homo sapiens OX=9606 GN=CBR1 PE=1 SV=3	1	12	12	10	57.8	30.375	4135100	2450700	2703700	3096500	4931800	3639200	3425700	3998900	0.774338	0.269474
Q8N4T8	3-oxoacyl-[acyl-carrier-protein] reductase	CBR4	FUNCTION: The heterotetramer with HSD17B8 has NADH-dependent 3-ketoacyl-acyl carrier protein reductase activity, and thereby plays a role in mitochondrial fatty acid biosynthesis (PubMed:19571038, PubMed:25203508). Within the heterotetramer, HSD17B8 binds NADH; CBR4 binds NADPD (PubMed:25203508). The homotetramer has NADPH-dependent quinone reductase activity (PubMed:19000905). Both homotetramer …	sp|Q8N4T8|CBR4_HUMAN	sp|Q8N4T8|CBR4_HUMAN 3-oxoacyl-[acyl-carrier-protein] reductase OS=Homo sapiens OX=9606 GN=CBR4 PE=1 SV=3	1	5	5	5	32.1	25.301	183500	113520	153260	150093	13596	26012	18761	19456.3	7.71437	0.00315571
Q9BRT8	COBW domain-containing protein 1	CBWD1		sp|Q9BRT8|CBWD1_HUMAN;sp|Q5RIA9|CBWD5_HUMAN;sp|Q5JTY5|CBWD3_HUMAN;sp|Q4V339|CBWD6_HUMAN;sp|Q8IUF1|CBWD2_HUMAN	sp|Q9BRT8|CBWD1_HUMAN COBW domain-containing protein 1 OS=Homo sapiens OX=9606 GN=CBWD1 PE=1 SV=1;sp|Q5RIA9|CBWD5_HUMAN COBW domain-containing protein 5 OS=Homo sapiens OX=9606 GN=CBWD5 PE=2 SV=1;sp|Q5JTY5|CBWD3_HUMAN COBW domain-containing protein 3 OS=Ho	5	6	6	6	22.5	44.068	204560	93987	106000	134849	329520	194360	167920	230600	0.584775	0.192072
P83916	Chromobox protein homolog 1	CBX1	FUNCTION: Component of heterochromatin. Recognizes and binds histone H3 tails methylated at 'Lys-9', leading to epigenetic repression. Interaction with lamin B receptor (LBR) can contribute to the association of the heterochromatin with the inner nuclear membrane. {ECO:0000250|UniProtKB:P83917}.	sp|P83916|CBX1_HUMAN	sp|P83916|CBX1_HUMAN Chromobox protein homolog 1 OS=Homo sapiens OX=9606 GN=CBX1 PE=1 SV=1	1	8	7	7	36.2	21.418	370580	604680	419560	464940	303240	437470	512390	417700	1.1131	0.64148
Q13185	Chromobox protein homolog 3	CBX3	FUNCTION: Seems to be involved in transcriptional silencing in heterochromatin-like complexes. Recognizes and binds histone H3 tails methylated at 'Lys-9', leading to epigenetic repression. May contribute to the association of the heterochromatin with the inner nuclear membrane through its interaction with lamin B receptor (LBR). Involved in the formation of functional kinetochore through interac…	sp|Q13185|CBX3_HUMAN	sp|Q13185|CBX3_HUMAN Chromobox protein homolog 3 OS=Homo sapiens OX=9606 GN=CBX3 PE=1 SV=4	1	10	9	8	60.1	20.811	3673900	3679400	3527200	3.62683e+06	4087500	4497700	4835900	4473700	0.810701	0.0188758
O00257	E3 SUMO-protein ligase CBX4	CBX4	FUNCTION: E3 SUMO-protein ligase which facilitates SUMO1 conjugation by UBE2I (PubMed:12679040). Involved in the sumoylation of HNRNPK, a p53/TP53 transcriptional coactivator, hence indirectly regulates p53/TP53 transcriptional activation resulting in p21/CDKN1A expression. Monosumoylates ZNF131 (PubMed:22825850). {ECO:0000269|PubMed:12679040, ECO:0000269|PubMed:22825850}.; FUNCTION: Component of…	sp|O00257|CBX4_HUMAN	sp|O00257|CBX4_HUMAN E3 SUMO-protein ligase CBX4 OS=Homo sapiens OX=9606 GN=CBX4 PE=1 SV=3	1	5	5	5	14.3	61.367	351290	334580	230760	305543	122580	129720	187880	146727	2.0824	0.020957
P45973	Chromobox protein homolog 5	CBX5	FUNCTION: Component of heterochromatin that recognizes and binds histone H3 tails methylated at 'Lys-9' (H3K9me), leading to epigenetic repression. In contrast, it is excluded from chromatin when 'Tyr-41' of histone H3 is phosphorylated (H3Y41ph). Can interact with lamin-B receptor (LBR). This interaction can contribute to the association of the heterochromatin with the inner nuclear membrane. In…	sp|P45973|CBX5_HUMAN	sp|P45973|CBX5_HUMAN Chromobox protein homolog 5 OS=Homo sapiens OX=9606 GN=CBX5 PE=1 SV=1	1	12	12	11	62.3	22.225	4667300	4597400	4486500	4.58373e+06	4485100	4070000	3879600	4144900	1.10587	0.0780958
Q9HC52	Chromobox protein homolog 8	CBX8	FUNCTION: Component of a Polycomb group (PcG) multiprotein PRC1-like complex, a complex class required to maintain the transcriptionally repressive state of many genes, including Hox genes, throughout development. PcG PRC1 complex acts via chromatin remodeling and modification of histones; it mediates monoubiquitination of histone H2A 'Lys-119', rendering chromatin heritably changed in its expres…	sp|Q9HC52|CBX8_HUMAN	sp|Q9HC52|CBX8_HUMAN Chromobox protein homolog 8 OS=Homo sapiens OX=9606 GN=CBX8 PE=1 SV=3	1	14	14	14	42.7	43.395	1339000	954580	917270	1.07028e+06	588040	632980	561320	594113	1.80148	0.0251012
Q6P1N0	Coiled-coil and C2 domain-containing protein 1A	CC2D1A	FUNCTION: Transcription factor that binds specifically to the DRE (dual repressor element) and represses HTR1A gene transcription in neuronal cells. The combination of calcium and ATP specifically inactivates the binding with FRE. May play a role in the altered regulation of HTR1A associated with anxiety and major depression. Mediates HDAC-independent repression of HTR1A promoter in neuronal cell…	sp|Q6P1N0|C2D1A_HUMAN	sp|Q6P1N0|C2D1A_HUMAN Coiled-coil and C2 domain-containing protein 1A OS=Homo sapiens OX=9606 GN=CC2D1A PE=1 SV=1	1	14	14	14	20.1	104.06	432190	284930	491950	403023	471950	475430	442950	463443	0.869628	0.38754
Q8IX12	Cell division cycle and apoptosis regulator protein 1	CCAR1	FUNCTION: Associates with components of the Mediator and p160 coactivator complexes that play a role as intermediaries transducing regulatory signals from upstream transcriptional activator proteins to basal transcription machinery at the core promoter. Recruited to endogenous nuclear receptor target genes in response to the appropriate hormone. Also functions as a p53 coactivator. May thus play …	sp|Q8IX12|CCAR1_HUMAN	sp|Q8IX12|CCAR1_HUMAN Cell division cycle and apoptosis regulator protein 1 OS=Homo sapiens OX=9606 GN=CCAR1 PE=1 SV=2	1	34	34	34	36	132.82	2876700	2859200	2801800	2845900	3334600	3292900	3109300	3245600	0.876849	0.00536409
Q8N163	Cell cycle and apoptosis regulator protein 2	CCAR2	FUNCTION: Core component of the DBIRD complex, a multiprotein complex that acts at the interface between core mRNP particles and RNA polymerase II (RNAPII) and integrates transcript elongation with the regulation of alternative splicing: the DBIRD complex affects local transcript elongation rates and alternative splicing of a large set of exons embedded in (A + T)-rich DNA regions (PubMed:2244662…	sp|Q8N163|CCAR2_HUMAN	sp|Q8N163|CCAR2_HUMAN Cell cycle and apoptosis regulator protein 2 OS=Homo sapiens OX=9606 GN=CCAR2 PE=1 SV=2	1	26	26	26	37.9	102.9	2837700	2768700	2804400	2803600	3025000	3244000	2629100	2.96603e+06	0.945235	0.420315
Q8WUD4	Coiled-coil domain-containing protein 12	CCDC12		sp|Q8WUD4|CCD12_HUMAN	sp|Q8WUD4|CCD12_HUMAN Coiled-coil domain-containing protein 12 OS=Homo sapiens OX=9606 GN=CCDC12 PE=1 SV=1	1	4	4	4	26.5	19.181	52883	64777	10192	42617.3	35640	159410	116880	103977	0.409874	0.199007
Q96CT7	Coiled-coil domain-containing protein 124	CCDC124	FUNCTION: Required for proper progression of late cytokinetic stages. {ECO:0000269|PubMed:23894443}.	sp|Q96CT7|CC124_HUMAN	sp|Q96CT7|CC124_HUMAN Coiled-coil domain-containing protein 124 OS=Homo sapiens OX=9606 GN=CCDC124 PE=1 SV=1	1	12	12	12	49.3	25.835	529240	536120	292610	452657	427890	967780	675410	690360	0.655682	0.246754
Q96BQ5	Coiled-coil domain-containing protein 127	CCDC127		sp|Q96BQ5|CC127_HUMAN	sp|Q96BQ5|CC127_HUMAN Coiled-coil domain-containing protein 127 OS=Homo sapiens OX=9606 GN=CCDC127 PE=1 SV=1	1	2	2	2	10	30.834	63028	69895	67697	66873.3	29105	37806	33888	33599.7	1.9903	0.000500541
Q9H6E4	Coiled-coil domain-containing protein 134	CCDC134	FUNCTION: In extracellular secreted form, promotes proliferation and activation of CD8(+) T cells, suggesting a cytokine-like function (PubMed:25125657). Enhances cytotoxic anti-tumor activity of CD8(+) T cells (PubMed:25125657). May inhibit ERK and JNK signaling activity (PubMed:18087676, PubMed:23070808). May suppress cell migration and invasion activity, via its effects on ERK and JNK signalin…	sp|Q9H6E4|CC134_HUMAN	sp|Q9H6E4|CC134_HUMAN Coiled-coil domain-containing protein 134 OS=Homo sapiens OX=9606 GN=CCDC134 PE=1 SV=1	1	8	8	8	38	26.56	502580	454670	418880	458710	156130	189720	123550	156467	2.93168	0.000609688
Q6PK04	Coiled-coil domain-containing protein 137	CCDC137		sp|Q6PK04|CC137_HUMAN	sp|Q6PK04|CC137_HUMAN Coiled-coil domain-containing protein 137 OS=Homo sapiens OX=9606 GN=CCDC137 PE=1 SV=1	1	4	4	4	17	33.231	228820	188350	180860	199343	174360	234950	254200	221170	0.901313	0.483502
Q7Z3E2	Coiled-coil domain-containing protein 186	CCDC186		sp|Q7Z3E2|CC186_HUMAN	sp|Q7Z3E2|CC186_HUMAN Coiled-coil domain-containing protein 186 OS=Homo sapiens OX=9606 GN=CCDC186 PE=1 SV=2	1	12	12	12	16.5	103.69	130010	173930	101590	135177	246090	319860	261020	275657	0.490381	0.010353
O60826	Coiled-coil domain-containing protein 22	CCDC22	FUNCTION: Involved in regulation of NF-kappa-B signaling. Promotes ubiquitination of I-kappa-B-kinase subunit IKBKB and its subsequent proteasomal degradation leading to NF-kappa-B activation; the function may involve association with COMMD8 and a CUL1-dependent E3 ubiquitin ligase complex. May down-regulate NF-kappa-B activity via association with COMMD1 and involving a CUL2-dependent E3 ubiquit…	sp|O60826|CCD22_HUMAN	sp|O60826|CCD22_HUMAN Coiled-coil domain-containing protein 22 OS=Homo sapiens OX=9606 GN=CCDC22 PE=1 SV=1	1	10	10	10	21.9	70.755	286300	189410	292170	255960	302910	320410	323780	315700	0.81077	0.153189
Q86WR0	Coiled-coil domain-containing protein 25	CCDC25		sp|Q86WR0|CCD25_HUMAN	sp|Q86WR0|CCD25_HUMAN Coiled-coil domain-containing protein 25 OS=Homo sapiens OX=9606 GN=CCDC25 PE=1 SV=2	1	5	5	5	26.4	24.479	224980	199360	195290	206543	214040	214080	215680	214600	0.962457	0.435583
Q8IWP9	Coiled-coil domain-containing protein 28A	CCDC28A		sp|Q8IWP9|CC28A_HUMAN	sp|Q8IWP9|CC28A_HUMAN Coiled-coil domain-containing protein 28A OS=Homo sapiens OX=9606 GN=CCDC28A PE=1 SV=1	1	2	2	2	14.6	30.366	55499	43754	47510	48921	21820	30879	34886	29195	1.67566	0.0190826
Q96MW1	Coiled-coil domain-containing protein 43	CCDC43		sp|Q96MW1|CCD43_HUMAN	sp|Q96MW1|CCD43_HUMAN Coiled-coil domain-containing protein 43 OS=Homo sapiens OX=9606 GN=CCDC43 PE=1 SV=2	1	2	2	2	11.6	25.248	89599	59969	43732	64433.3	83028	89861	68992	80627	0.799153	0.334367
Q96A33	PAT complex subunit CCDC47	CCDC47	FUNCTION: Involved in the regulation of calcium ion homeostasis in the endoplasmic reticulum (PubMed:30401460). Required for proper protein degradation via the ERAD pathway (PubMed:25009997). Has an essential role in the maintenance of endoplasmic reticulum organization during embryogenesis (By similarity). {ECO:0000250|UniProtKB:Q9D024, ECO:0000269|PubMed:25009997, ECO:0000269|PubMed:30401460}.	sp|Q96A33|CCD47_HUMAN	sp|Q96A33|CCD47_HUMAN PAT complex subunit CCDC47 OS=Homo sapiens OX=9606 GN=CCDC47 PE=1 SV=1	1	19	19	19	42	55.873	4472800	4059400	4346400	4.29287e+06	4393700	4774300	4900100	4.68937e+06	0.915447	0.11215
Q8IVM0	Coiled-coil domain-containing protein 50	CCDC50	FUNCTION: Involved in EGFR signaling. {ECO:0000269|PubMed:15314609}.	sp|Q8IVM0|CCD50_HUMAN	sp|Q8IVM0|CCD50_HUMAN Coiled-coil domain-containing protein 50 OS=Homo sapiens OX=9606 GN=CCDC50 PE=1 SV=1	1	7	7	7	32.7	35.822	94413	139660	130410	121494	96586	158320	105000	119969	1.01272	0.951863
Q96ER9	Mitochondrial potassium channel	CCDC51	FUNCTION: Mitochondrial potassium channel located in the mitochondrial inner membrane (PubMed:31435016). Together with ABCB8/MITOSUR, forms a protein complex localized in the mitochondria that mediates ATP-dependent potassium currents across the inner membrane (that is, mitoK(ATP) channel) (PubMed:31435016). May contribute to the homeostatic control of cellular metabolism under stress conditions …	sp|Q96ER9|MITOK_HUMAN	sp|Q96ER9|MITOK_HUMAN Mitochondrial potassium channel OS=Homo sapiens OX=9606 GN=CCDC51 PE=1 SV=2	1	9	9	9	30.9	45.811	1432700	1269400	1423400	1.37517e+06	870060	1357800	1269200	1.16569e+06	1.17971	0.258277
Q9P031	Thyroid transcription factor 1-associated protein 26	CCDC59	FUNCTION: Component of the transcription complexes of the pulmonary surfactant-associated protein-B (SFTPB) and -C (SFTPC). Enhances homeobox protein Nkx-2.1-activated SFTPB and SFTPC promoter activities. {ECO:0000269|PubMed:12882447, ECO:0000269|PubMed:16630564}.	sp|Q9P031|TAP26_HUMAN	sp|Q9P031|TAP26_HUMAN Thyroid transcription factor 1-associated protein 26 OS=Homo sapiens OX=9606 GN=CCDC59 PE=1 SV=2	1	4	4	4	22	28.669	78760	104300	50463	77841	660110	138600	121820	306843	0.253683	0.26626
Q16204	Coiled-coil domain-containing protein 6	CCDC6		sp|Q16204|CCDC6_HUMAN	sp|Q16204|CCDC6_HUMAN Coiled-coil domain-containing protein 6 OS=Homo sapiens OX=9606 GN=CCDC6 PE=1 SV=2	1	10	10	10	28.5	53.29	316380	271890	259470	282580	559930	556010	387720	501220	0.563784	0.0211108
[truncated: 5,095 more rows]
