# Supplementary material for: Multiomics analyses of human colorectal cancer reveal changes in mitochondrial metabolism associated with chemotherapy resistance
Source: Front Oncol. 2025 Nov 10;15:1625797. doi: 10.3389/fonc.2025.1625797 (PMC12640853; doi:10.3389/fonc.2025.1625797)
Supplement: Supplementary file 5 [file Table4.xlsx]

## Sheet: Sheet1
Gene Name	Fold Change(HCT-15/DOX vs HCT-15)	Log2FoldChange	t test p value
AARS2	1.01034	0.0148401	0.918695
AASS	1.55724	0.638988	0.0849971
ABAT	0.678168	-0.560285	0.0124768
ABCB10	1.74007	0.799144	0.0354297
ABCB6	23.6393	4.56311	0.00115794
ABCB7	0.614386	-0.702782	0.215678
ABCB8	1.40058	0.486022	0.0279327
ABCD1	6.28037	2.65085	0.000153444
ABCD3	1.35808	0.441572	0.0287611
ABHD10	0.964525	-0.0521088	0.774748
ABHD11	1.42245	0.508376	0.434607
ACAA1	1.47542	0.56113	0.0521463
ACAA2	1.3033	0.382167	0.0102014
ACACA	0.65323	-0.614336	0.0225166
ACAD10	5.84815	2.54798	0.00291637
ACAD11	0.458184	-1.126	0.0780356
ACAD8	3.06359	1.61522	0.0329606
ACAD9	0.970504	-0.0431934	0.521215
ACADM	1.65843	0.729821	0.0252466
ACADS	1.3581	0.441588	0.423506
ACADSB	1.19774	0.260316	0.193737
ACADVL	1.16298	0.217828	0.0135779
ACAT1	0.790798	-0.338619	0.0456747
ACLY	0.783504	-0.351987	0.0140632
ACO2	1.35164	0.434707	0.00722228
ACOT13	1.27716	0.35294	0.141362
ACOT2	0.232906	-2.10218	0.00043912
ACOT7	0.979144	-0.0304068	0.945274
ACOT9	1.49642	0.581517	0.00318938
ACP6	0.676843	-0.563107	0.276688
ACSF2	2.89742	1.53477	0.000626592
ACSF3	1.29861	0.376967	0.0506756
ACSL1	0.151661	-2.72108	0.000900634
ACSL6	2.11041	1.07752	0.0844082
ACSM3	3.26184	1.70569	0.061144
AFG1L	0.622029	-0.684945	0.35464
AFG3L2	1.76388	0.818749	0.00150366
AGK	1.68666	0.754173	0.00908714
AGMAT	3.64746	1.86689	0.00760147
AGPAT5	0.764676	-0.38708	0.7453
AHCYL1	0.886493	-0.173819	0.328533
AIFM1	1.20142	0.264741	0.0495979
AIFM2	1.30769	0.387026	0.2058
AK2	1.30695	0.386205	0.0126483
AK3	0.564727	-0.824376	0.000845063
AK4	0.360964	-1.47007	0.131943
AKAP1	1.45892	0.5449	0.00841448
AKR7A2	1.16099	0.21535	0.231221
ALAS1	0.757437	-0.400803	0.207681
ALDH18A1	0.560768	-0.834524	0.000335865
ALDH1B1	1.04167	0.0588949	0.802497
ALDH1L1	1.37127	0.455508	0.159067
ALDH2	2.03419	1.02446	0.00915315
ALDH3A2	0.677074	-0.562615	0.00490393
ALDH4A1	1.92507	0.944911	0.00521092
ALDH5A1	0.537308	-0.896178	0.000604349
ALDH6A1	1.83592	0.876501	0.00457452
ALDH7A1	1.63735	0.71136	0.00152629
ALDH9A1	0.649077	-0.623538	0.0194125
ALKBH7	0.593982	-0.751509	0.240518
AMACR	5.36737	2.42422	0.00908205
APEX1	0.581493	-0.782167	0.0536787
APOO	0.848388	-0.237204	0.74797
APOOL	2.23706	1.1616	0.00151937
ARF5	0.690011	-0.535309	0.252053
ARG2	0.428615	-1.22225	0.127754
ARMC10	1.33887	0.421018	0.00570521
ARMCX3	0.0372589	-4.74627	0.158015
ATAD1	1.03673	0.0520429	0.833299
ATAD3A	1.07035	0.0980781	0.308836
ATAD3B	0.0484278	-4.36802	0.000174978
ATP5F1A	1.1503	0.202016	0.386971
ATP5F1B	1.08227	0.114063	0.414289
ATP5F1C	1.16144	0.215914	0.387415
ATP5F1D	1.4294	0.51541	0.236625
ATP5IF1	2.06343	1.04504	0.348297
ATP5MF	1.60749	0.684814	0.459534
ATP5MG	1.15845	0.212193	0.418092
ATP5PB	1.09364	0.129133	0.271575
ATP5PD	1.2012	0.264479	0.00818399
ATP5PF	1.09538	0.13143	0.628459
ATP5PO	1.3595	0.44308	0.478797
ATPAF1	0.648318	-0.625225	0.0697398
ATPAF2	1.21809	0.284617	0.110479
AUH	0.453441	-1.14101	0.000318549
BAD	1.04577	0.0645622	0.752879
BAX	1.56995	0.650718	0.00277437
BCAT2	1.05486	0.0770524	0.59516
BCKDHA	1.27123	0.34622	0.200857
BCKDHB	5.79468	2.53473	8.62157e-06
BCKDK	0.499904	-1.00028	0.0170419
BCL2L13	1.12373	0.168299	0.215448
BCS1L	2.09133	1.06442	0.000163587
BDH1	0.701973	-0.510514	0.0998775
BID	0.22465	-2.15425	0.0143596
BOLA3	0.886148	-0.17438	0.744674
BPHL	1.96947	0.97781	0.237931
C1QBP	1.0867	0.119956	0.722316
C8orf82	1.45918	0.54516	0.158791
CARS2	1.47952	0.565126	0.0282965
CASP3	0.484881	-1.0443	0.172775
CASP8	0.859887	-0.217781	0.753646
CAT	1.53896	0.621952	0.00183736
CBR4	7.71437	2.94755	0.00315571
CCDC127	1.9903	0.992984	0.000500541
CCDC51	1.17971	0.238426	0.258277
CCDC90B	1.24608	0.317392	0.497763
CDK5RAP1	0.464177	-1.10725	0.0255321
CHCHD2	2.13676	1.09542	0.00369859
CHCHD3	1.12766	0.173331	0.272076
CHCHD4	2.10717	1.07531	0.0148727
CHCHD5	2.66058	1.41174	0.0161832
CHCHD6	2.43345	1.283	0.00156073
CHDH	0.722648	-0.468634	0.172517
CISD1	0.760629	-0.394736	0.0371837
CISD3	1.03787	0.0536248	0.704218
CKMT1A	0.0355682	-4.81327	0.0301386
CLPB	1.3693	0.453436	0.0324601
CLPP	1.40177	0.487248	0.57963
CLPX	0.954856	-0.066645	0.302482
CLYBL	3.80874	1.92932	0.000775764
CMC1	0.970946	-0.0425368	0.86447
CMC2	1.0908	0.125385	0.840586
COA1	1.29455	0.372448	0.438814
COA3	1.20636	0.270664	0.649233
COA4	0.917753	-0.123821	0.677913
COA6	1.10983	0.150341	0.589285
COA7	1.84327	0.882269	0.0131861
COASY	0.750327	-0.414408	0.138862
COMT	0.345584	-1.53289	0.00490782
COMTD1	1.31119	0.390876	0.33622
COQ3	0.790136	-0.339827	0.520848
COQ5	0.698983	-0.51667	0.0306902
COQ6	0.845153	-0.242716	0.291973
COQ8A	0.639342	-0.645341	0.00116175
COQ8B	1.60298	0.680759	0.0868271
COQ9	1.06271	0.0877522	0.681159
COX11	1.39372	0.47894	0.4514
COX15	0.590822	-0.759205	0.0203073
COX16	0.552879	-0.854963	0.0973882
COX17	0.798939	-0.323843	0.269731
COX20	1.54902	0.631355	0.0846498
COX4I1	1.23599	0.305668	0.0525628
COX5A	1.21175	0.277094	0.354401
COX5B	1.37436	0.458757	0.0931012
COX6A1	1.61897	0.695075	0.267639
COX6B1	2.22536	1.15404	0.013862
COX6C	1.43648	0.522541	0.019568
COX7A2	1.94937	0.963007	0.00226076
COX7C	6.61258	2.72521	0.169938
CPOX	0.840031	-0.251485	0.179987
CPT1A	4.56726	2.19133	5.65422e-05
CPT2	1.11325	0.154772	0.459475
CRAT	0.00013511	-12.8536	6.47733e-05
CRYZ	2.38504	1.25401	1.51133e-05
CS	2.15932	1.11058	0.00221597
CYB5B	1.05328	0.0748953	0.464929
CYB5R3	2.08697	1.06141	0.00436842
CYC1	1.48837	0.573735	0.0111154
CYCS	0.338919	-1.56099	0.000758829
DAP3	0.798561	-0.324526	0.0367942
DARS2	0.943805	-0.0834393	0.481159
DBI	0.699737	-0.515116	0.0737447
DBT	1.24855	0.320252	0.213762
DCAKD	0.953442	-0.0687833	0.726784
DCXR	1.15387	0.206487	0.225949
DGUOK	1.0516	0.0725893	0.880825
DHODH	1.72611	0.787528	0.308241
DHRS1	0.185783	-2.42831	0.187468
DHRS7B	0.779307	-0.359736	0.145491
DHTKD1	1.02719	0.0386985	0.8971
DHX30	0.585917	-0.771231	0.0322143
DIABLO	1.12508	0.170022	0.291411
DLAT	2.4784	1.30941	0.0314005
DLD	1.9288	0.947703	0.00353828
DLST	0.91624	-0.126203	0.698851
DMAC2L	2.89906	1.53558	0.125963
DNAJA3	0.917171	-0.124737	0.0237665
DNAJC11	1.11249	0.15379	0.703316
DNAJC19	1.61583	0.692277	0.280039
DNM1L	0.618003	-0.694314	0.00253727
DTYMK	0.893181	-0.162975	0.135175
DUT	0.179568	-2.4774	0.00222937
ECH1	2.34302	1.22837	0.00464468
ECHDC1	0.879935	-0.184531	0.36071
ECHS1	2.1606	1.11143	0.00225759
ECI1	1.27407	0.34944	0.100606
ECI2	1.40585	0.491442	0.0277689
ECSIT	1.34561	0.428255	0.390873
EHHADH	0.381345	-1.39083	0.00866949
ELAC2	0.523029	-0.935036	0.0440628
EPHX2	0.604388	-0.726454	0.503445
ERAL1	0.844147	-0.244434	0.207484
ETFA	1.28526	0.362057	0.00414791
ETFB	1.19823	0.2609	0.0944101
ETFDH	3.08976	1.6275	0.000768101
ETHE1	3.23569	1.69407	8.94639e-05
EXD2	0.666964	-0.58432	0.18964
EXOG	0.681737	-0.552712	0.327826
FABP1	5.94703	2.57217	0.204087
FAHD1	0.790476	-0.339207	0.0460884
FAHD2A	0.994806	-0.00751359	0.94119
FAM136A	0.719966	-0.473999	0.00400409
FAM162A	0.799487	-0.322854	0.236501
FARS2	0.628276	-0.670529	0.00373291
FASN	0.56995	-0.811093	0.00159122
FASTKD2	1.36195	0.445678	0.0330423
FASTKD5	0.627189	-0.673028	0.00394399
FDPS	0.327348	-1.6111	5.10108e-05
FDX2	0.717572	-0.478805	0.276921
FDXR	2.55157	1.35139	0.000657565
FECH	1.57205	0.65265	0.00246225
FH	1.07523	0.104647	0.320001
FIS1	1.42517	0.511131	0.0614571
FKBP10	10.4397	3.384	0.00606352
FKBP8	0.785559	-0.348208	0.23763
FLAD1	0.574924	-0.798556	0.0573892
FMC1	0.689032	-0.537356	0.493235
FOXRED1	1.4449	0.530966	0.443173
FTH1	0.488029	-1.03496	0.00115888
FUNDC1	0.506596	-0.981092	0.299567
FXN	1.04596	0.0648237	0.806521
GADD45GIP1	1.12705	0.172549	0.586654
GARS1	0.69335	-0.528344	0.0181551
GATB	0.740531	-0.433367	0.13177
GATC	1.03874	0.0548401	0.817526
GCAT	1.67903	0.747629	0.00398539
GCDH	1.07626	0.106029	0.581414
GCSH	0.841855	-0.248356	0.67414
GDAP1	0.109165	-3.19542	0.00281543
GFER	1.43612	0.522174	0.546358
GFM1	1.14218	0.191788	0.0896819
GFM2	0.832204	-0.26499	0.288724
GLOD4	0.808254	-0.30712	0.494516
GLRX5	0.290283	-1.78447	0.0674599
GLS	1.49445	0.579618	0.0375846
GLS2	0.731147	-0.451767	0.400132
GLUD1	1.09947	0.136812	0.137076
GOLPH3	3.02761	1.59818	0.00100424
GOT2	0.883022	-0.17948	0.0600241
GPD2	0.469547	-1.09066	0.0284051
GPT2	0.507327	-0.979011	0.0218529
GPX1	1.46127	0.547218	0.0871726
GPX4	0.523254	-0.934418	0.0276528
GRHPR	0.507874	-0.977457	0.0682195
GRPEL1	1.05182	0.0728918	0.732163
GRSF1	0.522372	-0.936851	0.0153186
GSR	0.802552	-0.317332	0.425889
GSTK1	1.55062	0.632841	0.0824519
GSTZ1	1.68934	0.756463	0.00595757
GTPBP10	0.759919	-0.396082	0.251205
GTPBP3	1.75862	0.814448	0.416148
GUF1	0.665424	-0.587655	0.260421
GUK1	0.99972	-0.000404668	0.998365
HADH	1.19227	0.253714	0.133985
HADHA	1.21539	0.281423	0.130866
HADHB	1.09258	0.127741	0.511415
HAGH	1.09059	0.125114	0.648988
HARS2	0.600907	-0.734787	0.235011
HCCS	0.937591	-0.0929689	0.690112
HDHD3	0.766716	-0.383236	0.232574
HDHD5	1.51392	0.598286	0.0490289
HEBP1	0.424807	-1.23512	0.000885761
HIBADH	0.725231	-0.463487	0.0632218
HIBCH	2.02234	1.01602	0.0102934
HIGD1A	1.10297	0.141399	0.803262
HIGD2A	1.14628	0.196962	0.541065
HINT1	0.406763	-1.29774	0.0360396
HINT2	0.919627	-0.12088	0.185233
HINT3	0.322626	-1.63207	0.00263602
HMGCL	1.18119	0.240239	0.482233
HSD17B10	1.49006	0.57537	0.0126408
HSD17B4	2.78809	1.47928	0.000863314
HSD17B8	2.81395	1.4926	0.0262297
HSDL2	1.5013	0.586215	0.00409423
HSPA9	1.12166	0.165642	0.186543
HSPD1	0.893231	-0.162895	0.149777
HSPE1	0.744307	-0.426031	0.0946685
HTATIP2	0.015906	-5.97428	0.00156424
HTRA2	1.82124	0.864917	0.0110752
IARS2	0.640685	-0.642312	0.00123646
IBA57	1.69219	0.758889	0.191616
IDE	0.791222	-0.337846	0.101202
IDH2	0.527901	-0.92166	0.00145858
IDH3A	0.971669	-0.0414628	0.765539
IDH3B	0.740186	-0.434041	0.222407
IDH3G	0.860269	-0.217141	0.373736
IDI1	0.510914	-0.968848	0.00667128
IMMT	1.41453	0.500321	0.00973566
ISCA2	1.16345	0.218411	0.693817
ISCU	0.931231	-0.102788	0.741266
ISOC2	0.859452	-0.218512	0.245354
IVD	1.65965	0.730878	0.0128772
KARS1	0.908017	-0.139209	0.313094
KYAT3	0.568281	-0.815323	0.185198
L2HGDH	3.4163	1.77244	0.00977069
LACTB	1.14204	0.191614	0.649084
LACTB2	0.801032	-0.320068	0.158166
LAP3	1.15622	0.209411	0.291858
LARS2	0.840911	-0.249975	0.0594406
LDHB	0.440057	-1.18424	0.0174358
LETM1	0.926886	-0.109536	0.116596
LETMD1	1.30393	0.382867	0.0427329
LIG3	0.713516	-0.486983	0.0196428
LONP1	1.7718	0.825217	0.000627768
LRPPRC	1.22449	0.292176	0.036693
LYPLA1	1.13069	0.177205	0.573136
LYPLAL1	0.99745	-0.00368425	0.991918
LYRM4	2.0478	1.03408	0.260684
LYRM7	0.533648	-0.906039	0.0110232
MACROD1	4.39404	2.13555	0.000850792
MAIP1	2.07607	1.05385	0.0650608
MALSU1	0.650588	-0.620183	0.19968
MARCHF5	1.02749	0.0391261	0.871569
MARS2	0.891924	-0.165008	0.308082
MAVS	1.75555	0.811921	0.000863836
MCAT	1.94213	0.957641	0.040624
MCCC1	0.625164	-0.677692	0.0264254
MCCC2	1.27885	0.354847	0.0924996
MCRIP2	1.42412	0.510066	0.159049
MCU	1.00012	0.000179777	0.999271
MCUR1	0.92898	-0.10628	0.824927
MDH2	1.24376	0.31471	0.389236
ME2	0.714222	-0.485556	0.0927834
ME3	1.24767	0.31924	0.650011
MECR	1.55161	0.633768	0.152614
METAP1D	1.53903	0.622018	0.188959
METTL15	0.80101	-0.320108	0.109654
MFF	1.16896	0.225227	0.517528
MFN1	1.33313	0.414815	0.223557
MFN2	0.768895	-0.379141	0.156817
MGME1	0.836985	-0.256727	0.0976078
MGST1	0.22763	-2.13523	0.0022888
MGST3	1.03437	0.0487588	0.785593
MICOS13	1.8401	0.879785	0.233646
MICU1	1.26609	0.340376	0.622944
MICU2	1.47369	0.55943	0.0412982
MIEF1	0.599823	-0.737392	0.0511528
MIPEP	1.13656	0.184675	0.693238
MLYCD	1.41133	0.49705	0.273067
MMAA	2.84974	1.51083	0.0539547
MMAB	0.784436	-0.350272	0.520341
MMUT	1.72605	0.787478	0.0117125
MPC1	0.76323	-0.389811	0.407026
MPC2	0.68478	-0.546287	0.0664223
MPST	1.75915	0.814877	0.0512316
MRM1	0.697046	-0.520674	0.277009
MRM2	0.895897	-0.158595	0.516185
MRM3	2.11351	1.07964	0.0260066
MRPL1	0.86759	-0.204914	0.32753
MRPL10	0.788569	-0.342691	0.392589
MRPL11	0.458988	-1.12347	0.224133
MRPL12	1.15397	0.206606	0.5986
MRPL13	1.34251	0.424934	0.199189
MRPL14	1.27404	0.349409	0.0520186
MRPL15	1.63507	0.70935	0.226609
MRPL16	0.84655	-0.240333	0.528244
MRPL17	1.11472	0.156675	0.803488
MRPL19	1.06702	0.0935892	0.721174
MRPL2	0.856879	-0.222837	0.488708
MRPL20	0.893122	-0.163071	0.630564
MRPL22	0.4649	-1.10501	0.0649256
MRPL23	1.96547	0.974871	0.271385
MRPL24	0.462552	-1.11231	0.158385
MRPL27	1.63779	0.711749	0.214985
MRPL28	0.802388	-0.317628	0.553808
MRPL3	0.937545	-0.0930395	0.66107
MRPL30	1.10686	0.146467	0.347999
MRPL32	1.51658	0.600823	0.0903263
MRPL33	1.05257	0.0739163	0.91163
MRPL37	0.931355	-0.102597	0.18915
MRPL38	1.13771	0.18613	0.293482
MRPL39	1.04274	0.0603834	0.912812
MRPL4	0.986152	-0.0201184	0.691206
MRPL40	1.65019	0.722635	0.0809587
MRPL41	1.12524	0.170233	0.406246
MRPL42	1.21994	0.286816	0.707434
MRPL43	1.70439	0.769258	0.0163901
MRPL44	1.2189	0.285577	0.230994
MRPL45	1.03869	0.0547679	0.811951
MRPL46	0.875007	-0.192634	0.784121
MRPL47	0.469737	-1.09007	0.0954833
MRPL48	1.26825	0.342839	0.21928
MRPL49	0.830822	-0.267388	0.421825
MRPL50	1.4513	0.537346	0.396627
MRPL53	0.808204	-0.307209	0.312135
MRPL57	0.881152	-0.182537	0.859028
MRPL58	1.21919	0.285922	0.572357
MRPL9	1.00957	0.013744	0.933096
MRPS10	1.1411	0.19042	0.698034
MRPS11	1.78964	0.839667	0.24485
MRPS12	0.822653	-0.281644	0.332159
MRPS14	1.05931	0.0831239	0.785137
MRPS16	0.977298	-0.0331297	0.880445
MRPS17	0.839295	-0.252751	0.220996
MRPS18A	0.884272	-0.177439	0.593494
MRPS18B	0.926324	-0.110411	0.65082
MRPS2	0.697288	-0.520173	0.10258
MRPS22	0.802923	-0.316666	0.434323
MRPS23	0.384228	-1.37997	0.13187
MRPS24	0.664431	-0.58981	0.155907
MRPS25	1.07858	0.109136	0.694914
MRPS26	0.476731	-1.06875	0.127043
MRPS27	0.964598	-0.0520006	0.734654
MRPS28	0.569124	-0.813184	0.201675
MRPS30	1.20849	0.273206	0.0644921
MRPS31	1.08359	0.115815	0.584918
MRPS33	0.672878	-0.571583	0.314984
MRPS34	0.904999	-0.144012	0.143624
MRPS35	0.917673	-0.123948	0.767216
MRPS36	1.14666	0.197438	0.554813
MRPS5	0.870177	-0.20062	0.069749
MRPS6	1.03242	0.0460303	0.97692
MRPS7	0.939609	-0.0898683	0.692369
MRPS9	0.829421	-0.269823	0.235246
MRRF	0.632043	-0.661905	0.114838
MSRA	1.00045	0.000650801	0.997182
MSRB2	0.883335	-0.178968	0.488727
MTARC1	0.856159	-0.224049	0.75648
MTARC2	0.986275	-0.0199381	0.986046
MT-ATP8	5.23504	2.3882	0.00989053
MTCH1	1.93316	0.950963	0.0325732
MTCH2	0.898368	-0.154622	0.400453
MT-CO2	2.32378	1.21648	0.0683752
MT-CO3	1.59273	0.671504	0.037019
MTFMT	3.13662	1.64921	0.20126
MTFP1	2.17631	1.12188	0.449485
MTFR1L	1.09437	0.130096	0.666301
MTG1	0.639081	-0.645929	0.104941
MTG2	1.00932	0.0133837	0.948612
MTHFD1L	0.357912	-1.48232	0.00390695
MTHFD2	0.582125	-0.7806	0.0373788
MTHFS	0.91226	-0.132483	0.917791
MTIF2	1.11202	0.153182	0.240787
MTIF3	1.18798	0.248516	0.422266
MT-ND1	0.905165	-0.143747	0.676166
MT-ND3	0.984417	-0.0226582	0.832334
MT-ND4	0.574388	-0.799902	0.62634
MT-ND5	0.95183	-0.0712248	0.564524
MTO1	0.807174	-0.309049	0.659744
MTPAP	0.837612	-0.255646	0.437936
MTRES1	0.289308	-1.78932	0.441447
MTRF1	2.19871	1.13666	0.155004
MTX1	1.21322	0.278836	0.352473
MTX2	1.27519	0.350712	0.0471709
MYG1	0.976136	-0.0348453	0.90465
MYO19	1.10249	0.14076	0.464413
NADK2	1.66586	0.73627	0.0104588
NARS2	1.67023	0.740046	0.0354234
NAXD	1.23693	0.306761	0.455948
NAXE	1.30049	0.379056	0.304257
NBR1	1.31081	0.390462	0.312316
NDUFA10	0.900771	-0.150769	0.287373
NDUFA11	1.02337	0.0333222	0.889254
NDUFA12	1.1426	0.192322	0.101933
NDUFA13	0.916859	-0.125228	0.728359
NDUFA2	1.18621	0.246363	0.70788
NDUFA3	0.729036	-0.455938	0.413557
NDUFA4	1.96413	0.973887	0.275456
NDUFA5	0.93976	-0.0896362	0.729618
NDUFA6	0.535596	-0.900783	0.0364458
NDUFA7	1.60204	0.679907	0.243128
NDUFA8	0.72581	-0.462337	0.183276
NDUFA9	1.01548	0.0221618	0.849886
NDUFAB1	0.544159	-0.877899	0.00965294
NDUFAF1	1.13979	0.188762	0.453015
NDUFAF2	0.693581	-0.527863	0.307551
NDUFAF3	1.4639	0.549822	0.0435279
NDUFAF4	1.54257	0.625335	0.210776
NDUFAF6	1.68661	0.754125	0.195058
NDUFAF7	1.40368	0.489215	0.0509548
NDUFB10	0.778123	-0.361931	0.416102
NDUFB11	0.438028	-1.19091	0.182552
NDUFB3	0.397706	-1.33023	0.0941082
NDUFB4	1.0286	0.0406817	0.874797
NDUFB5	0.827676	-0.272862	0.433552
NDUFB6	1.091	0.125652	0.439733
NDUFB7	1.04395	0.062046	0.812824
NDUFB8	1.02545	0.0362538	0.910031
NDUFB9	0.727164	-0.459647	0.0519061
NDUFC2	0.755558	-0.404386	0.110371
NDUFS1	0.983892	-0.0234274	0.880722
NDUFS2	0.887078	-0.172867	0.47828
NDUFS3	1.04071	0.0575703	0.811484
NDUFS4	1.0687	0.0958613	0.918129
NDUFS5	0.925998	-0.110919	0.427003
NDUFS6	1.33246	0.414088	0.186345
NDUFS7	0.523604	-0.933452	0.304053
NDUFS8	1.74032	0.799349	0.333208
NDUFV1	1.01356	0.0194338	0.885173
NDUFV2	1.3169	0.397151	0.337168
NFS1	1.17499	0.23265	0.233935
NFU1	0.955633	-0.0654712	0.959568
NIF3L1	0.624562	-0.679083	0.0378283
NIPSNAP1	2.04966	1.03538	0.0127195
NIPSNAP2	1.54143	0.624272	0.0846688
NIPSNAP3A	0.796673	-0.32794	0.360318
NIT1	0.82935	-0.269947	0.584703
NIT2	1.03079	0.0437489	0.92736
NLN	0.47587	-1.07136	0.000826389
NLRX1	0.480489	-1.05743	0.100572
NME3	1.18419	0.243904	0.776838
NNT	2.04254	1.03036	0.0008205
NOA1	0.584113	-0.77568	0.458146
NRDC	1.53502	0.618259	0.263921
NSUN2	1.2957	0.373729	0.00828593
NSUN4	1.57334	0.653829	0.0411526
NT5DC2	0.356159	-1.48941	0.037638
NUBPL	2.50117	1.3226	0.0246265
NUDT19	1.26557	0.339784	0.275169
NUDT2	0.558697	-0.839861	0.444831
NUDT5	0.86053	-0.216702	0.443044
NUDT6	7.02933	2.81339	2.65805e-05
NUDT8	0.401875	-1.31518	0.12254
NUDT9	0.742024	-0.430461	0.00622795
OAT	1.53265	0.616027	6.20696e-05
OCIAD1	1.05153	0.0724832	0.719367
OCIAD2	1.74014	0.799203	0.0965978
OGDH	1.38084	0.46555	0.0160032
OMA1	1.69385	0.760307	0.286063
OPA1	0.835478	-0.259326	0.076466
OSBPL1A	0.706061	-0.502135	0.0250924
OSGEPL1	1.7794	0.831389	0.0139917
OXA1L	1.07891	0.109574	0.846148
OXCT1	1.41944	0.505324	0.0974111
OXLD1	0.528041	-0.921277	0.100032
OXR1	0.094242	-3.40749	0.0118779
OXSM	2.0825	1.05832	0.00579882
PAICS	0.515606	-0.955658	0.0111134
PAM16	4.35527	2.12276	0.372751
PARK7	0.790316	-0.339499	0.349283
PARL	1.88371	0.913577	0.00701079
PARS2	1.81428	0.859395	0.278474
PC	2.99403	1.58209	0.000164643
PCCA	1.47983	0.565427	0.00981819
PCCB	2.17436	1.12059	0.0317925
PCK2	0.728554	-0.456892	0.0837365
PDE12	0.626841	-0.673829	0.0225575
PDF	0.884172	-0.177601	0.545627
PDHA1	1.19752	0.260053	0.0437653
PDHB	1.40814	0.493788	0.308739
PDHX	1.14075	0.189984	0.379297
PDK2	1.76947	0.823314	0.141589
PDK3	0.857361	-0.222025	0.397056
PDP1	0.933027	-0.10001	0.118459
PDPR	1.31935	0.399828	0.0456783
PDSS2	1.87343	0.905679	0.0411484
PET100	1.48221	0.567751	0.0148832
PEX11B	1.46108	0.547036	0.291435
PGAM5	0.967465	-0.0477184	0.682299
PGS1	0.614084	-0.703492	0.140553
PHB	1.3444	0.426957	0.272047
PHB2	1.53717	0.620281	0.0393207
PHYH	0.405363	-1.30271	0.324139
PIF1	0.652638	-0.615645	0.431161
PISD	0.509442	-0.973011	0.201831
PITRM1	0.426376	-1.2298	0.0109496
PLPBP	1.07347	0.102277	0.791376
PLSCR3	0.693853	-0.527299	0.368018
PMPCA	1.1486	0.199878	0.165071
PMPCB	1.01409	0.0201829	0.896998
PNKD	1.31779	0.398123	0.434018
PNPLA8	2.65881	1.41078	0.0476506
PNPO	0.751371	-0.412402	0.228806
PNPT1	0.851031	-0.232716	0.0853144
POLB	0.589023	-0.763605	0.498678
POLDIP2	1.5275	0.61117	0.0164418
POLG	27.8444	4.79932	0.000356165
POLG2	2.50457	1.32456	0.0169339
POLRMT	0.527304	-0.923293	0.00423661
PPA2	1.02848	0.0405073	0.74431
PPIF	1.09065	0.125185	0.421202
PPOX	1.09973	0.13715	0.406303
PRDX2	0.528585	-0.919792	0.00151394
PRDX3	1.21876	0.285415	0.159224
PRDX4	1.27988	0.356007	0.0106927
PRDX5	1.81847	0.862725	0.0114304
PRDX6	0.5	-1	0.0173792
PREPL	0.556613	-0.845253	0.196646
PRKACA	0.755469	-0.404555	0.0298028
PRORP	0.938205	-0.0920243	0.304634
PTCD1	1.19132	0.252565	0.543211
PTCD3	1.07221	0.100583	0.468254
PTGES2	1.05802	0.0813662	0.821039
PTPMT1	1.40873	0.494394	0.450851
PTRH1	1.5352	0.618431	0.0308339
PTRH2	0.809102	-0.305607	0.0919963
PUS1	0.733232	-0.447658	0.0314317
PYCR1	0.677398	-0.561923	0.00810377
PYCR2	1.20721	0.271672	0.160929
QDPR	1.52584	0.609602	0.0685903
QRSL1	0.891558	-0.165599	0.383769
QTRT1	1.25642	0.329322	0.385267
RAB24	2.38363	1.25316	0.0337553
RARS2	0.252883	-1.98346	0.0282936
RBFA	0.536243	-0.899042	0.385105
RCC1L	1.67097	0.74069	0.0670497
RDH13	1.25078	0.322826	0.0989198
RDH14	1.09879	0.135922	0.606208
REXO2	0.7011	-0.512309	0.408268
RFK	0.731128	-0.451805	0.394297
RHOT1	0.978912	-0.0307487	0.914052
RHOT2	1.34815	0.43098	0.0553467
RIDA	1.18265	0.242018	0.615884
RMDN1	2.48582	1.31372	0.0248042
RMDN3	1.02346	0.0334552	0.859673
RMND1	1.94301	0.958293	0.00631399
ROMO1	1.68818	0.755469	0.237079
RPIA	0.588666	-0.764478	0.275165
RTN4IP1	1.46778	0.553636	0.0361184
SAMM50	1.33104	0.41255	0.064427
SARDH	3.5802	1.84004	0.177364
SARS2	2.6325	1.39644	0.000224011
SCO1	1.37087	0.45509	0.0183009
SCO2	1.41145	0.497179	0.15405
SCP2	0.904401	-0.144966	0.370534
SDHA	1.8664	0.900258	5.34912e-06
SDHAF2	2.9387	1.55518	0.00245069
SDHB	1.72942	0.790291	0.0161845
SDHC	1.6967	0.76273	0.410493
SDR39U1	1.90456	0.929461	0.0943152
SDSL	0.93065	-0.10369	0.580892
SERAC1	1.07957	0.11046	0.846182
SFXN1	0.554276	-0.851324	0.000113573
SFXN2	1.32334	0.404183	0.248673
SFXN3	3.7178	1.89445	8.68546e-05
SFXN4	1.51154	0.596016	0.00481991
SHMT2	1.50452	0.589299	0.0389533
SIRT3	2.29693	1.19971	0.0270111
SIRT5	0.710186	-0.49373	0.0295926
SLC25A1	1.17853	0.236992	0.731618
SLC25A10	1.4614	0.547354	0.227961
SLC25A11	1.39533	0.480603	0.363593
SLC25A12	0.687997	-0.539527	0.26417
SLC25A13	2.66362	1.41339	0.00418819
SLC25A15	1.89844	0.924815	0.0185891
SLC25A19	6.18976	2.62988	0.00514439
SLC25A20	5.34354	2.4178	0.0270187
SLC25A22	1.56776	0.648703	0.0111038
SLC25A24	1.08838	0.122185	0.374513
SLC25A25	0.592177	-0.7559	0.221148
SLC25A29	3.30918	1.72647	0.0657002
SLC25A3	1.44821	0.534271	0.025792
SLC25A32	0.703675	-0.50702	0.0738953
SLC25A35	3.01075	1.59012	0.129198
SLC25A4	1.6134	0.690106	0.0124031
SLC25A40	3.91822	1.9702	0.110745
SLC25A5	1.45969	0.545663	0.208249
SLC25A6	1.24094	0.31143	0.388298
SLC30A9	0.503316	-0.990464	0.124261
SLIRP	1.32936	0.410737	0.0154893
SMIM8	0.655829	-0.608609	0.172996
SNAP29	1.04824	0.0679754	0.93628
SND1	1.26776	0.342285	0.166064
SOD1	0.673418	-0.570426	0.0542598
SOD2	0.86155	-0.214993	0.378123
SPATA20	1.29996	0.378465	0.444054
SPG7	1.17822	0.236605	0.41158
SPR	0.625299	-0.677382	0.126421
SPRYD4	1.39539	0.480669	0.318162
SPTLC2	2.13967	1.09739	0.027133
SQOR	2.76443	1.46698	0.0149388
SSBP1	0.851989	-0.231094	0.418202
STARD7	0.847525	-0.238672	0.68016
STOM	24.7973	4.63211	8.32574e-05
STOML2	0.885388	-0.175618	0.291372
STX17	0.40277	-1.31197	0.131034
SUCLA2	1.28224	0.358661	0.20292
SUCLG1	2.21788	1.14918	0.00549973
SUCLG2	1.99966	0.999752	0.000677328
SUOX	2.00296	1.00213	0.00316895
SUPV3L1	0.979601	-0.0297339	0.716446
SURF1	1.87353	0.905759	0.400799
SYNJ2BP	1.21634	0.282552	0.550328
TACO1	1.24986	0.321771	0.0809291
TAMM41	1.17427	0.231767	0.313246
TARS2	0.747587	-0.419686	0.206736
TBRG4	1.53689	0.620014	0.00493442
TDRKH	0.614382	-0.702792	0.129915
TEFM	0.801042	-0.320051	0.486012
TFAM	0.851228	-0.232383	0.267648
TFB1M	20.3216	4.34494	0.00661664
TFB2M	3.06997	1.61822	0.00927226
THG1L	1.98137	0.986495	0.0151189
THNSL1	1.04235	0.0598376	0.567909
TIMM10	0.716523	-0.480914	0.0995404
TIMM10B	0.925878	-0.111107	0.764965
TIMM13	0.867075	-0.205771	0.408619
TIMM17B	1.90415	0.929147	0.0394771
TIMM21	0.764852	-0.386748	0.593552
TIMM23	1.25314	0.325545	0.266588
TIMM29	1.04095	0.0579037	0.8239
TIMM44	1.35134	0.434394	0.156231
TIMM50	0.864767	-0.209617	0.169184
TIMM8A	0.734292	-0.445575	0.192959
TIMM8B	0.865381	-0.208592	0.499155
TIMM9	0.86816	-0.203967	0.349875
TIMMDC1	0.681054	-0.554159	0.26806
TMEM11	1.74959	0.80702	0.0438458
TMEM126A	1.03695	0.0523404	0.842511
TMEM126B	1.23368	0.302967	0.651612
TMEM186	0.444255	-1.17054	0.313721
TMEM205	1.29029	0.367699	0.061704
TMEM65	0.706665	-0.500901	0.0467446
TMEM70	1.37891	0.463528	0.179276
TMLHE	1.28891	0.366156	0.295456
TOMM20	1.11458	0.156499	0.734885
TOMM22	1.53076	0.61425	0.0233465
TOMM34	0.58969	-0.761972	0.00111804
TOMM40	1.14525	0.195657	0.546908
TOMM40L	1.61167	0.688553	0.195261
TOMM5	1.52483	0.608651	0.311122
TOMM7	0.856773	-0.223015	0.555721
TOMM70	1.3364	0.418349	0.0101146
TOP3A	0.676512	-0.563812	0.0672769
TRAP1	1.3932	0.478402	0.0150733
TRIAP1	1.33633	0.418279	0.18953
TRIT1	1.20655	0.270889	0.407921
TRMT1	0.324501	-1.6237	0.0333535
TRMT10C	1.0652	0.09112	0.548887
TRMT5	0.626973	-0.673525	0.00171741
TRMT61B	2.19871	1.13666	0.550363
TRMU	0.602955	-0.729877	0.0340564
TRNT1	0.554003	-0.852033	0.0111682
TSFM	1.16167	0.216206	0.454147
TSPO	1.19279	0.254341	0.762807
TST	2.29377	1.19772	0.00487787
TSTD1	0.5851	-0.773244	0.0406702
TTC19	1.48721	0.572612	0.293586
TUFM	0.635431	-0.654194	0.00171257
TXN2	0.954989	-0.066444	0.818656
TXNRD1	0.499177	-1.00238	0.00790906
TXNRD2	2.26156	1.17732	0.161263
UNG	0.628948	-0.668987	0.416167
UQCC1	1.68868	0.755899	0.191365
UQCC2	1.41935	0.505234	0.381547
UQCR10	1.07785	0.108163	0.78666
UQCRB	0.865136	-0.209002	0.113018
UQCRC1	0.783193	-0.352561	0.00734099
UQCRC2	1.02104	0.0300461	0.803653
UQCRFS1	0.731273	-0.451518	0.0284473
UQCRH	0.416245	-1.26449	0.0619929
UQCRQ	0.736689	-0.440873	0.0378102
VARS2	1.35978	0.44337	0.198118
VDAC1	0.976509	-0.0342942	0.765583
VDAC2	1.40609	0.491689	0.0378772
VDAC3	1.49425	0.579423	0.0585691
VWA8	1.52199	0.60596	0.00250681
WARS2	1.54264	0.625404	0.444909
XPNPEP3	1.4434	0.529467	0.113214
YARS2	0.758253	-0.399248	0.225185
YBEY	1.66845	0.738512	0.268605
YME1L1	0.77947	-0.359435	0.162691
ZADH2	1.16889	0.22514	0.381218
