# Supplementary material for: Multiomics analyses of human colorectal cancer reveal changes in mitochondrial metabolism associated with chemotherapy resistance
Source: Front Oncol. 2025 Nov 10;15:1625797. doi: 10.3389/fonc.2025.1625797 (PMC12640853; doi:10.3389/fonc.2025.1625797)
Supplement: Supplementary file 6 [file Table5.xlsx]

## Sheet: Sheet1
Gene Name	Fold Change(HCT-15/DOX vs HCT-15)	Log2FoldChange	t test p value
POLG	27.8444	4.79932	0.000356165
STOM	24.7973	4.63211	8.32574e-05
ABCB6	23.6393	4.56311	0.00115794
TFB1M	20.3216	4.34494	0.00661664
FKBP10	10.4397	3.384	0.00606352
CBR4	7.71437	2.94755	0.00315571
NUDT6	7.02933	2.81339	2.65805e-05
ABCD1	6.28037	2.65085	0.000153444
SLC25A19	6.18976	2.62988	0.00514439
ACAD10	5.84815	2.54798	0.00291637
BCKDHB	5.79468	2.53473	8.62157e-06
AMACR	5.36737	2.42422	0.00908205
SLC25A20	5.34354	2.4178	0.0270187
MT-ATP8	5.23504	2.3882	0.00989053
CPT1A	4.56726	2.19133	5.65422e-05
MACROD1	4.39404	2.13555	0.000850792
CLYBL	3.80874	1.92932	0.000775764
SFXN3	3.7178	1.89445	8.68546e-05
AGMAT	3.64746	1.86689	0.00760147
L2HGDH	3.4163	1.77244	0.00977069
ETHE1	3.23569	1.69407	8.94639e-05
ETFDH	3.08976	1.6275	0.000768101
TFB2M	3.06997	1.61822	0.00927226
ACAD8	3.06359	1.61522	0.0329606
GOLPH3	3.02761	1.59818	0.00100424
PC	2.99403	1.58209	0.000164643
SDHAF2	2.9387	1.55518	0.00245069
ACSF2	2.89742	1.53477	0.000626592
HSD17B8	2.81395	1.4926	0.0262297
HSD17B4	2.78809	1.47928	0.000863314
SQOR	2.76443	1.46698	0.0149388
SLC25A13	2.66362	1.41339	0.00418819
CHCHD5	2.66058	1.41174	0.0161832
PNPLA8	2.65881	1.41078	0.0476506
SARS2	2.6325	1.39644	0.000224011
FDXR	2.55157	1.35139	0.000657565
POLG2	2.50457	1.32456	0.0169339
NUBPL	2.50117	1.3226	0.0246265
RMDN1	2.48582	1.31372	0.0248042
DLAT	2.4784	1.30941	0.0314005
CHCHD6	2.43345	1.283	0.00156073
CRYZ	2.38504	1.25401	1.51133e-05
RAB24	2.38363	1.25316	0.0337553
ECH1	2.34302	1.22837	0.00464468
SIRT3	2.29693	1.19971	0.0270111
TST	2.29377	1.19772	0.00487787
APOOL	2.23706	1.1616	0.00151937
COX6B1	2.22536	1.15404	0.013862
SUCLG1	2.21788	1.14918	0.00549973
PCCB	2.17436	1.12059	0.0317925
ECHS1	2.1606	1.11143	0.00225759
CS	2.15932	1.11058	0.00221597
SPTLC2	2.13967	1.09739	0.027133
CHCHD2	2.13676	1.09542	0.00369859
MRM3	2.11351	1.07964	0.0260066
CHCHD4	2.10717	1.07531	0.0148727
BCS1L	2.09133	1.06442	0.000163587
CYB5R3	2.08697	1.06141	0.00436842
OXSM	2.0825	1.05832	0.00579882
NIPSNAP1	2.04966	1.03538	0.0127195
NNT	2.04254	1.03036	0.0008205
ALDH2	2.03419	1.02446	0.00915315
HIBCH	2.02234	1.01602	0.0102934
SUOX	2.00296	1.00213	0.00316895
SUCLG2	1.99966	0.999752	0.000677328
CCDC127	1.9903	0.992984	0.000500541
THG1L	1.98137	0.986495	0.0151189
COX7A2	1.94937	0.963007	0.00226076
RMND1	1.94301	0.958293	0.00631399
MCAT	1.94213	0.957641	0.040624
MTCH1	1.93316	0.950963	0.0325732
DLD	1.9288	0.947703	0.00353828
ALDH4A1	1.92507	0.944911	0.00521092
TIMM17B	1.90415	0.929147	0.0394771
SLC25A15	1.89844	0.924815	0.0185891
PARL	1.88371	0.913577	0.00701079
PDSS2	1.87343	0.905679	0.0411484
SDHA	1.8664	0.900258	5.34912e-06
COA7	1.84327	0.882269	0.0131861
ALDH6A1	1.83592	0.876501	0.00457452
HTRA2	1.82124	0.864917	0.0110752
PRDX5	1.81847	0.862725	0.0114304
OSGEPL1	1.7794	0.831389	0.0139917
LONP1	1.7718	0.825217	0.000627768
AFG3L2	1.76388	0.818749	0.00150366
MAVS	1.75555	0.811921	0.000863836
TMEM11	1.74959	0.80702	0.0438458
ABCB10	1.74007	0.799144	0.0354297
SDHB	1.72942	0.790291	0.0161845
MMUT	1.72605	0.787478	0.0117125
MRPL43	1.70439	0.769258	0.0163901
GSTZ1	1.68934	0.756463	0.00595757
AGK	1.68666	0.754173	0.00908714
GCAT	1.67903	0.747629	0.00398539
NARS2	1.67023	0.740046	0.0354234
NADK2	1.66586	0.73627	0.0104588
IVD	1.65965	0.730878	0.0128772
ACADM	1.65843	0.729821	0.0252466
ALDH7A1	1.63735	0.71136	0.00152629
SLC25A4	1.6134	0.690106	0.0124031
MT-CO3	1.59273	0.671504	0.037019
NSUN4	1.57334	0.653829	0.0411526
FECH	1.57205	0.65265	0.00246225
BAX	1.56995	0.650718	0.00277437
SLC25A22	1.56776	0.648703	0.0111038
CAT	1.53896	0.621952	0.00183736
PHB2	1.53717	0.620281	0.0393207
TBRG4	1.53689	0.620014	0.00493442
PTRH1	1.5352	0.618431	0.0308339
OAT	1.53265	0.616027	6.20696e-05
TOMM22	1.53076	0.61425	0.0233465
POLDIP2	1.5275	0.61117	0.0164418
VWA8	1.52199	0.60596	0.00250681
HDHD5	1.51392	0.598286	0.0490289
SFXN4	1.51154	0.596016	0.00481991
SHMT2	1.50452	0.589299	0.0389533
HSDL2	1.5013	0.586215	0.00409423
ACACA	0.65323	-0.614336	0.0225166
ALDH9A1	0.649077	-0.623538	0.0194125
IARS2	0.640685	-0.642312	0.00123646
COQ8A	0.639342	-0.645341	0.00116175
TUFM	0.635431	-0.654194	0.00171257
FARS2	0.628276	-0.670529	0.00373291
FASTKD5	0.627189	-0.673028	0.00394399
TRMT5	0.626973	-0.673525	0.00171741
PDE12	0.626841	-0.673829	0.0225575
MCCC1	0.625164	-0.677692	0.0264254
NIF3L1	0.624562	-0.679083	0.0378283
DNM1L	0.618003	-0.694314	0.00253727
TRMU	0.602955	-0.729877	0.0340564
COX15	0.590822	-0.759205	0.0203073
TOMM34	0.58969	-0.761972	0.00111804
DHX30	0.585917	-0.771231	0.0322143
TSTD1	0.5851	-0.773244	0.0406702
MTHFD2	0.582125	-0.7806	0.0373788
FASN	0.56995	-0.811093	0.00159122
AK3	0.564727	-0.824376	0.000845063
ALDH18A1	0.560768	-0.834524	0.000335865
SFXN1	0.554276	-0.851324	0.000113573
TRNT1	0.554003	-0.852033	0.0111682
NDUFAB1	0.544159	-0.877899	0.00965294
ALDH5A1	0.537308	-0.896178	0.000604349
NDUFA6	0.535596	-0.900783	0.0364458
LYRM7	0.533648	-0.906039	0.0110232
PRDX2	0.528585	-0.919792	0.00151394
IDH2	0.527901	-0.92166	0.00145858
POLRMT	0.527304	-0.923293	0.00423661
GPX4	0.523254	-0.934418	0.0276528
ELAC2	0.523029	-0.935036	0.0440628
GRSF1	0.522372	-0.936851	0.0153186
PAICS	0.515606	-0.955658	0.0111134
IDI1	0.510914	-0.968848	0.00667128
GPT2	0.507327	-0.979011	0.0218529
PRDX6	0.5	-1	0.0173792
BCKDK	0.499904	-1.00028	0.0170419
TXNRD1	0.499177	-1.00238	0.00790906
FTH1	0.488029	-1.03496	0.00115888
NLN	0.47587	-1.07136	0.000826389
GPD2	0.469547	-1.09066	0.0284051
CDK5RAP1	0.464177	-1.10725	0.0255321
AUH	0.453441	-1.14101	0.000318549
LDHB	0.440057	-1.18424	0.0174358
PITRM1	0.426376	-1.2298	0.0109496
HEBP1	0.424807	-1.23512	0.000885761
HINT1	0.406763	-1.29774	0.0360396
EHHADH	0.381345	-1.39083	0.00866949
MTHFD1L	0.357912	-1.48232	0.00390695
NT5DC2	0.356159	-1.48941	0.037638
COMT	0.345584	-1.53289	0.00490782
CYCS	0.338919	-1.56099	0.000758829
FDPS	0.327348	-1.6111	5.10108e-05
TRMT1	0.324501	-1.6237	0.0333535
HINT3	0.322626	-1.63207	0.00263602
RARS2	0.252883	-1.98346	0.0282936
ACOT2	0.232906	-2.10218	0.00043912
MGST1	0.22763	-2.13523	0.0022888
BID	0.22465	-2.15425	0.0143596
DUT	0.179568	-2.4774	0.00222937
ACSL1	0.151661	-2.72108	0.000900634
GDAP1	0.109165	-3.19542	0.00281543
OXR1	0.094242	-3.40749	0.0118779
ATAD3B	0.0484278	-4.36802	0.000174978
CKMT1A	0.0355682	-4.81327	0.0301386
HTATIP2	0.015906	-5.97428	0.00156424
CRAT	0.00013511	-12.8536	6.47733e-05
