# Supplementary material for: Multiomics analyses of human colorectal cancer reveal changes in mitochondrial metabolism associated with chemotherapy resistance
Source: Front Oncol. 2025 Nov 10;15:1625797. doi: 10.3389/fonc.2025.1625797 (PMC12640853; doi:10.3389/fonc.2025.1625797)
Supplement: Supplementary file 7 [file Table6.xls]

The differentially expressed metabolites in positive mode
index	HCT15_1	HCT15_2	HCT15_3	HCT15/DOX_1	HCT15/DOX_2	HCT15/DOX_3	control_mean	case_mean	log2_FC(case_mean/control_mean)	Pvalue	fdr	vip	MS2_name	RT	m/z	SuperClass	Class	SubClass	CAS	HMDB	C_ID	Pathway	KEGG_B_class	KEGG_A_class
M137T176_2_POS	504.3421003	802.1577216	679.2677529	697540.5572	469046.9874	362937.2489	661.9225249	509841.5978	9.589171006	0.006708576	0.040278079	5.006331438	Hypoxanthine	2.937	137.04462	Organoheterocyclic compounds	Imidazopyrimidines	Purines and purine derivatives	68-94-0	HMDB0000157	C00262	ko01100//Metabolic pathways;ko00230//Purine metabolism	Global and overview maps;Nucleotide metabolism	Metabolism
M543T234_2_POS	241.7754202	319.2443011	131.1869471	36762.65207	29588.815	36369.64436	230.7355561	34240.37047	7.213314162	0.000127967	0.002936448	1.334585913	Methanesulfonamide, n-[3-(9h-carbazol-9-yl)-2-hydroxypropyl]-n-(2-iodophenyl)-	3.901	543.00585	--	--	--	--	--	-	-	-	-
M966T266_POS	43.10752774	36.53534275	36.12693589	5512.870666	5284.818139	4922.68665	38.58993546	5240.125151	7.085232827	7.10E-06	0.000503275	0.521077495	Sarasinoside n	4.432	965.56917	--	--	--	--	--	-	-	-	-
M628T131_2_POS	148.5407171	156.3943066	131.7468474	13118.51045	14654.62523	29949.38341	145.5606237	19240.8397	7.046407814	0.023709214	0.094357408	0.939524892	Actinomycin d	2.191	628.29974	Organic acids and derivatives	Peptidomimetics	Depsipeptides	-	HMDB0247983	-	-	-	-
M581T310_POS	41.2668568	29.84234605	72.31363097	5440.295495	6040.067527	7431.973004	47.80761127	6304.112009	7.042909035	0.00044782	0.006653528	0.567577314	(2s)-6-[(2s)-5,7-dihydroxy-2-(4-hydroxyphenyl)-4-oxo-2,3-dihydrochromen-8-yl]-5,7-dihydroxy-2-(4-hydroxyphenyl)-2,3-dihydrochromen-4-one	5.168	581.06307	--	--	--	--	--	-	-	-	-
M673T245_POS	15.09532495	17.93873272	30.01806548	2056.686621	2094.447895	2107.806327	21.01737438	2086.313615	6.633229779	2.15E-08	2.06E-05	0.328597695	Methylcobalamin	4.081	672.82512	Organoheterocyclic compounds	Tetrapyrroles and derivatives	Corrinoids	13422-55-4	HMDB0002274	-	-	-	-
M565T109_POS	627.0585937	1688.56255	1336.182249	83582.98109	103450.5232	100794.5979	1217.267798	95942.70072	6.300454551	0.000109447	0.002621539	2.208851319	[ala9-ala10]-moroidin	1.817	565.27962	--	--	--	--	--	-	-	-	-
M542T234_POS	587.906773	1634.69372	1087.046193	75226.82812	105304.8488	78290.00899	1103.215562	86273.89531	6.289137478	0.000877842	0.010536649	2.067310627	(3e,7e,11e,15e)-5,9,13,17,18-pentahydroxy-4,6,8,10-tetramethyl-2-[(e)-2-methylbut-2-enyl]nonadeca-3,7,11,15-tetraenedioic acid	3.898	542.33705	--	--	--	--	--	-	-	-	-
M560T108_POS	15243.18636	29566.57893	8230.63668	1210776.091	1295812.855	1296878.717	17680.13399	1267822.554	6.16407982	1.78E-06	0.000227748	8.075040906	Glutamate conjugated cholic acid	1.803	560.32518	--	--	--	--	--	-	-	-	-
M609T116_POS	1168.075525	2615.982436	770.1424129	103077.5093	117985.0595	100526.0052	1518.066791	107196.1913	6.14187457	4.24E-05	0.00148652	2.336267217	Berbamine	1.939	609.30618	Lignans, neolignans and related compounds	-	HASH(0x12fbd70)	-	HMDB0242681	-	-	-	-
M569T302_POS	552.7099432	511.9771273	527.7836001	38693.92883	34997.96988	34599.85016	530.8235569	36097.24962	6.087512711	1.07E-05	0.000628557	1.364228944	(2s,3s,4s,5r,6r)-6-(((3r,5r,7r,8r,9s,10s,13r,14s,17r)-17-((r)-4-carboxybutan-2-yl)-7-hydroxy-10,13-dimethylhexadecahydro-1h-cyclopenta[a]phenanthren-3-yl)oxy)-3,4,5-trihydroxytetrahydro-2h-pyran-2-carboxylic acid	5.028	569.33206	--	--	--	--	--	-	-	-	-
M635T302_POS	621.7545878	646.7744126	355.5591096	36175.01654	37253.45039	36992.45984	541.3627034	36806.97559	6.087239901	4.52E-08	3.16E-05	1.376718475	Astaxanthin	5.034	635.37167	Lipids and lipid-like molecules	Prenol lipids	Tetraterpenoids	472-61-7	HMDB0002204	C08580	ko01110//Biosynthesis of secondary metabolites	Global and overview maps	Metabolism
M591T302_POS	668.9586551	671.3942341	452.0550811	42983.96955	40593.25373	38205.85226	597.4693234	40594.35851	6.086270796	8.47E-06	0.000552907	1.44533853	12-o-[deca-2z,4e-dienoyl]-13-isobutyroyloxy-4-deoxyphorbol	5.035	591.34554	--	--	--	--	--	-	-	-	-
M243T278_POS	373.8784708	422.513107	315.0431502	24834.70016	27318.38915	22840.06663	370.4782426	24997.71865	6.076263808	4.51E-05	0.001540526	1.128226836	5.beta.-pregnane-3.alpha.,17,21-triol-11,20-dione	4.632	243.18184	--	--	--	--	--	C05470	ko00140//Steroid hormone biosynthesis	Lipid metabolism	Metabolism
M653T125_POS	1338.397451	1633.546352	842.7401178	88611.62768	91930.91838	71754.68624	1271.561307	84099.07743	6.047417047	0.000187401	0.003738949	2.063772784	Hernandezine	2.085	653.33234	--	--	--	--	--	-	-	-	-
M613T302_POS	407.5559428	783.7001959	498.5594332	38160.89332	37856.44397	35634.35679	563.2718573	37217.23136	6.045995533	1.39E-06	0.00019074	1.38337071	Lasalocid a na salt	5.034	613.35909	--	--	--	--	--	-	-	-	-
M783T310_1_POS	45.22951635	33.76916853	26.13738092	1749.522264	2154.229767	2991.386073	35.04535527	2298.379368	6.035249887	0.003464649	0.025971991	0.336071107	Punicalin	5.164	783.06906	--	--	--	--	--	-	-	-	-
M697T133_POS	1121.710519	1440.967701	543.0153598	67703.43975	73749.34114	61554.70286	1035.231193	67669.16125	6.030473607	4.64E-05	0.001548349	1.856120258	Izenamide c	2.214	697.35954	--	--	--	--	--	-	-	-	-
M869T158_POS	1898.102984	1913.06617	2750.223667	143320.9474	145563.6813	131940.5358	2187.13094	140275.0548	6.003075071	5.23E-06	0.000417846	2.681818905	Solamargine	2.633	868.50718	Organoheterocyclic compounds	Azaspirodecane derivatives	HASH(0x1692580)	-	HMDB0258362	-	-	-	-
M694T225_2_POS	10428.93231	8055.604678	6453.506327	513605.9487	530397.7041	493268.7402	8312.681107	512424.131	5.945880739	1.26E-06	0.000184262	5.127368315	[(2r,3r,4s,5s,6r)-3-acetyloxy-2-(acetyloxymethyl)-5-hexanoyloxy-6-[(2s,3r)-2,3,4-trihydroxybutoxy]oxan-4-yl] tetradecanoate	3.747	694.42245	--	--	--	--	--	-	-	-	-
M540T204_POS	2241.310213	1010.001958	2004.382208	116550.8542	125227.125	67530.3977	1751.898126	103102.7923	5.879020711	0.004860749	0.032255761	2.219997629	4-({5-[5-hydroxy-3-({[(2z)-2-methylbut-2-enoyl]oxy}methyl)pentyl]-8a-(hydroxymethyl)-5,6-dimethyl-3,4,4a,5,6,7,8,8a-octahydronaphthalen-1-yl}methoxy)-4-oxobutanoic acid	3.408	540.32882	--	--	--	--	--	-	-	-	-
M400T139_POS	413.3877905	259.7532131	289.3115712	15733.94472	20899.24508	18018.15189	320.8175249	18217.1139	5.827397651	0.000279186	0.004800101	0.955407859	Paxilline	2.319	400.21602	Organoheterocyclic compounds	Naphthopyrans	HASH(0x27e2578)	57186-25-1	HMDB0030323	C13782	ko01110//Biosynthesis of secondary metabolites	Global and overview maps	Metabolism
M604T118_POS	27505.91239	26918.78611	10998.76818	1358556.449	947477.0687	1376012.18	21807.82223	1227348.566	5.814555514	0.001003268	0.01151412	7.906851998	Desferrioxamine d2	1.96	604.35151	--	--	--	--	--	-	-	-	-
M574T285_POS	295.2652709	188.2826004	218.169133	13972.28411	13727.28555	11461.59583	233.9056681	13053.72183	5.802390569	8.86E-05	0.00231866	0.814657032	Propanoic acid, 2-[[1-[3-[4-([1,1'-biphenyl]-4-ylcarbonyl)-2-propylphenoxy] propyl]-1,2,3,4-tetrahydro-5-quinolinyl]oxy]-2-methyl-	4.746	574.30472	--	--	--	--	--	-	-	-	-
M692T133_POS	19400.40267	22755.22984	11277.80323	905991.98	1008291.942	1003090.844	17811.14525	972458.2556	5.770784132	8.96E-06	0.000569918	7.047510232	7-benzyl-11,14,20-trimethyl-16-(2-methylpropyl)-10,13-di(propan-2-yl)-17-oxa-1,5,8,11,14-pentazabicyclo[17.3.0]docosane-2,6,9,12,15,18-hexone	2.223	692.40416	--	--	--	--	--	-	-	-	-
M547T301_POS	522.5496879	667.6642653	645.9336788	31616.05669	31235.54239	30767.4962	612.0492107	31206.3651	5.672048858	2.65E-08	2.19E-05	1.265038811	2-[(4s,5s,5as,9as)-4-methoxy-6,6,9a-trimethyl-5-[(2e,4e,6e)-octa-2,4,6-trienoyl]oxy-1-oxo-4,5,5a,7,8,9-hexahydro-3h-benzo[e]isoindol-2-yl]pentanedioic acid	5.025	547.31933	--	--	--	--	--	-	-	-	-
M513T230_3_POS	1350.257218	1473.952255	1325.416404	68842.54339	68315.85079	69178.29965	1383.208626	68778.89794	5.635875324	1.23E-09	1.12E-05	1.878193008	Huperzine b	3.837	513.32079	Organoheterocyclic compounds	Phenanthrolines	HASH(0x18a7a68)	-	HMDB0253233	-	-	-	-
M516T100_POS	23517.03779	21062.70614	13075.42538	637781.7339	937780.9935	1008612.818	19218.38977	861391.8484	5.486110302	0.001772635	0.016815029	6.49408774	Taurocholate	1.672	516.29865	Lipids and lipid-like molecules	Steroids and steroid derivatives	Bile acids, alcohols and derivatives	-	HMDB0257923	C05122	ko01100//Metabolic pathways;ko04976//Bile secretion;ko00120//Primary bile acid biosynthesis;ko00430//Taurine and hypotaurine metabolism;ko00121//Secondary bile acid biosynthesis	Digestive system;Global and overview maps;Lipid metabolism;Metabolism of other amino acids	Metabolism;Organismal Systems
M373T310_POS	469.3377401	237.6531589	335.1323511	13950.64979	15993.3472	16035.96084	347.3744167	15326.65261	5.463407325	2.68E-05	0.001128369	0.881749097	Carminic acid	5.162	373.06372	Benzenoids	Anthracenes	Anthracenecarboxylic acids and derivatives	1260-17-9	HMDB0030658	-	-	-	-
M794T396_POS	885.2223008	2282.511626	161.2327566	59961.92334	27506.18247	55948.90725	1109.655561	47805.67102	5.428997934	0.010318739	0.053959399	1.520559406	2'-epitaxol	6.602	794.29357	--	--	--	--	--	-	-	-	-
M439T415_POS	75.57219703	184.3106804	28.59809187	4577.956425	4071.426071	3620.90897	96.16032311	4090.097155	5.410549559	0.000140808	0.003110108	0.455249406	(2r,3s,4s,5r,6r)-5-[(2s,3r,4r)-3,4-dihydroxy-4-(hydroxymethyl)oxolan-2-yl]oxy-2-(hydroxymethyl)-6-(2-phenylethoxy)oxane-3,4-diol	6.914	439.13958	--	--	--	--	--	-	-	-	-
M763T230_POS	774.4014046	764.4418965	618.0329873	29166.23522	31560.38506	28139.61531	718.9587628	29622.07853	5.364620041	9.04E-06	0.000569918	1.225280302	Picfeltarraenin ia	3.839	763.43916	--	--	--	--	--	-	-	-	-
M767T305_POS	296.5768706	246.2827788	166.1467453	9421.106685	9343.272802	8439.736756	236.3354649	9068.038748	5.261882512	9.90E-06	0.000599336	0.678380056	Bacoside a	5.076	767.44944	Lipids and lipid-like molecules	Prenol lipids	Triterpenoids	-	HMDB0248842	-	-	-	-
M528T232_3_POS	1027.822351	1018.351639	791.599979	39624.61202	31601.59634	36071.22511	945.9246565	35765.81116	5.240712075	0.000115289	0.002732618	1.350197196	2-((4r)-4-((3r,5s,7s,9s,10s,13r,14s,17r)-3,7-dihydroxy-10,13-dimethylhexadecahydro-1h-cyclopenta[a]phenanthren-17-yl)-2,2-dimethylpentanamido)ethane-1-sulfonic acid	3.867	528.3305	--	--	--	--	--	-	-	-	-
M786T144_1_POS	7425.920939	9441.100204	6079.008965	262928.4999	359083.5673	232669.5153	7648.676703	284893.8608	5.219070554	0.001899088	0.017627731	3.703406285	(2s,3r,4s,5s,6r)-2-[(2r,3r,4s,5s,6r)-4,5-dihydroxy-2-[[(3s,5r,8r,10r,12r,13r,14r,17s)-12-hydroxy-17-(2-hydroxy-6-methylhept-5-en-2-yl)-4,4,8,10,14-pentamethyl-2,3,5,6,7,9,11,12,13,15,16,17-dodecahydro-1h-cyclopenta[a]phenanthren-3-yl]oxy]-6-(hydroxymethyl)oxan-3-yl]oxy-6-(hydroxymethyl)oxane-3,4,5-triol	2.401	785.50581	--	--	--	--	--	-	-	-	-
M477T93_POS	601.7575414	1280.022809	1277.323831	29264.11443	29063.75057	53440.31421	1053.034727	37256.05974	5.144850181	0.011057605	0.056204334	1.323631994	Loperamide	1.557	477.2278	Benzenoids	Benzene and substituted derivatives	Diphenylmethanes	53179-11-6	HMDB0004999	-	-	-	-
M455T92_POS	2961.554371	1603.510648	1556.370554	65509.80138	65517.99957	84111.19939	2040.478524	71713.00011	5.135255242	0.000360829	0.005706635	1.89994296	Neomycin	1.528	455.2465	Organic oxygen compounds	Organooxygen compounds	Carbohydrates and carbohydrate conjugates	1404-04-2	HMDB0015129	-	-	-	-
M584T157_POS	153.4269336	303.7474005	60.20280983	6075.695009	6532.823895	5528.651237	172.459048	6045.72338	5.131589244	3.95E-05	0.001420558	0.551359751	Antheraxanthin	2.613	584.39563	--	--	--	--	--	C08579	ko01100//Metabolic pathways;ko01110//Biosynthesis of secondary metabolites	Global and overview maps	Metabolism
M367T446_POS	47.66387168	127.6132996	143.1180668	3549.217373	3961.693987	3234.060986	106.131746	3581.657449	5.076699201	8.22E-05	0.002226094	0.423032602	N,n'-1,8-octanediylbis[2,2-dichloroacetamide]	7.426	367.01423	--	--	--	--	--	-	-	-	-
M683T226_POS	528.1887608	379.0712339	297.0579854	14923.38704	13783.4162	11809.59068	401.4393267	13505.46464	5.072217509	0.000136378	0.003048127	0.824025786	Phytic acid	3.76	682.87318	Organic oxygen compounds	Organooxygen compounds	Alcohols and polyols	83-86-3	HMDB0003502	C01204	ko01100//Metabolic pathways;ko00562//Inositol phosphate metabolism;ko04070//Phosphatidylinositol signaling system	Carbohydrate metabolism;Global and overview maps;Signal transduction	Environmental Information Processing;Metabolism
M220T399_POS	1224.390266	2759.480869	739.4685243	56805.33809	54760.45737	47322.50076	1574.446553	52962.76541	5.072061765	6.33E-05	0.001878393	1.632927066	Imazapyr	6.654	220.06516	Organic acids and derivatives	Carboxylic acids and derivatives	Amino acids, peptides, and analogues	-	HMDB0253405	-	-	-	-
M675T225_2_POS	1444.303933	703.8968251	718.5072585	31509.97572	33227.32988	30431.90943	955.5693389	31723.07168	5.053028097	3.48E-06	0.000332092	1.265972884	Dodecylbenzenesulfonic acid	3.747	675.38713	Benzenoids	Benzene and substituted derivatives	Benzenesulfonic acids and derivatives	-	HMDB0031031	-	-	-	-
M428T86_POS	7730.578835	6851.411983	3228.799896	211518.8139	159084.0484	216825.5481	5936.930238	195809.4701	5.04358957	0.000505803	0.007230985	3.145837923	Forskolin	1.44	428.24635	Lipids and lipid-like molecules	Prenol lipids	Triterpenoids	-	HMDB0252457	-	-	-	-
M356T136_POS	639.3809507	1060.248127	439.9618804	23892.43997	20456.06153	22407.65576	713.196986	22252.05242	4.963493993	2.88E-05	0.001198505	1.062728634	2-oxo-3-hydroxylysergic acid diethylamide	2.265	356.18993	--	--	--	--	--	-	-	-	-
M507T231_POS	361.4625431	752.261328	544.8629908	14508.55092	18631.23402	16868.77749	552.8622873	16669.52081	4.914148659	0.000177553	0.003613955	0.908583467	(2e,6e,11e,13e)-18-(2,6-dioxopiperidin-4-yl)-9-hydroxy-8-methoxy-10,12,14-trimethyl-15-oxooctadeca-2,6,11,13-tetraenoic acid	3.845	507.31089	--	--	--	--	--	-	-	-	-
M367T82_POS	1982.362816	1355.369274	2135.084796	52517.09383	51554.9281	56843.3866	1824.272296	53638.46951	4.877875082	6.04E-06	0.000464095	1.646953894	Prednisolone 21-acetate	1.367	367.19397	--	--	--	--	--	-	-	-	-
M230T351_POS	492.0397185	301.5483652	444.6955483	11678.15205	13005.77529	11312.86746	412.7612107	11998.9316	4.861454743	2.36E-05	0.001028699	0.774625225	Arg-Lys-Arg	5.842	230.18491	--	--	--	--	--	-	-	-	-
M794T279_POS	161.2954044	335.978882	134.6770494	5924.16467	5721.882111	6028.935152	210.6504452	5891.660644	4.805751464	8.42E-07	0.000162672	0.545535141	Protoveratrine a	4.646	794.4357	Organic oxygen compounds	Organooxygen compounds	Carbonyl compounds	-	HMDB0256876	-	-	-	-
M660T302_2_POS	152.1418148	131.5379334	108.0065767	3832.719635	3849.605495	3256.702583	130.5621083	3646.342571	4.803641944	5.60E-05	0.001722418	0.426873744	Rubusoside	5.041	660.36422	--	--	--	--	--	-	-	-	-
M525T301_POS	947.9143436	991.8964523	1093.239199	26038.25165	27644.1979	25565.69275	1011.016665	26416.04743	4.707535933	2.27E-06	0.000250986	1.15006265	Propanoic acid, 2-[[4-[2-[[(cyclohexylamino)carbonyl](4-cyclohexylbutyl)amino]ethyl]phenyl]thio]-2-methyl-	5.021	525.30615	--	--	--	--	--	-	-	-	-
M437T309_POS	189.9476574	148.7826914	309.3551706	5445.90626	5545.791717	5711.902563	216.0285065	5567.866847	4.687831106	5.07E-07	0.000124461	0.528896076	Ponceau 6	5.156	437.06362	--	--	--	--	--	-	-	-	-
M127T482_POS	1737.550884	1409.240293	1044.147315	38571.7108	35328.81199	34087.89695	1396.979497	35996.13991	4.687459453	1.38E-05	0.000738611	1.345084225	3-hydroxy-3-methylglutaric acid	8.035	127.03729	Lipids and lipid-like molecules	Fatty Acyls	Fatty acids and conjugates	503-49-1	HMDB0000355	-	-	-	-
M625T115_POS	807.2771661	1421.657393	1595.613629	34999.65373	37090.16911	25872.49391	1274.849396	32654.10558	4.678865662	0.00081245	0.010075718	1.259986941	Benzamide, n-[2-(dimethylamino)ethyl]-n-methyl-4-[[[[4-[4-(4-morpholinyl)-7-(2,2,2-trifluoroethyl)-7h-pyrrolo[2,3-d]pyrimidin-2-yl]phenyl]amino]carbonyl]amino]-	1.922	625.28125	--	--	--	--	--	-	-	-	-
M1063T206_POS	533.3121258	782.1251801	684.1852938	21954.0843	14608.10086	14463.08319	666.5408666	17008.42278	4.673412222	0.002723295	0.022309259	0.910401931	Thalassospiramide b	3.427	1062.62461	--	--	--	--	--	-	-	-	-
M612T242_POS	204.836335	328.0109916	201.8617768	6158.360395	6783.83654	5715.296769	244.9030344	6219.164568	4.666438239	4.42E-05	0.001515455	0.555645359	Pyrroxanthin 5,8-furanoxide	4.035	612.35072	--	--	--	--	--	-	-	-	-
M221T283_POS	5179.367858	7505.966379	3566.035221	133084.4493	139045.4931	139540.368	5417.123153	137223.4368	4.662856205	6.25E-07	0.000141733	2.623690514	Prilocaine	4.712	221.18445	Organic acids and derivatives	Carboxylic acids and derivatives	Amino acids, peptides, and analogues	721-50-6	HMDB0014888	-	-	-	-
M401T157_POS	1927.328535	1940.488398	1607.658791	46194.98204	46558.19898	45579.32084	1825.158575	46110.83395	4.659012039	1.36E-08	2.06E-05	1.521666601	Pinoxaden	2.621	401.26084	--	--	--	--	--	-	-	-	-
M307T226_POS	968.5884868	826.461559	534.0625	24604.27446	18407.93637	15489.13566	776.3708486	19500.44883	4.650617571	0.00224038	0.01967743	0.973806632	Boscalid	3.767	307.04198	Benzenoids	Benzene and substituted derivatives	Anilides	-	HMDB0249353	-	-	-	-
M384T81_POS	2072.347024	2132.232524	2141.954647	37048.66691	46794.00824	66751.01552	2115.511398	50197.89689	4.568548558	0.005326776	0.03444193	1.53936735	Diacetoxyscirpenol	1.354	384.22014	Lipids and lipid-like molecules	Prenol lipids	Sesquiterpenoids	2270-40-8	HMDB0035104	-	-	-	-
M304T310_POS	1031.780568	1338.660059	881.1328393	24011.59517	23731.01636	27482.73424	1083.857822	25075.11526	4.532008907	3.87E-05	0.00141011	1.119484646	Etoxazole	5.166	304.11419	Benzenoids	Benzene and substituted derivatives	Phenylpropanes	-	HMDB0252119	-	-	-	-
M278T482_POS	677.3959055	630.4156794	377.6475987	13921.34634	13753.17895	10892.50016	561.8197279	12855.67515	4.516154285	0.000239085	0.004378514	0.795409587	Azathioprine	8.036	278.06191	Organosulfur compounds	Thioethers	Aryl thioethers	446-86-6	HMDB0015128	C06837	ko00983//Drug metabolism - other enzymes	Xenobiotics biodegradation and metabolism	Metabolism
M749T229_2_POS	518.5767645	485.425562	411.1910539	11118.1966	10720.77238	10414.02574	471.7311268	10750.99824	4.510362012	9.71E-07	0.000176243	0.733335095	6alpha-methylprednisolone	3.81	749.41462	Lipids and lipid-like molecules	Steroids and steroid derivatives	Hydroxysteroids	83-43-2	HMDB0015094	-	-	-	-
M378T133_POS	381.6823265	601.5176232	415.6388305	6627.487809	9983.448163	14915.20469	466.2795934	10508.71355	4.494246967	0.014022195	0.065750769	0.688225142	Latrunculin b	2.223	378.17118	Phenylpropanoids and polyketides	Macrolides and analogues	HASH(0x13778b8)	-	HMDB0253990	-	-	-	-
M616T302_2_POS	158.1615412	173.1592031	201.5543315	3903.556052	4185.824859	3782.159917	177.6250253	3957.180276	4.477566031	6.11E-06	0.000464095	0.443196632	2-(5-oxovaleryl)phosphatidylcholine	5.03	616.33841	--	--	--	--	--	-	-	-	-
M307T245_POS	1184.289897	619.6577773	925.5172325	30003.15564	17430.36699	12045.602	909.8216356	19826.37488	4.445693362	0.023719278	0.094357408	0.935392851	Xanthosine	4.076	307.0418	Nucleosides, nucleotides, and analogues	Purine nucleosides	HASH(0x51d4cb8)	146-80-5	HMDB0000299	C01762	ko01100//Metabolic pathways;ko01110//Biosynthesis of secondary metabolites;ko00230//Purine metabolism;ko02010//ABC transporters;ko01065//Biosynthesis of alkaloids derived from histidine and purine;ko00232//Caffeine metabolism	Biosynthesis of other secondary metabolites;Chemical structure transformation maps;Global and overview maps;Membrane transport;Nucleotide metabolism	Environmental Information Processing;Metabolism
M672T45_POS	789.3154851	401.7249532	995.9822272	15698.78748	13823.6125	17742.1925	729.0075551	15754.86416	4.433719739	0.000194624	0.003793128	0.885448677	Palmyramide a	0.746	672.40736	--	--	--	--	--	-	-	-	-
M308T435_POS	6320.715266	7768.171536	5335.034591	148899.0306	139911.6015	128224.3867	6474.640464	139011.6729	4.42426214	2.53E-05	0.001073373	2.628268117	2'-deoxycytidine 5'-monophosphate	7.254	308.06268	Nucleosides, nucleotides, and analogues	Pyrimidine nucleotides	Pyrimidine deoxyribonucleotides	1032-65-1	HMDB0001202	C00239	ko01100//Metabolic pathways;ko00240//Pyrimidine metabolism	Global and overview maps;Nucleotide metabolism	Metabolism
M532T162_POS	160.4752587	189.0205209	434.2608307	7445.563679	4325.00934	4859.472608	261.2522035	5543.348543	4.407242611	0.005470926	0.0349754	0.51408373	5-amino-2-(3,4'-dihydroxy-4,4,7,8a-tetramethyl-6'-oxospiro[2,3,4a,5,6,7-hexahydro-1h-naphthalene-8,2'-3,8-dihydrofuro[2,3-e]isoindole]-7'-yl)-5-oxopentanoic acid	2.706	532.29295	--	--	--	--	--	-	-	-	-
M623T310_POS	36.59363355	140.7239247	144.4905355	2099.87614	2083.031663	2524.780029	107.2693646	2235.895944	4.381543033	0.000138669	0.003077846	0.33260626	[(2s,3r,4r,5s,6s)-2-[2-(3,4-dihydroxyphenyl)-5,7-dihydroxy-4-oxochromen-3-yl]oxy-3,5-dihydroxy-6-methyloxan-4-yl] 3,4,5-trihydroxybenzoate	5.161	623.09143	--	--	--	--	--	-	-	-	-
M365T377_POS	784.2320883	556.8695328	2357.018152	24298.24645	27017.8271	23415.35685	1232.706591	24910.4768	4.33685128	4.19E-05	0.00147915	1.105684624	Sucrose	6.279	365.1027	Organic oxygen compounds	Organooxygen compounds	Carbohydrates and carbohydrate conjugates	57-50-1	HMDB0000258	C00089	ko01100//Metabolic pathways;ko01110//Biosynthesis of secondary metabolites;ko02010//ABC transporters;ko04742//Taste transduction;ko00052//Galactose metabolism;ko00500//Starch and sucrose metabolism;ko04973//Carbohydrate digestion and absorption	Carbohydrate metabolism;Digestive system;Global and overview maps;Membrane transport;Sensory system	Environmental Information Processing;Metabolism;Organismal Systems
M104T303_POS	41244.98733	40185.4285	61719.93202	871446.6084	1029362.769	877372.2341	47716.78262	926060.5372	4.278537831	7.29E-05	0.002042086	6.723675872	Choline	5.045	104.1074	Organic acids and derivatives	Organic sulfuric acids and derivatives	Sulfuric acid esters	-	HMDB0250194	C00114	ko01100//Metabolic pathways;ko04976//Bile secretion;ko02010//ABC transporters;ko00564//Glycerophospholipid metabolism;ko05231//Choline metabolism in cancer;ko00260//Glycine, serine and threonine metabolism;ko04725//Cholinergic synapse	Amino acid metabolism;Cancer: overview;Digestive system;Global and overview maps;Lipid metabolism;Membrane transport;Nervous system	Environmental Information Processing;Human Diseases;Metabolism;Organismal Systems
M587T226_POS	466.8269121	459.3336371	383.3008275	9593.792399	8038.213664	7631.33387	436.4871256	8421.113311	4.26999997	0.000182613	0.003690025	0.644344726	Mls002153278-01!dihydroouabain	3.775	587.33528	--	--	--	--	--	-	-	-	-
M920T479_POS	18.53884898	44.05169788	34.04351594	692.4670621	724.9456674	424.5423918	32.21135427	613.9850404	4.252562283	0.003668157	0.026854459	0.168957545	2',7-bis(acetyl)taxol	7.975	920.34456	--	--	--	--	--	-	-	-	-
M945T302_POS	322.6165992	272.3282181	239.1407833	5461.565367	5268.773609	4518.92233	278.0285335	5083.087102	4.192400096	7.62E-05	0.002101938	0.499216096	Araloside a	5.028	944.52516	Lipids and lipid-like molecules	Prenol lipids	Terpene glycosides	7518-22-1	HMDB0034535	-	-	-	-
M633T230_POS	132.142034	130.692161	197.7893528	1922.186901	3307.305107	3084.360882	153.5411826	2771.284297	4.173857149	0.003680062	0.026898232	0.357475366	Tetrahydrogambogic acid	3.836	633.33848	--	--	--	--	--	-	-	-	-
M581T109_POS	1019.31246	1182.24924	1015.684828	17357.99651	17855.75563	18594.93764	1072.415509	17936.22993	4.063940783	1.29E-06	0.000186075	0.938839923	Hematoporphyrin	1.817	581.25478	-	-	-	-	HMDB0253077	-	-	-	-
M724T241_POS	224.8306284	275.4490493	329.8793968	5109.649525	4488.111425	4266.533153	276.7196915	4621.431368	4.061842543	6.87E-05	0.001995827	0.475769363	[2-[4-hydroxy-2,5-bis(hydroxymethyl)-3-(2-methylpropanoyloxy)oxolan-2-yl]oxy-6-(hydroxymethyl)-4,5-bis(2-methylpropanoyloxy)oxan-3-yl] decanoate	4.017	724.43251	--	--	--	--	--	-	-	-	-
M531T499_POS	279.1657602	2275.295914	333.8196615	17222.41412	14872.67865	15761.55962	962.7604454	15952.21746	4.050436301	9.38E-05	0.002398102	0.884237131	Ketoconazole	8.324	531.13332	Organoheterocyclic compounds	Diazinanes	Piperazines	65277-42-1	HMDB0012242	-	-	-	-
M438T251_POS	407.1488831	885.4380422	198.0487735	7878.736726	9071.411076	7115.882444	496.8785663	8022.010082	4.012998564	0.000239165	0.004378514	0.620439773	Fluphenazine	4.187	438.20293	Organoheterocyclic compounds	Benzothiazines	Phenothiazines	69-23-8	HMDB0014761	-	-	-	-
M552T83_POS	12714.84951	10933.41075	2307.453411	136680.6128	120876.3198	158262.5572	8651.904557	138606.4966	4.001833319	0.000326587	0.005303683	2.602665804	1,2-dihexadecanoyl-sn-glycerol	1.389	551.50077	Lipids and lipid-like molecules	Glycerolipids	Diradylglycerols	-	HMDB0007098	C00165	ko04925//Aldosterone synthesis and secretion;ko04931//Insulin resistance;ko04024//cAMP signaling pathway;ko04750//Inflammatory mediator regulation of TRP channels;ko05231//Choline metabolism in cancer;ko05012//Parkinson disease;ko05200//Pathways in cancer;ko04723//Retrograde endocannabinoid signaling;ko04726//Serotonergic synapse;ko04611//Platelet activation;ko04918//Thyroid hormone synthesis;ko0…	Cancer: overview;Cancer: specific types;Cellular community - eukaryotes;Circulatory system;Digestive system;Endocrine and metabolic disease;Endocrine system;Environmental adaptation;Excretory system;Immune system;Infectious disease: bacterial;Infectious disease: parasitic;Nervous system;Neurodegenerative disease;Sensory system;Signal transduction	Cellular Processes;Environmental Information Processing;Human Diseases;Organismal Systems
M767T57_POS	8801.224645	8033.741042	12099.85256	144850.4004	148302.7383	168251.2071	9644.939415	153801.4486	3.995153105	4.09E-05	0.001456829	2.741289979	1,2-dioleoyl-sn-glycero-3-phosphoethanolamine	0.95	766.52393	Lipids and lipid-like molecules	Glycerophospholipids	Glycerophosphoethanolamines	-	HMDB0244088	-	-	-	-
M696T482_POS	33.69065513	84.75609887	77.45346199	1310.894983	956.7155687	800.2440688	65.300072	1022.618207	3.969039225	0.003239308	0.024794639	0.219186391	Thiofluor 623	8.026	696.19401	--	--	--	--	--	-	-	-	-
M789T58_1_POS	12009.64987	13115.19923	12444.70966	190306.054	188146.881	207063.7073	12523.18625	195172.2141	3.9620741	6.88E-06	0.000498482	3.091566285	1,2-diarachidonoyl-sn-glycero-3-phosphoethanolamine	0.973	788.53629	--	--	--	--	--	-	-	-	-
M807T233_2_POS	759.4751909	793.1767452	721.270537	12181.2268	12777.62187	9974.64845	757.9741577	11644.49904	3.941356102	0.000216925	0.004102597	0.747592479	Astragaloside iii	3.888	807.46734	Lipids and lipid-like molecules	Steroids and steroid derivatives	Steroidal glycosides	-	HMDB0248674	-	-	-	-
M261T277_POS	285.3608709	230.7143504	251.8798244	3593.787143	4390.943774	3700.138807	255.9850152	3894.956575	3.927475978	0.000130358	0.002973338	0.432107292	2-propenamide, n-[4-(1-benzoyl-4-piperidinyl)butyl]-3-(3-pyridinyl)-, (2e)-	4.611	261.21629	--	--	--	--	--	-	-	-	-
M470T163_POS	507.7160636	2372.67916	1460.472134	13139.36489	26471.9334	25285.0578	1446.955786	21632.1187	3.90208223	0.00930349	0.050182462	0.974754367	Bucladesine	2.712	470.15744	Nucleosides, nucleotides, and analogues	Purine nucleotides	Cyclic purine nucleotides	-	HMDB0249421	-	-	-	-
M350T482_POS	423.5527354	487.0556772	399.2404358	6398.647526	6748.227305	6263.003179	436.6162828	6469.959337	3.889318806	2.10E-06	0.000250986	0.560564358	2,5,5,8a-tetramethyl-4a,5,6,7,8,8a-hexahydro-4h-dispiro[naphthalene-1,2':5',3''-bis(oxolane)]-4,5''-dione	8.035	350.22627	--	--	--	--	--	-	-	-	-
M463T474_POS	160.3938814	284.8561099	305.6594589	4038.754998	3475.548634	3532.522727	250.3031501	3682.275453	3.878849199	4.93E-05	0.00158546	0.423377468	Licoricidin	7.896	463.20131	Phenylpropanoids and polyketides	Isoflavonoids	O-methylated isoflavonoids	30508-27-1	HMDB0034183	-	-	-	-
M323T77_POS	1643.03623	2699.434293	1848.620317	33466.07791	26579.34087	30867.26095	2063.696947	30304.22658	3.876215991	0.000155944	0.003299908	1.215288052	(-)-(3s)-3-hydroxyquinine	1.288	323.16854	--	--	--	--	--	-	-	-	-
M836T444_POS	185.6944404	339.8437472	184.3753528	3274.852277	4066.659697	2868.438072	236.6378468	3403.316682	3.846188666	0.000878634	0.010536649	0.398970686	2,3-butenoyl coa	7.408	836.12668	--	--	--	--	--	C00877	ko01100//Metabolic pathways;ko01110//Biosynthesis of secondary metabolites;ko01120//Microbial metabolism in diverse environments;ko01200//Carbon metabolism;ko00380//Tryptophan metabolism;ko00310//Lysine degradation;ko00630//Glyoxylate and dicarboxylate metabolism;ko00650//Butanoate metabolism;ko01212//Fatty acid metabolism;ko00071//Fatty acid degradation	Amino acid metabolism;Carbohydrate metabolism;Global and overview maps;Lipid metabolism	Metabolism
M389T427_POS	1995.363714	3334.258927	1999.231479	40848.33207	23510.19156	38292.90434	2442.951373	34217.14266	3.808022239	0.004233294	0.029335755	1.270168896	Salazinic acid	7.117	389.04519	--	--	--	--	--	-	-	-	-
M598T405_POS	421.2821095	542.2788541	45.29456633	4349.052404	4370.646007	4266.003632	336.2851766	4328.567348	3.686132515	1.28E-05	0.000713666	0.456619953	O-phospho-l-threonine	6.754	598.09311	Organic acids and derivatives	Carboxylic acids and derivatives	Amino acids, peptides, and analogues	1114-81-4	HMDB0011185	C12147	ko01100//Metabolic pathways;ko00860//Porphyrin metabolism	Global and overview maps;Metabolism of cofactors and vitamins	Metabolism
M442T289_POS	225.0130651	296.3564447	131.0090212	2746.881391	2460.985282	3175.317845	217.4595103	2794.394839	3.683717174	0.000267872	0.004682696	0.366445796	Ht-2 toxin	4.815	442.2261	Lipids and lipid-like molecules	Prenol lipids	Sesquiterpenoids	-	HMDB0253219	-	-	-	-
M423T161_POS	2739.624597	3490.351376	3963.014283	42744.5832	47817.52403	40212.37738	3397.663419	43591.49487	3.681431831	5.91E-05	0.001783899	1.439529935	Tetradecanamide, n-[(1r,2r)-2-hydroxy-1-(hydroxymethyl)-2-(4-nitrophenyl)ethyl]-	2.686	423.27451	--	--	--	--	--	-	-	-	-
M688T411_POS	132.6418947	170.2415197	68.95215686	1413.073431	1343.901857	1862.733476	123.9451904	1539.902921	3.635065208	0.001020192	0.011634802	0.269885992	3-acetylaconitine	6.853	687.98677	--	--	--	--	--	-	-	-	-
M534T275_POS	1484.081455	1750.556325	1546.316198	18915.53789	19669.80636	19308.98856	1593.651326	19298.11094	3.598051709	1.77E-07	6.44E-05	0.961371421	Atazanavir	4.589	534.30915	Organic acids and derivatives	Carboxylic acids and derivatives	Amino acids, peptides, and analogues	198904-31-3	HMDB0015205	-	-	-	-
M673T140_POS	951.6731136	1092.380792	1135.97053	14888.24447	11487.24645	12130.53122	1060.008145	12835.34071	3.597974337	0.000352861	0.005611909	0.78244013	Thapsigargin	2.329	673.33639	Organic acids and derivatives	Carboxylic acids and derivatives	Pentacarboxylic acids and derivatives	-	HMDB0258957	-	-	-	-
M669T125_POS	2338.2137	2986.411728	2252.554379	31566.64684	32426.29115	26850.3635	2525.726602	30281.1005	3.58364725	9.21E-05	0.002367959	1.197264725	Garcinolic acid	2.086	669.30719	--	--	--	--	--	-	-	-	-
M695T487_POS	143.4996952	234.9898558	168.4778549	2021.990512	2257.266843	2047.457524	182.3224686	2108.90496	3.531929811	1.71E-05	0.00084653	0.315932518	Cephalexin	8.113	695.20858	Organoheterocyclic compounds	Lactams	Beta lactams	15686-71-2	HMDB0014707	-	-	-	-
M60T279_POS	3021.698391	5005.531837	1435.166594	35983.95614	41042.48681	31920.08252	3154.132274	36315.50849	3.525270712	0.000304857	0.005070755	1.301577829	Trimethylamine	4.653	60.07995	Organic nitrogen compounds	Organonitrogen compounds	Amines	75-50-3	HMDB0000906	C00565	ko01100//Metabolic pathways;ko01120//Microbial metabolism in diverse environments;ko01200//Carbon metabolism	Global and overview maps	Metabolism
M493T458_POS	136.8884037	87.71496352	33.51724308	629.9843953	1210.21019	1123.321729	86.04020342	987.8387714	3.521192753	0.007904099	0.045184766	0.207172672	Methyl (4br,10ar,12as)-6-hydroxy-3,4b,7,7,10a,12a-hexamethyl-12-methylidene-1,4,5,8-tetraoxo-10b,11-dihydronaphtho[2,1-f]isochromene-4a-carboxylate	7.639	493.16871	--	--	--	--	--	-	-	-	-
M374T427_POS	926.9824552	1577.982843	654.5407075	10929.61983	7204.895369	17863.49983	1053.168669	11999.33835	3.510146444	0.025086574	0.097615052	0.715485289	Adenosine 2',3'-cyclic monophosphate	7.109	374.03468	--	--	--	--	--	-	-	-	-
M608T133_POS	56664.4635	58277.13781	50611.41133	587211.3955	681498.7797	607925.786	55184.33755	625545.3204	3.502783647	3.78E-05	0.0013909	5.428985414	Roseotoxin a	2.214	608.383	--	--	--	--	--	-	-	-	-
M443T44_POS	4064.802391	3408.796011	5020.751984	52696.46286	40097.5878	47265.7333	4164.783462	46686.59465	3.486694968	0.000319869	0.005241459	1.489297603	3-o-benzyl-16-o-tert-butoxycarbonyl-16.alpha.-hydroxyestrone	0.73	443.27188	--	--	--	--	--	-	-	-	-
M490T275_POS	2092.858719	2497.882272	2154.254552	26122.99757	23287.34718	23876.41258	2248.331848	24428.91911	3.441663137	1.43E-05	0.000752439	1.077809617	Epothilone b	4.581	490.28316	Phenylpropanoids and polyketides	Macrolides and analogues	Epothilones and analogues	-	HMDB0251874	-	-	-	-
M537T396_POS	24973.26229	74403.25684	17433.59013	498700.6133	317810.9897	442122.9874	38936.70308	419544.8635	3.429622456	0.002502557	0.021126181	4.414059277	Nomilin	6.602	537.19196	Lipids and lipid-like molecules	Prenol lipids	Triterpenoids	1063-77-0	HMDB0035772	-	-	-	-
M304T426_POS	337.5143852	639.4534011	279.2300687	4362.258918	4488.62358	4544.824848	418.7326184	4465.235782	3.414635147	5.26E-06	0.000417846	0.459502783	3h-cyclopenta[c]quinoline, 4-(6-bromo-1,3-benzodioxol-5-yl)-3a,4,5,9b-tetrahydro-, (3as,4r,9br)-	7.096	304.01493	--	--	--	--	--	-	-	-	-
M186T52_POS	6514.381491	8632.021559	3348.816024	65494.37682	59863.63612	71807.90209	6165.073025	65721.97167	3.414185874	9.44E-05	0.002400649	1.765015361	Isocarbamid	0.866	186.11073	--	--	--	--	--	-	-	-	-
M622T276_POS	595.3055593	1050.944783	831.7737059	8115.819769	8744.87976	9517.175114	826.0080161	8792.624881	3.412066233	4.82E-05	0.001572732	0.643322013	Moxidectin	4.606	622.36265	Phenylpropanoids and polyketides	Macrolides and analogues	Milbemycins	-	HMDB0254730	-	-	-	-
M173T445_POS	7086.626429	7791.850333	5603.997196	67053.75088	83390.5968	65387.24685	6827.491319	71943.86484	3.397444184	0.000353603	0.005611909	1.819944524	Glycerol 3-phosphate	7.421	173.01934	Lipids and lipid-like molecules	Glycerophospholipids	Glycerophosphates	-	HMDB0252849	-	-	-	-
M367T427_POS	3110.024212	5606.433081	3016.872311	42347.62135	40007.29051	39057.52709	3911.109868	40470.81298	3.371231861	9.34E-06	0.000581034	1.381988002	Bergenin	7.119	367.06383	Benzenoids	Benzene and substituted derivatives	Benzoic acids and derivatives	-	HMDB0249087	-	-	-	-
M459T453_POS	363.7198875	296.8994101	299.5956704	3419.327707	3101.578255	3410.151375	320.071656	3310.352446	3.370517996	9.64E-06	0.000587165	0.396181789	Ergothioneine	7.552	459.16915	Organic acids and derivatives	Carboxylic acids and derivatives	Amino acids, peptides, and analogues	497-30-3	HMDB0003045	C05570	ko01100//Metabolic pathways;ko00340//Histidine metabolism	Amino acid metabolism;Global and overview maps	Metabolism
M348T440_POS	54804.92327	55213.35171	37104.53669	575920.5848	480304.0478	435193.943	49040.93722	497139.5252	3.341592354	0.000433707	0.006507757	4.812744464	Adenosine 5'-monophosphate	7.339	348.0691	Nucleosides, nucleotides, and analogues	Purine nucleotides	Purine ribonucleotides	61-19-8	HMDB0000045	C00020	ko01100//Metabolic pathways;ko01110//Biosynthesis of secondary metabolites;ko01060//Biosynthesis of plant secondary metabolites;ko00230//Purine metabolism;ko01070//Biosynthesis of plant hormones;ko01065//Biosynthesis of alkaloids derived from histidine and purine;ko04742//Taste transduction;ko04152//AMPK signaling pathway;ko04925//Aldosterone synthesis and secretion;ko04024//cAMP signaling pathwa…	Aging;Chemical structure transformation maps;Endocrine system;Global and overview maps;Neurodegenerative disease;Nucleotide metabolism;Sensory system;Signal transduction;Substance dependence	Environmental Information Processing;Human Diseases;Metabolism;Organismal Systems
M657T138_POS	1765.956568	2690.133519	2233.423626	22621.17899	23699.34865	21455.11573	2229.837904	22591.88112	3.340793658	8.35E-06	0.000552907	1.028558734	Cimicifugoside h 2	2.308	657.36281	--	--	--	--	--	-	-	-	-
M696T144_POS	19882.96659	23871.49908	24360.42845	271133.0398	217624.9398	198079.0567	22704.96471	228945.6788	3.333925636	0.00070638	0.009173841	3.257283732	1,2-di-(9z-tetradecenoyl)-sn-glycero-3-phosphocholine	2.398	696.4342	--	--	--	--	--	-	-	-	-
M559T396_POS	764.2823389	1650.244281	373.2982333	11169.13969	6705.948392	10047.07937	929.2749512	9307.389149	3.324199103	0.003844953	0.027685869	0.652748123	Acrinathrin	6.603	559.17343	--	--	--	--	--	-	-	-	-
M578T275_POS	1496.054952	1326.065192	1247.690893	13600.11829	12254.07491	13920.77586	1356.603679	13258.32302	3.288827092	2.09E-05	0.000968325	0.790266891	Destruxin a	4.591	578.33576	--	--	--	--	--	-	-	-	-
M566T427_POS	302.5196293	153.6843202	184.3433858	2236.273459	1885.821234	2114.519075	213.5157784	2078.871256	3.283385824	7.69E-05	0.002116756	0.312815199	1h-indole-3-acetic acid, 1-(4-chlorobenzoyl)-5-methoxy-2-methyl-, 4-(3-thioxo-3h-1,2-dithiol-5-yl)phenyl ester	7.119	566.04666	--	--	--	--	--	-	-	-	-
M402T274_POS	3493.796965	3395.226484	3238.742374	34224.26633	29485.54467	34821.92507	3375.921941	32843.91202	3.282272525	6.35E-05	0.001878393	1.242945414	Didemethylmifepristone	4.559	402.23133	--	--	--	--	--	-	-	-	-
M446T275_POS	2677.092244	3110.347455	2823.796329	30495.44132	24576.19775	28406.49097	2870.412009	27826.04335	3.277106046	0.000136659	0.003048127	1.142792647	Benzamide, n-[5-[2-(3,5-dimethoxyphenyl)ethyl]-1h-pyrazol-3-yl]-4-[(3r,5s)-3,5-dimethyl-1-piperazinyl]-, rel-	4.579	446.25709	--	--	--	--	--	-	-	-	-
M457T278_POS	703.9311483	1094.059983	367.4146413	6955.764567	6978.402519	7044.009241	721.801924	6992.725442	3.276179967	7.72E-06	0.000531059	0.572389941	Trioxsalen	4.63	457.18412	Phenylpropanoids and polyketides	Coumarins and derivatives	Furanocoumarins	3902-71-4	HMDB0015575	-	-	-	-
M968T56_POS	124.269351	541.2515412	852.4110341	3930.98567	3453.126148	6969.53552	505.9773087	4784.549113	3.241238382	0.018841165	0.080489457	0.448748992	Taurolithocholate	0.93	967.58932	Lipids and lipid-like molecules	Steroids and steroid derivatives	Bile acids, alcohols and derivatives	516-90-5	HMDB0000722	-	-	-	-
M282T426_POS	960.1067207	1105.160611	828.9636484	9329.450051	9455.363892	8571.096408	964.7436602	9118.636783	3.240600597	9.19E-06	0.000575491	0.65154759	5-(3,5-dimethoxybenzylidene)-2-thioxo-1,3-thiazolidin-4-one	7.095	282.0331	--	--	--	--	--	-	-	-	-
M446T53_POS	3052.154513	3142.39292	2296.261453	23401.76935	27183.18155	29172.72697	2830.269628	26585.89262	3.231649501	0.000156973	0.003313952	1.107793273	N-((4r)-4-((3r,5s,7s,9s,10s,13r,14s,17r)-3,7-dihydroxy-10,13-dimethylhexadecahydro-1h-cyclopenta[a]phenanthren-17-yl)pentanoyl)-n-methylglycine	0.877	446.30297	--	--	--	--	--	-	-	-	-
M119T167_POS	4808.022965	4489.047404	4305.421329	17747.78201	47651.64128	61708.53728	4534.1639	42369.32019	3.224111534	0.043300877	0.144996445	1.267876833	(3,4-dihydroxyphenyl)ethanol	2.781	119.03355	Benzenoids	Phenols	Tyrosols and derivatives	10597-60-1	HMDB0005784	-	-	-	-
M517T402_POS	1974.897746	3824.547335	1642.722457	24575.20559	22337.05527	22078.4903	2480.722513	22996.91705	3.212608194	3.95E-05	0.001420558	1.034810637	Salvianolic acid a	6.696	517.12675	Phenylpropanoids and polyketides	Stilbenes	HASH(0x10a0478)	-	HMDB0257470	-	-	-	-
M499T100_POS	6794.038469	5356.461033	10486.20429	63748.74364	65602.49575	72967.39507	7545.567929	67439.54482	3.159893402	4.82E-05	0.001572732	1.765473535	(3e,5s,7r,8r,11e,13s,15r,16r)-3,5,7,11,13,15-hexamethyl-8,16-bis(1,3-oxazol-5-ylmethyl)-1,9-dioxacyclohexadeca-3,11-diene-2,10-dione	1.667	499.27239	--	--	--	--	--	-	-	-	-
M369T412_POS	1469.993838	2847.973702	990.4434951	15363.05071	16542.21918	15410.92053	1769.470345	15772.06347	3.155981933	3.23E-05	0.001280216	0.852225254	Orotidine 5'-monophosphate	6.862	369.02296	Nucleosides, nucleotides, and analogues	Pyrimidine nucleotides	Pyrimidine ribonucleotides	2149-82-8	HMDB0000218	C01103	ko01100//Metabolic pathways;ko00240//Pyrimidine metabolism	Global and overview maps;Nucleotide metabolism	Metabolism
M397T432_POS	2625.305393	2818.037531	2306.729257	23988.67669	20731.78959	23703.55971	2583.357394	22808.00866	3.142221341	4.31E-05	0.001494723	1.029997409	Gomisin c	7.208	397.16264	Phenylpropanoids and polyketides	Tannins	Hydrolyzable tannins	-	HMDB0258170	-	-	-	-
M203T231_POS	951.5204651	1840.735417	1194.264578	10806.78518	10548.78489	13494.55366	1328.840153	11616.70791	3.1279618	0.000462824	0.00680959	0.729153818	Theobromine	3.85	203.04648	Organoheterocyclic compounds	Imidazopyrimidines	Purines and purine derivatives	83-67-0	HMDB0002825	C07480	ko01100//Metabolic pathways;ko01110//Biosynthesis of secondary metabolites;ko01120//Microbial metabolism in diverse environments;ko01060//Biosynthesis of plant secondary metabolites;ko01065//Biosynthesis of alkaloids derived from histidine and purine;ko00232//Caffeine metabolism	Biosynthesis of other secondary metabolites;Chemical structure transformation maps;Global and overview maps	Metabolism
M547T126_POS	1443.246892	838.7284866	549.7606337	8478.189494	7967.651004	8260.786007	943.9120041	8235.542168	3.125139353	1.74E-05	0.000855953	0.618453031	N-[5-[[4-[4-[acetyl(hydroxy)amino]butylamino]-4-oxobutanoyl]-hydroxyamino]pentyl]-n'-(5-aminopentyl)-n'-hydroxybutanediamide	2.103	547.33038	--	--	--	--	--	-	-	-	-
M212T272_POS	195.9939403	184.6483842	342.1688272	2127.046471	2131.895503	1994.681819	240.9370505	2084.541265	3.113001762	1.09E-05	0.000631974	0.309643985	Atraton	4.54	212.1743	Organoheterocyclic compounds	Triazines	Aminotriazines	-	HMDB0248713	-	-	-	-
M768T58_1_POS	7409.25215	5864.415696	7922.311792	55477.91859	61007.19758	64302.30405	7065.326546	60262.47341	3.092431742	3.62E-05	0.001375698	1.66261926	Glycolic acid decaethoxylate oleyl ether	0.959	767.52756	--	--	--	--	--	-	-	-	-
M855T38_POS	13548.98532	17476.91126	19495.23233	136024.4599	166053.1163	125045.524	16840.3763	142374.3667	3.079693143	0.00053252	0.007506547	2.519487765	Simvastatin	0.634	854.5881	Organoheterocyclic compounds	Lactones	Delta valerolactones	79902-63-9	HMDB0005007	-	-	-	-
M467T311_POS	99.55889354	84.87302662	57.64887907	659.311015	590.9969414	792.3453265	80.69359974	680.8844276	3.076883783	0.000575131	0.00791066	0.176489599	9,11,12a-trihydroxy-2,3-dimethoxy-8-(3-methylbut-2-enyl)-6,6a-dihydrochromeno[3,4-b]chromen-12-one	5.179	467.09045	--	--	--	--	--	-	-	-	-
M781T162_POS	490.3711367	1174.878904	1331.602971	8673.355252	8119.7269	8188.015681	998.9510038	8327.032611	3.05931665	1.94E-05	0.000920923	0.617875089	Phosphatidylethanolamine (20:3/16:0) abbr: hlppe	2.7	780.50543	--	--	--	--	--	-	-	-	-
M358T272_POS	4090.088929	4334.851544	4014.505741	34362.78929	32465.72693	34991.11744	4146.482071	33939.87788	3.033021615	2.60E-06	0.000278732	1.24991585	Nalbuphine	4.528	358.20513	Benzenoids	Phenanthrenes and derivatives	HASH(0x1f75c00)	20594-83-6	HMDB0014982	-	-	-	-
M341T272_POS	1366.807319	1558.568688	2100.042278	13297.98438	13253.89254	13802.07699	1675.139428	13451.31797	3.005394449	1.95E-06	0.000245309	0.784318032	Coenzyme q2	4.531	341.1784	Lipids and lipid-like molecules	Prenol lipids	Quinone and hydroquinone lipids	606-06-4	HMDB0006709	C00399	ko01100//Metabolic pathways;ko00190//Oxidative phosphorylation	Energy metabolism;Global and overview maps	Metabolism
M364T411_POS	12337.62999	14111.76209	10609.50068	100993.8593	92216.39878	99820.38349	12352.96426	97676.88053	2.983159849	8.29E-06	0.000552907	2.115772669	Ergonovine	6.85	364.12671	Alkaloids and derivatives	Ergoline and derivatives	Lysergic acids and derivatives	-	HMDB0251905	-	-	-	-
M270T278_POS	368.0466396	293.9162272	688.2429989	3306.638744	3783.193965	3449.334808	450.0686219	3513.055839	2.964509617	7.95E-05	0.002181563	0.397065148	Orphenadrine	4.632	270.20094	Benzenoids	Benzene and substituted derivatives	Diphenylmethanes	83-98-7	HMDB0015304	-	-	-	-
M380T438_POS	16483.18046	15179.50924	17189.82599	130326.023	119380.7195	127924.1135	16284.1719	125876.952	2.95047189	5.35E-06	0.000418723	2.397583731	S-lactoylglutathione	7.308	380.1215	Organic acids and derivatives	Carboxylic acids and derivatives	Amino acids, peptides, and analogues	25138-66-3	HMDB0001066	C03451	ko01100//Metabolic pathways;ko00620//Pyruvate metabolism	Carbohydrate metabolism;Global and overview maps	Metabolism
M297T270_POS	4237.412164	4032.717841	4433.270205	33019.74557	31460.34286	33484.89332	4234.466737	32654.99392	2.947051438	1.38E-06	0.00019074	1.220602259	5-aminooxindole	4.495	297.1528	--	--	--	--	--	-	-	-	-
M520T118_POS	110748.7264	133847.8562	85637.01278	918359.795	746987.1749	877466.5562	110077.8651	847604.5087	2.944866866	0.000160668	0.003365549	6.213492859	2-((4r)-4-((3r,5r,9s,10s,13r,14s,17r)-3-hydroxy-10,13-dimethylhexadecahydro-1h-cyclopenta[a]phenanthren-17-yl)-n-methylpentanamido)ethane-1-sulfonic acid	1.971	520.33007	--	--	--	--	--	-	-	-	-
M543T103_POS	5308.964996	4428.786868	5842.372679	39864.70881	40176.68519	39784.0581	5193.374847	39941.81737	2.943155712	1.39E-07	5.58E-05	1.347656319	Puberanidine	1.72	543.31052	--	--	--	--	--	-	-	-	-
M408T410_POS	605.1518503	469.6791763	328.0169379	4238.413697	3260.843084	3280.060279	467.6159882	3593.105687	2.941835208	0.000713557	0.009224674	0.40224076	Difenoconazole	6.841	408.08944	Benzenoids	Benzene and substituted derivatives	Diphenylethers	-	HMDB0251255	-	-	-	-
M136T167_POS	114087.0132	113185.5041	87008.60453	470251.6057	986646.2304	931566.6289	104760.3739	796154.8217	2.925955893	0.013513405	0.063949381	5.651408202	Adenine	2.777	136.06046	Organoheterocyclic compounds	Imidazopyrimidines	Purines and purine derivatives	73-24-5	HMDB0000034	C00147	ko01100//Metabolic pathways;ko01110//Biosynthesis of secondary metabolites;ko00230//Purine metabolism	Global and overview maps;Nucleotide metabolism	Metabolism
M347T411_POS	4125.728302	3974.667639	3365.976962	29703.11743	28895.52614	28456.19361	3822.124301	29018.27906	2.92451536	5.21E-07	0.000124461	1.148533784	Nifedipine	6.85	347.09969	Organoheterocyclic compounds	Pyridines and derivatives	Hydropyridines	21829-25-4	HMDB0015247	-	-	-	-
M613T133_POS	4210.699111	2594.670964	5139.460303	30322.28231	32298.13317	27112.37757	3981.610126	29910.93102	2.909248951	0.000103827	0.002540549	1.155966651	(2e)-n-(4-acetamidobutyl)-3-(4-hydroxy-3-methoxyphenyl)prop-2-enamide	2.223	613.33841	--	--	--	--	--	-	-	-	-
M508T406_POS	683.8927553	1138.592341	579.4347423	5816.349016	6349.506084	5769.222001	800.6399462	5978.359034	2.900524039	3.37E-05	0.001315445	0.517827951	Rhizocarpic acid	6.766	508.10898	--	--	--	--	--	-	-	-	-
M486T288_POS	696.5339639	920.0183339	673.72229	5490.678387	5755.341626	5750.211251	763.4248626	5665.410421	2.891622397	1.97E-06	0.000245458	0.505675098	.beta.-d-glucopyranosiduronic acid, 5-[3-[(2,2,3,3-tetramethylcyclopropyl)carbonyl]-1h-indol-1-yl]pentyl	4.794	486.25265	--	--	--	--	--	-	-	-	-
M829T161_POS	6594.29934	8100.595593	9360.479652	56142.10009	58199.43474	63980.78459	8018.458195	59440.77314	2.890056117	3.19E-05	0.001270405	1.636209966	Apratoxin f	2.685	828.51398	--	--	--	--	--	-	-	-	-
M521T102_POS	12923.46351	969.4785429	8992.134124	67038.0961	46310.46801	55741.21225	7628.358727	56363.25879	2.885310434	0.002175336	0.019303716	1.581338169	Benzamide, n-[2-[[(3r)-1-[trans-4-hydroxy-4-(6-methoxy-3-pyridinyl)cyclohexyl]-3-pyrrolidinyl]amino]-2-oxoethyl]-3-(trifluoromethyl)-	1.703	521.25351	--	--	--	--	--	-	-	-	-
M363T273_POS	1055.266626	1825.177414	1189.111093	10905.66212	10084.66829	8976.766687	1356.518378	9989.032367	2.880436339	0.000142186	0.003117789	0.66853669	Bisphenol a diglycidyl ether	4.551	363.16074	Benzenoids	Benzene and substituted derivatives	Diphenylmethanes	1675-54-3	HMDB0032737	-	-	-	-
M984T171_1_POS	740.5748641	954.2593629	627.1139121	5550.961102	5225.100006	6196.948727	773.982713	5657.669945	2.869834767	8.47E-05	0.002261754	0.505139625	Oleana-1,9(11)-dien-28-oic acid, 2-cyano-3,12-dioxo-	2.843	983.62356	--	--	--	--	--	-	-	-	-
M150T249_POS	1385.068789	1606.536277	1031.113343	10714.22179	9849.148662	8615.446905	1340.906136	9726.272451	2.858678753	0.000186036	0.003728119	0.658920664	N6-methyladenine	4.146	150.07594	Organoheterocyclic compounds	Imidazopyrimidines	Purines and purine derivatives	443-72-1	HMDB0002099	-	-	-	-
M587T108_POS	2639.523561	1823.42128	3338.971131	18125.5883	18056.95899	18815.55507	2600.638657	18332.70078	2.817481475	6.10E-06	0.000464095	0.906516924	Anthranoyllycoctonine	1.807	587.33773	--	--	--	--	--	-	-	-	-
M395T310_POS	9717.911393	75.11681827	319.4933913	22310.48085	22779.33629	25988.70422	3370.840534	23692.84045	2.813270885	0.003845768	0.027685869	1.012182586	7,9-dimethoxy-6-(4-methoxyphenyl)-[1,3]dioxolo[4,5-g]chromen-8-one	5.168	395.04578	--	--	--	--	--	-	-	-	-
M474T195_POS	95.27832516	190.4293901	11224.975	28338.88494	23133.5342	28158.21092	3836.894238	26543.54335	2.790350068	0.005055732	0.033161805	1.05780665	[(3r,4s,8s,8as)-3-hydroxy-6,8a-dimethyl-8-[(z)-2-methylbut-2-enoyl]oxy-3-propan-2-yl-1,2,3a,4,5,8-hexahydroazulen-4-yl] 4-hydroxybenzoate	3.255	474.28984	--	--	--	--	--	-	-	-	-
M585T125_POS	481.5987868	2919.79255	4936.76413	22989.81202	24531.55369	9501.538796	2779.385156	19007.63484	2.773741349	0.030441961	0.112075273	0.839390443	Bilirubin	2.091	585.28586	Organoheterocyclic compounds	Tetrapyrroles and derivatives	Bilirubins	69853-44-7	HMDB0240584	C00486	ko01100//Metabolic pathways;ko01110//Biosynthesis of secondary metabolites;ko04976//Bile secretion;ko00860//Porphyrin metabolism	Digestive system;Global and overview maps;Metabolism of cofactors and vitamins	Metabolism;Organismal Systems
M396T409_POS	385.3397283	401.5951059	136.6765791	2207.945471	1975.701361	2086.691608	307.8704711	2090.112813	2.763185408	8.14E-05	0.002219693	0.305461148	2-oxiraneacetic acid, 3-phenyl-, cyano(6-methoxy-2-naphthalenyl)methyl ester	6.819	396.11513	--	--	--	--	--	-	-	-	-
M417T414_POS	300.3671757	726.2126966	214.0885081	2731.140866	3065.89129	2574.653635	413.5561268	2790.56193	2.754400618	0.00037781	0.005882953	0.348319299	Isoconazole	6.902	416.98173	Benzenoids	Benzene and substituted derivatives	Benzylethers	-	HMDB0253623	-	-	-	-
M314T270_POS	3683.779562	4669.520025	3517.67002	26436.87569	26251.2943	27363.18363	3956.989869	26683.78454	2.753488021	1.37E-06	0.00019074	1.090513135	Ethylmorphine	4.501	314.17947	Alkaloids and derivatives	Morphinans	HASH(0x1edd260)	76-58-4	HMDB0015509	-	-	-	-
M562T167_POS	2375.454685	2110.192487	2714.272531	16810.51861	16022.2282	15519.79463	2399.973234	16117.51381	2.747538998	4.96E-06	0.000405897	0.846613325	Phenylalanine conjugated chenodeoxycholic acid	2.789	562.3465	--	--	--	--	--	-	-	-	-
M431T412_POS	680.2215498	1230.163625	545.7612167	5025.365605	6124.521567	5235.186879	818.7154637	5461.69135	2.737913737	0.000304627	0.005070755	0.486642827	Xanthosine 5'-monophosphate	6.872	430.99744	Nucleosides, nucleotides, and analogues	Purine nucleotides	Purine ribonucleotides	523-98-8	HMDB0001554	C00655	ko01100//Metabolic pathways;ko01110//Biosynthesis of secondary metabolites;ko01060//Biosynthesis of plant secondary metabolites;ko00230//Purine metabolism;ko01065//Biosynthesis of alkaloids derived from histidine and purine	Chemical structure transformation maps;Global and overview maps;Nucleotide metabolism	Metabolism
M784T157_POS	12453.3715	20612.17607	10547.33748	84529.62473	123471.9504	82399.31021	14537.62835	96800.29511	2.735219517	0.003873986	0.027778864	1.99622929	(2r)-3-hydroxyisovaleroylcarnitine	2.611	784.48637	--	--	--	--	--	-	-	-	-
M583T480_POS	124.2478668	147.1773572	52.42070471	924.1079042	543.7974338	675.6236818	107.9486429	714.5096733	2.726608437	0.006210779	0.038044167	0.174429561	Naringin dihydrochalcone	8.007	583.18317	Phenylpropanoids and polyketides	Flavonoids	Flavonoid glycosides	-	HMDB0255461	-	-	-	-
M227T37_POS	3608.752864	6545.682667	8811.157029	36461.18011	44148.81145	44882.62815	6321.864187	41830.87324	2.726146168	0.000325559	0.005296454	1.346340187	Myristoleic acid	0.621	227.19951	Lipids and lipid-like molecules	Fatty Acyls	Fatty acids and conjugates	544-64-9	HMDB0002000	-	-	-	-
M357T144_POS	3776.120684	2748.757068	3997.852584	23782.34425	22133.82968	23313.1966	3507.576779	23076.45684	2.717875141	6.13E-06	0.000464095	1.012718204	Tri(ethylene glycol) monoethyl ether	2.4	357.23555	--	--	--	--	--	-	-	-	-
M319T269_POS	2608.904079	2532.152809	2947.233939	18433.83646	17229.95515	17489.92337	2696.096942	17717.90499	2.716263749	2.64E-06	0.000278732	0.88692969	Albiflorin	4.484	319.13428	Lipids and lipid-like molecules	Prenol lipids	Terpene glycosides	-	HMDB0248116	-	-	-	-
M218T125_POS	7932.1252	6281.859215	2973.321619	52730.53137	32926.40973	26779.97034	5729.102011	37478.97048	2.709700392	0.016310502	0.072867488	1.229636327	3,4-methylenedioxy-5-methylethcathinone	2.075	218.11941	--	--	--	--	--	-	-	-	-
M457T402_POS	605.7120682	945.3799262	520.2013026	4264.468055	3925.305207	5196.791553	690.431099	4462.188272	2.692182032	0.000716801	0.009229953	0.441388934	Kaempferol-3-o-arabinopyranoside	6.706	457.05485	--	--	--	--	--	-	-	-	-
M429T405_POS	2412.302264	3542.327761	1749.255397	17550.89732	15501.53587	15424.42753	2567.961807	16158.95358	2.653638124	9.86E-05	0.002461115	0.841874301	Carfentrazone-ethyl	6.747	429.05925	Organoheterocyclic compounds	Azoles	Triazoles	-	HMDB0249673	-	-	-	-
M334T129_POS	5480.310637	653.7118823	3419.486455	12234.02883	24837.96549	23032.41987	3184.502992	20034.80473	2.653368316	0.015669471	0.070910998	0.879872031	Furametpyr	2.156	334.14515	--	--	--	--	--	-	-	-	-
M426T439_POS	3535.50007	4191.502314	1689.369334	21960.44083	19448.66162	17607.67966	3138.790572	19672.26071	2.647882082	0.000353263	0.005611909	0.924919961	Thiamine pyrophosphate (tpp)	7.325	426.04471	--	--	--	--	--	C00068	ko01100//Metabolic pathways;ko04977//Vitamin digestion and absorption;ko00010//Glycolysis / Gluconeogenesis;ko00620//Pyruvate metabolism;ko00020//Citrate cycle (TCA cycle);ko00730//Thiamine metabolism;ko00280//Valine, leucine and isoleucine degradation;ko00640//Propanoate metabolism	Amino acid metabolism;Carbohydrate metabolism;Digestive system;Global and overview maps;Metabolism of cofactors and vitamins	Metabolism;Organismal Systems
M543T224_POS	355.3203558	189.5419085	259.3098791	1714.078168	1875.157558	1417.452744	268.0573811	1668.896157	2.638280423	0.000598806	0.008149863	0.266945522	Digoxigenin monodigitoxoside	3.737	543.30777	Organic oxygen compounds	Organooxygen compounds	Ethers	-	HMDB0060819	-	-	-	-
M269T247_POS	1575.303454	2306.158652	1349.61134	11638.19733	12470.17754	8322.389579	1743.691149	10810.25481	2.6321841	0.002218604	0.019572878	0.671245022	Allopurinol riboside	4.125	269.08637	Nucleosides, nucleotides, and analogues	Pyrazolo[3,4-d]pyrimidine glycosides	HASH(0x3603ca0)	16220-07-8	HMDB0000481	-	-	-	-
M579T427_POS	300.6100914	650.6844034	276.9712703	2566.322811	2666.774407	2368.319759	409.4219217	2533.805659	2.629645619	0.000141615	0.003112789	0.330927899	Isorhoifolin	7.123	578.99101	Phenylpropanoids and polyketides	Flavonoids	Flavonoid glycosides	552-57-8	HMDB0037349	-	-	-	-
M200T413_POS	6429.998563	11256.14664	5265.472109	45587.10247	54093.52647	40273.20461	7650.539103	46651.27785	2.608283282	0.000912812	0.010790787	1.400959508	4-arsanilic acid	6.883	199.98891	--	--	--	--	--	-	-	-	-
M200T351_POS	1280.873551	1197.041305	1022.479835	7814.384061	7939.218388	5280.084249	1166.79823	7011.228899	2.587112233	0.002552959	0.021264349	0.538979592	Diethylcarbamazine	5.849	200.17386	Organoheterocyclic compounds	Diazinanes	Piperazines	90-89-1	HMDB0014849	-	-	-	-
M876T395_POS	207.5928638	190.499859	86.13685973	1198.736408	695.9453674	1011.02579	161.4098608	968.5691884	2.585126391	0.005976876	0.036960545	0.20179038	Lnfp iii	6.59	876.29635	Organic oxygen compounds	Organooxygen compounds	Carbohydrates and carbohydrate conjugates	213250-53-4	HMDB0006696	-	-	-	-
M233T445_POS	955.6438486	1192.716647	855.5749685	6194.432465	6030.210636	5792.623571	1001.311821	6005.755557	2.584454438	5.29E-06	0.000417846	0.511245969	Melatonin	7.423	233.11142	Organoheterocyclic compounds	Indoles and derivatives	Indoles	73-31-4	HMDB0001389	C01598	ko01100//Metabolic pathways;ko01110//Biosynthesis of secondary metabolites;ko04080//Neuroactive ligand-receptor interaction;ko00380//Tryptophan metabolism;ko04713//Circadian entrainment	Amino acid metabolism;Environmental adaptation;Global and overview maps;Signaling molecules and interaction	Environmental Information Processing;Metabolism;Organismal Systems
M476T111_POS	126918.7971	165042.9986	145397.7033	788840.6969	920674.5171	906697.9041	145786.4996	872071.0394	2.580588535	7.36E-05	0.002049487	6.122175875	Cytochalasin h	1.846	476.304	--	--	--	--	--	-	-	-	-
M240T414_POS	7212.38039	9191.474368	4512.715904	43290.47946	40644.97611	40853.14322	6972.19022	41596.1996	2.576767888	2.70E-05	0.001128405	1.3455544	Barbamate	6.893	239.98119	--	--	--	--	--	-	-	-	-
M419T445_POS	240.151066	340.765562	179.3909549	1471.776298	1472.583803	1591.12684	253.435861	1511.82898	2.576602365	3.38E-05	0.001315445	0.256290149	Tefluthrin	7.418	419.08197	--	--	--	--	--	-	-	-	-
M340T469_POS	8025.342921	10175.7193	6345.983735	46792.65948	48028.69361	49631.12461	8182.348651	48150.8259	2.556973627	8.45E-06	0.000552907	1.444682016	Tazarotenic acid sulfoxide	7.82	340.07903	--	--	--	--	--	-	-	-	-
M451T405_POS	2211.365234	2628.582508	1544.493218	12240.79047	12896.16241	12186.01472	2128.146987	12440.9892	2.547431497	1.21E-05	0.000690127	0.732718981	Cromolyn	6.745	451.04142	Organoheterocyclic compounds	Benzopyrans	1-benzopyrans	16110-51-3	HMDB0015138	-	-	-	-
M246T243_POS	644.6937661	510.9217903	959.9067514	3637.755271	4373.148988	4282.773382	705.1741026	4097.892547	2.538830757	0.000221167	0.00415684	0.416904093	Resveratrol	4.047	246.12151	Phenylpropanoids and polyketides	Stilbenes	HASH(0x1d71810)	-	HMDB0041772	C03582	ko01110//Biosynthesis of secondary metabolites;ko01061//Biosynthesis of phenylpropanoids;ko04211//Longevity regulating pathway;ko04212//Longevity regulating pathway - worm	Aging;Chemical structure transformation maps;Global and overview maps	Metabolism;Organismal Systems
M146T244_POS	38131.88131	31562.07706	31021.94991	173217.9638	225855.0437	184616.783	33571.96943	194563.2635	2.534910256	0.000569001	0.007856752	2.854065491	4-hydroxy-l-glutamic acid	4.064	146.02542	Organic acids and derivatives	Carboxylic acids and derivatives	Amino acids, peptides, and analogues	2485-33-8	HMDB0002273	-	-	-	-
M835T54_1_POS	18358.8368	15366.97726	12961.22909	83352.64066	92919.81701	94081.0471	15562.34772	90117.83492	2.533752933	3.74E-05	0.0013909	1.968398302	1-stearoyl-2-docosahexaenoyl-sn-glycero-3-phosphocholine	0.908	834.57582	Lipids and lipid-like molecules	Glycerophospholipids	Glycerophosphocholines	-	HMDB0008057	-	-	-	-
M349T408_POS	9996.630255	14064.87497	8325.224166	62622.78816	61707.41515	61253.36166	10795.57646	61861.18832	2.518594265	8.24E-06	0.000552907	1.633076436	4-amino-2-hydroxy-5-[[1-hydroxy-1-(5-oxo-6-bicyclo[4.1.0]hept-3-enyl)propan-2-yl]amino]-5-oxopentanoic acid	6.803	349.1152	--	--	--	--	--	-	-	-	-
M345T427_POS	23815.74309	21194.87717	15434.68442	123397.1153	106633.6099	106835.1754	20148.43489	112288.6335	2.478472216	0.000110608	0.00264237	2.194412725	Tricin methyl ether	7.121	345.08184	--	--	--	--	--	-	-	-	-
M379T273_POS	374.5851469	491.8655272	354.6964928	2865.358189	1993.457042	1929.362263	407.0490556	2262.725832	2.474787211	0.003684668	0.026910232	0.305685302	Pyridate	4.548	379.13491	Organoheterocyclic compounds	Diazines	Pyridazines and derivatives	-	HMDB0256961	-	-	-	-
M385T274_POS	819.6375645	824.9491382	954.0261172	4467.398694	4606.342109	5284.546428	866.2042733	4786.095744	2.466070063	0.000106485	0.002591608	0.451323972	Hydrocortisone	4.559	385.20458	Lipids and lipid-like molecules	Steroids and steroid derivatives	Hydroxysteroids	50-23-7	HMDB0000063	C00735	ko01100//Metabolic pathways;ko04976//Bile secretion;ko04080//Neuroactive ligand-receptor interaction;ko00140//Steroid hormone biosynthesis;ko05200//Pathways in cancer;ko04960//Aldosterone-regulated sodium reabsorption;ko05215//Prostate cancer;ko07225//Glucocorticoid and mineralocorticoid receptor agonists/antagonists	Cancer: overview;Cancer: specific types;Digestive system;Excretory system;Global and overview maps;Lipid metabolism;Signaling molecules and interaction;Target-based classification: Nuclear receptors	Drug Development;Environmental Information Processing;Human Diseases;Metabolism;Organismal Systems
M313T86_POS	3590.041438	756.3376501	3184.107811	13665.40379	16253.31766	11424.99726	2510.1623	13781.23957	2.456853106	0.002412469	0.020719385	0.747289743	6h-dibenzo[b,d]pyran, 3-(1,1-dimethylbutyl)-6a,7,10,10a-tetrahydro-6,6,9-trimethyl-, (6ar,10ar)-	1.428	313.2727	--	--	--	--	--	-	-	-	-
M520T45_POS	16252.97514	15953.54774	16826.89237	95232.2814	88364.28928	84275.74289	16344.47175	89290.77119	2.44970832	2.21E-05	0.001009321	1.9512752	Lpc 18:2	0.751	520.3304	--	--	--	--	--	-	-	-	-
M625T482_POS	518.6950951	669.1610566	791.0766985	3715.701577	3493.565658	3443.318199	659.6442834	3550.861811	2.428409058	1.48E-05	0.000773445	0.388227652	Peonidin-3,5-o-di-beta-glucoside	8.037	625.15691	--	--	--	--	--	-	-	-	-
M290T126_POS	844.5881568	8198.633303	3825.969966	23249.31604	21251.40567	24584.83713	4289.730475	23028.51961	2.42446276	0.001329487	0.01382484	0.975669312	Ophthalmate	2.101	290.11997	Organic acids and derivatives	Carboxylic acids and derivatives	Amino acids, peptides, and analogues	495-27-2	HMDB0005765	C21016	ko01100//Metabolic pathways;ko00270//Cysteine and methionine metabolism	Amino acid metabolism;Global and overview maps	Metabolism
M653T472_POS	496.9215795	560.0744952	501.8280465	3169.863023	2694.549676	2369.744896	519.6080404	2744.719198	2.4011629	0.000673943	0.008905467	0.338079307	Leiocarposide	7.866	653.15057	--	--	--	--	--	-	-	-	-
M260T539_POS	4247.705402	4669.819983	1944.734974	16092.00468	20837.73374	20303.79087	3620.753453	19077.8431	2.397536224	0.000854872	0.010375039	0.885437624	Lys-Ile	8.981	260.19525	Organic acids and derivatives	Carboxylic acids and derivatives	Amino acids, peptides, and analogues	20556-13-2	HMDB0028954	-	-	-	-
M145T466_POS	1480.509092	1260.982798	799.8388854	8262.274318	4384.326749	5932.542863	1180.443592	6193.047977	2.391320519	0.011885494	0.058703219	0.496320489	.beta.-naphthol	7.766	145.04806	Benzenoids	Naphthalenes	Naphthols and derivatives	135-19-3	HMDB0012322	C11713	ko00980//Metabolism of xenobiotics by cytochrome P450;ko07114//Naphthalene family	Skeleton-based classification;Xenobiotics biodegradation and metabolism	Drug Development;Metabolism
M407T275_POS	1664.45067	1339.580011	1208.939791	7794.819756	6771.489675	7484.954243	1404.323491	7350.421225	2.387951624	5.70E-05	0.001743041	0.558674198	Carvedilol	4.576	407.1866	Organoheterocyclic compounds	Indoles and derivatives	Carbazoles	72956-09-3	HMDB0015267	-	-	-	-
M459T110_POS	7222.979912	11117.14169	8001.302355	46521.43811	47119.13281	43843.98961	8780.474653	45828.18684	2.383864372	1.86E-05	0.000901957	1.387429461	Astemizole	1.831	459.27788	Organoheterocyclic compounds	Benzimidazoles	HASH(0x1ed0e50)	68844-77-9	HMDB0014775	-	-	-	-
M315T438_POS	446.9688711	973.806188	1252.376815	5308.616383	4087.974276	4513.019992	891.0506247	4636.536884	2.379468326	0.000945272	0.011029798	0.438458882	Pyraclonil	7.308	315.12777	--	--	--	--	--	-	-	-	-
M530T63_POS	766.8097021	1051.116041	1033.479994	6617.266527	5795.439596	2408.809656	950.468579	4940.505259	2.377947752	0.036565243	0.127718073	0.415924002	4-hydroxyphenylmaraviroc	1.057	530.31303	--	--	--	--	--	-	-	-	-
M632T117_POS	1475.078706	1990.073879	2310.31093	7273.970033	10526.85894	12187.28972	1925.154505	9996.039562	2.376382376	0.005274636	0.034177836	0.626760507	N-des-(4,4-difluorocyclohexanecarboxy)-n-carbobenzyloxy-3-tert-butyldimethylsilyloxymethylmaraviroc	1.944	632.3828	--	--	--	--	--	-	-	-	-
M631T125_POS	2421.329969	2727.871176	3117.017331	15545.98513	13549.76375	13489.31424	2755.406159	14195.02104	2.365048089	8.44E-05	0.002261754	0.772094392	Peridinin	2.091	631.35179	Lipids and lipid-like molecules	Prenol lipids	Terpene lactones	-	HMDB0256341	-	-	-	-
M317T406_POS	1292.995954	1762.938845	892.1575788	6682.524993	6981.746766	6513.644137	1316.030793	6725.971966	2.35354952	4.63E-05	0.001548349	0.529920967	4-fluoro-2',4',6'-trimethoxychalcone	6.768	317.09369	--	--	--	--	--	-	-	-	-
M100T244_POS	9069.447987	6303.650844	5151.329295	33949.08056	33212.78841	36601.84631	6841.476042	34587.90509	2.337888112	5.76E-05	0.001755502	1.205251072	Hymexazole	4.064	100.02018	--	--	--	--	--	-	-	-	-
M349T438_POS	15049.10914	14669.71425	13119.24229	77627.54266	70456.22283	65792.38139	14279.35523	71292.04896	2.319810348	8.24E-05	0.002226094	1.72310687	Camptothecin	7.308	349.11531	--	--	--	--	--	C01897	ko01063//Biosynthesis of alkaloids derived from shikimate pathway;ko07042//Antineoplastics - agents from natural products	Chemical structure transformation maps;Chronology: Antineoplastics	Drug Development;Metabolism
M525T118_POS	6530.05643	6443.109705	11304.50622	35328.38679	44223.94916	40441.22423	8092.557451	39997.85339	2.305254968	0.000464166	0.006815685	1.271632912	2-piperidinecarboxylic acid, 1-(3,3-dimethyl-1,2-dioxopentyl)-, (1r)-1-(3-aminophenyl)-3-(3,4-dimethoxyphenyl)propyl ester, (2s)-	1.959	525.2854	--	--	--	--	--	-	-	-	-
M483T311_POS	629.8939182	499.1194145	574.0955509	2586.996734	2965.585518	2860.728206	567.7029612	2804.436819	2.304502909	4.72E-05	0.001565378	0.340255995	Regorafenib (bay 73-4506)	5.177	483.06601	--	--	--	--	--	-	-	-	-
M113T440_POS	1947.488695	1873.490593	2174.618721	10729.75463	10028.29441	8783.720965	1998.53267	9847.256669	2.300780706	0.000168173	0.003485568	0.637035983	Sulfisoxazole	7.326	113.06957	Benzenoids	Benzene and substituted derivatives	Benzenesulfonamides	127-69-5	HMDB0014408	-	-	-	-
M314T231_POS	1169.900481	1421.142216	643.2850005	4069.830882	6213.668876	5537.541749	1078.109232	5273.680503	2.290306813	0.00337294	0.025452659	0.453511409	Amoxapine	3.856	314.09037	Organoheterocyclic compounds	Benzoxazepines	Dibenzoxazepines	14028-44-5	HMDB0014683	-	-	-	-
M481T110_POS	7645.738206	7182.61571	10587.6942	42651.50449	44337.76987	36876.90434	8472.016038	41288.72623	2.284970686	0.00019388	0.003793128	1.297621424	17-trifluoromethylphenyltrinorprostaglandin f2.alpha. isopropyl ester	1.839	481.25901	--	--	--	--	--	-	-	-	-
M276T438_POS	2663.371918	3170.263889	2370.656733	8920.518144	15814.14928	14819.2678	2734.76418	13184.64508	2.269370396	0.008467124	0.047040727	0.703188955	Glu-Gln	7.297	276.11743	Organic acids and derivatives	Carboxylic acids and derivatives	Amino acids, peptides, and analogues	26848-14-6	HMDB0028817	-	-	-	-
M177T402_1_POS	2794.90283	3658.3932	2656.282362	14690.8042	14004.48561	15110.81123	3036.526131	14602.03368	2.265675623	1.36E-05	0.000738188	0.778059029	(2,6-dichlorophenoxy)acetic acid, methyl ester	6.706	176.9906	--	--	--	--	--	-	-	-	-
M204T133_POS	7253.291219	6552.310936	2100.584106	20466.62382	22106.85458	32961.86191	5302.062087	25178.44677	2.247563818	0.00938862	0.050402064	0.985064701	Cys-Glu-Arg	2.22	204.10342	--	--	--	--	--	-	-	-	-
M323T436_POS	2145.425913	2992.995855	2419.547252	11385.14433	11044.15055	13329.55709	2519.323007	11919.61732	2.242229909	0.000238469	0.004378514	0.698517746	Indanofan	7.272	323.09974	--	--	--	--	--	-	-	-	-
M238T402_POS	37191.6507	53757.0712	32380.2424	196970.4237	191430.5424	186496.4518	41109.65476	191632.4726	2.220792889	3.00E-05	0.001217106	2.800606271	Sn-glycerol-3-phosphoethanolamine	6.704	238.04315	Lipids and lipid-like molecules	Glycerophospholipids	Glycerophosphoethanolamines	-	HMDB0059660	C01233	ko01100//Metabolic pathways;ko00564//Glycerophospholipid metabolism;ko00565//Ether lipid metabolism	Global and overview maps;Lipid metabolism	Metabolism
M306T414_POS	4233.809997	7140.551984	6771.591266	29567.43492	27582.4129	26879.30225	6048.651082	28009.71669	2.211242045	5.56E-05	0.0017154	1.067941616	Benodanil	6.896	305.95259	--	--	--	--	--	-	-	-	-
M398T487_POS	239.3994821	332.7467152	232.0977807	1015.357499	1311.418823	1387.757051	268.081326	1238.177791	2.207475855	0.00119718	0.012946609	0.221190338	2-propenamide, 3-[3-[(2-benzothiazolylthio)methyl]-4-hydroxy-5-methoxyphenyl]-2-cyano-	8.113	398.03994	--	--	--	--	--	-	-	-	-
M347T133_2_POS	6110.73156	6421.304838	4874.755711	31378.03324	25622.87856	22268.02209	5802.264036	26422.97796	2.187105219	0.001582517	0.015564565	1.024733651	Thr-Val-Lys	2.213	347.20858	--	--	--	--	--	-	-	-	-
M593T166_POS	1691.657135	133.876088	270.4877533	3153.156296	2679.17181	3582.402229	698.6736587	3138.243445	2.167266618	0.012261504	0.059981398	0.345522349	Exemestane	2.769	593.34722	Lipids and lipid-like molecules	Steroids and steroid derivatives	Androstane steroids	107868-30-4	HMDB0015125	-	-	-	-
M383T429_POS	1318.284879	1098.071506	617.1501051	4469.917028	4634.495899	4435.603216	1011.16883	4513.338714	2.158171156	8.45E-05	0.002261754	0.426904402	Econazole	7.144	383.03652	Benzenoids	Benzene and substituted derivatives	Benzylethers	27220-47-9	HMDB0015259	-	-	-	-
M381T456_POS	1186.218047	1427.116983	908.7446408	5184.757213	5245.551603	5131.863605	1174.026557	5187.390807	2.14354402	1.27E-05	0.000709295	0.457586862	Coniferin	7.604	381.105	Organic oxygen compounds	Organooxygen compounds	Carbohydrates and carbohydrate conjugates	124151-33-3	HMDB0013682	C00761	ko01110//Biosynthesis of secondary metabolites	Global and overview maps	Metabolism
M130T157_POS	46108.09455	52701.22279	25052.74175	191382.5188	177273.5581	178053.9572	41287.35303	182236.678	2.14204152	0.000120751	0.002820882	2.711487446	Metformin	2.62	130.15753	Organic nitrogen compounds	Organonitrogen compounds	Guanidines	1115-70-4	HMDB0001921	C07151	ko04976//Bile secretion;ko04152//AMPK signaling pathway;ko04211//Longevity regulating pathway	Aging;Digestive system;Signal transduction	Environmental Information Processing;Organismal Systems
M632T246_POS	25.56555029	206.7150432	2420.021464	3706.636478	3942.849008	3968.420359	884.1006859	3872.635282	2.131033052	0.018147567	0.078524125	0.368873014	Diatrizoic acid	4.1	631.79904	Benzenoids	Benzene and substituted derivatives	Benzoic acids and derivatives	117-96-4	HMDB0014416	-	-	-	-
M211T470_POS	742.49158	955.713689	658.3705935	3698.035145	2977.665372	3598.110819	785.5252875	3424.603779	2.124207456	0.000401957	0.006184687	0.370920908	D-Galactarate	7.831	211.03659	Organic oxygen compounds	Organooxygen compounds	Carbohydrates and carbohydrate conjugates	526-99-8	HMDB0000639	C00879	ko01100//Metabolic pathways;ko00053//Ascorbate and aldarate metabolism	Carbohydrate metabolism;Global and overview maps	Metabolism
M357T544_POS	5330.84555	6488.585789	1966.810163	21409.42292	16597.42913	21754.19791	4595.413834	19920.34999	2.115976302	0.002037332	0.018513409	0.88762916	.beta.-estradiol 17-valerate	9.06	357.24747	--	--	--	--	--	-	-	-	-
M423T275_POS	732.9338376	547.0164436	758.1591405	3709.899595	2658.917977	2437.918906	679.3698072	2935.578826	2.111375988	0.004775317	0.031922183	0.335655608	Candesartan cilexetil	4.578	423.1599	Benzenoids	Benzene and substituted derivatives	Biphenyls and derivatives	-	HMDB0249581	-	-	-	-
M260T402_POS	25339.90717	35564.15521	19421.95227	115062.1884	116309.859	115564.3277	26775.33822	115645.4584	2.110731906	4.72E-05	0.001565378	2.150390606	Vinclozolin m2	6.696	260.02541	Benzenoids	Benzene and substituted derivatives	Halobenzenes	-	HMDB0259812	-	-	-	-
M384T277_POS	425.6245894	617.9279865	469.2209428	2021.76861	1952.261441	2542.694321	504.2578396	2172.241457	2.106950963	0.001029416	0.011681294	0.29253282	Calpain inhibitor ii	4.612	384.22286	--	--	--	--	--	-	-	-	-
M386T274_2_POS	255.7369143	338.3434618	383.1258398	1379.074331	1119.292747	1684.508741	325.7354053	1394.29194	2.097760222	0.003100916	0.024080509	0.232674113	Pyroglu-Lys-Lys	4.572	386.23784	--	--	--	--	--	-	-	-	-
M377T414_POS	1223.479493	2189.868258	895.793517	6446.06346	6431.566692	5450.697912	1436.380423	6109.442688	2.088602886	0.000783453	0.009850676	0.487804827	Fenazaflor	6.901	376.99033	--	--	--	--	--	-	-	-	-
M377T453_POS	656.1345515	712.6366553	662.5957505	2768.821215	2888.832134	2889.076993	677.1223191	2848.910114	2.072921725	9.94E-07	0.000176926	0.336630174	2-(3,5-dihydroxy-1,4-dioxo-1,4-dihydronaphthalen-2-yl)-3-methoxy-5-methylbenzoic acid	7.552	377.04834	--	--	--	--	--	-	-	-	-
M326T399_POS	1917.773296	1855.257627	1383.289512	7326.881144	7074.429486	7273.281641	1718.773478	7224.86409	2.071591028	7.65E-06	0.000530068	0.537255836	Famphur	6.653	326.02951	--	--	--	--	--	-	-	-	-
M274T116_POS	7063.161062	7868.12817	3704.230282	35052.99578	20185.1092	22468.24639	6211.839838	25902.11712	2.059977484	0.014778582	0.068309554	0.975925432	Cyclopentolate	1.939	274.18173	Benzenoids	Benzene and substituted derivatives	HASH(0x1f68460)	512-15-2	HMDB0015114	-	-	-	-
M422T481_POS	4273.676473	5317.989349	5094.954109	22026.80561	20061.69648	19117.78064	4895.539977	20402.09424	2.059177347	7.07E-05	0.002024881	0.898039524	Flumetralin	8.015	422.03299	Benzenoids	Benzene and substituted derivatives	Phenylmethylamines	-	HMDB0252338	-	-	-	-
M479T402_POS	475.5867873	898.8097444	356.4135657	2416.445696	2469.483201	2322.913164	576.9366992	2402.947353	2.058320099	0.000426409	0.00644084	0.306083805	Salubrinal	6.699	479.03608	Phenylpropanoids and polyketides	Cinnamic acids and derivatives	Cinnamic acid amides	-	HMDB0257469	-	-	-	-
M773T330_POS	1207.473824	2756.276529	852.3004604	6687.656791	6780.239333	6535.886737	1605.350271	6667.92762	2.054350331	0.001005752	0.011528057	0.507448125	2,3-dihydromicrocolin a	5.508	772.65694	--	--	--	--	--	-	-	-	-
M361T453_POS	12463.61251	16411.857	10336.8669	55407.39801	50908.90284	55064.51757	13070.7788	53793.60614	2.041089601	5.91E-05	0.001783899	1.459326835	Rosmarinic acid	7.543	361.07636	Phenylpropanoids and polyketides	Cinnamic acids and derivatives	Hydroxycinnamic acids and derivatives	-	HMDB0257311	C01850	ko01100//Metabolic pathways;ko00350//Tyrosine metabolism	Amino acid metabolism;Global and overview maps	Metabolism
M339T453_POS	7834.367974	9548.707636	6580.098416	32761.73009	31948.37365	33758.36737	7987.724675	32822.82371	2.038842846	1.60E-05	0.000818397	1.139788778	O-methylsterigmatocystin	7.545	339.09474	Phenylpropanoids and polyketides	Sterigmatocystins	HASH(0x2898338)	17878-69-2	HMDB0030589	C03686	ko01100//Metabolic pathways;ko01110//Biosynthesis of secondary metabolites	Global and overview maps	Metabolism
M894T496_POS	385.2995523	435.857696	212.42772	1551.037575	1250.816027	1440.477104	344.5283228	1414.110235	2.037200095	0.000642547	0.008577997	0.235856908	Betamethoxyvaleroyl coa	8.266	894.19857	--	--	--	--	--	-	-	-	-
M308T437_POS	14821.18543	43315.71852	11340.02934	77438.07783	89340.64824	115079.7781	23158.97776	93952.83472	2.020365117	0.009243899	0.050009604	1.847307106	L-glutathione, reduced	7.284	308.08918	--	--	--	--	--	C00051	ko01100//Metabolic pathways;ko04976//Bile secretion;ko02010//ABC transporters;ko00270//Cysteine and methionine metabolism;ko00480//Glutathione metabolism;ko04918//Thyroid hormone synthesis	Amino acid metabolism;Digestive system;Endocrine system;Global and overview maps;Membrane transport;Metabolism of other amino acids	Environmental Information Processing;Metabolism;Organismal Systems
M333T414_POS	1650.64687	1931.893096	1118.098019	6136.401757	6830.305602	5874.699116	1566.879329	6280.468825	2.002978181	0.00022292	0.004181127	0.491981172	Mefluidide	6.893	333.02625	Benzenoids	Benzene and substituted derivatives	Sulfanilides	-	HMDB0254409	-	-	-	-
M469T499_POS	737.2590803	1060.479438	959.8875821	3108.423776	3406.519319	4441.775233	919.2087002	3652.239443	1.990316994	0.00275711	0.022463008	0.370237909	N-fructosyl gamma-glutamyl-s-(1-propenyl)cysteine sulfoxide	8.313	469.15044	--	--	--	--	--	-	-	-	-
M322T453_POS	47862.65624	59283.07324	39381.36099	194755.7548	179813.324	205080.3308	48842.36349	193216.4699	1.984013156	0.000101776	0.002515571	2.747110155	3,5,7,3',4'-pentahydroxyflavanone	7.545	322.06878	Phenylpropanoids and polyketides	Flavonoids	Flavans	-	HMDB0303943	C01617	ko01100//Metabolic pathways;ko01110//Biosynthesis of secondary metabolites;ko01061//Biosynthesis of phenylpropanoids	Chemical structure transformation maps;Global and overview maps	Metabolism
M788T156_POS	14085.11129	10196.41243	1428.527758	28209.97039	37022.82874	36160.44525	8570.017162	33797.74813	1.979557127	0.005716815	0.035815907	1.112877516	Oligomycin b	2.603	787.51355	--	--	--	--	--	-	-	-	-
M291T479_POS	27980.39257	31840.37168	23639.36741	115083.9006	105467.9305	106690.4468	27820.04389	109080.7593	1.971200047	2.95E-05	0.001205866	2.062132613	Argininosuccinic acid	7.981	291.12812	Organic acids and derivatives	Carboxylic acids and derivatives	Amino acids, peptides, and analogues	2387-71-5	HMDB0000052	C03406	ko01100//Metabolic pathways;ko01110//Biosynthesis of secondary metabolites;ko01230//Biosynthesis of amino acids;ko00250//Alanine, aspartate and glutamate metabolism;ko00220//Arginine biosynthesis	Amino acid metabolism;Global and overview maps	Metabolism
M348T484_POS	8781.229377	24707.32397	15196.90406	67332.57504	64448.99519	56371.22221	16228.4858	62717.59748	1.950341899	0.001206706	0.012979237	1.531999072	Adenosine monophosphate (AMP)	8.065	348.06815	--	--	--	--	--	C00020	ko01100//Metabolic pathways;ko01110//Biosynthesis of secondary metabolites;ko01060//Biosynthesis of plant secondary metabolites;ko00230//Purine metabolism;ko01070//Biosynthesis of plant hormones;ko01065//Biosynthesis of alkaloids derived from histidine and purine;ko04742//Taste transduction;ko04152//AMPK signaling pathway;ko04925//Aldosterone synthesis and secretion;ko04024//cAMP signaling pathwa…	Aging;Chemical structure transformation maps;Endocrine system;Global and overview maps;Neurodegenerative disease;Nucleotide metabolism;Sensory system;Signal transduction;Substance dependence	Environmental Information Processing;Human Diseases;Metabolism;Organismal Systems
M737T244_POS	793.833805	660.3229634	699.0074711	3654.052853	2211.967159	2449.93082	717.7214132	2771.983611	1.949422858	0.010150636	0.053385754	0.317711604	Ornibactin c8	4.067	737.41666	--	--	--	--	--	-	-	-	-
M397T445_POS	904.0410866	875.282645	1050.425594	3720.378944	3871.5551	3316.484478	943.2497751	3636.139507	1.946695796	0.000102494	0.002515571	0.37249292	Geniposidic acid	7.411	397.10066	Lipids and lipid-like molecules	Prenol lipids	Terpene glycosides	27741-01-1	HMDB0034942	C11673	ko01110//Biosynthesis of secondary metabolites	Global and overview maps	Metabolism
M310T425_POS	8038.240339	1008.286731	1733.610346	15412.62604	12240.13408	13875.07009	3593.379139	13842.61007	1.945702926	0.013182212	0.062894486	0.706925422	Famphur-o-analog	7.079	310.04497	--	--	--	--	--	-	-	-	-
M451T501_POS	1740.279798	3825.405135	720.2086358	7848.046037	8380.525913	7889.534371	2095.297856	8039.368774	1.939926886	0.003071948	0.023942623	0.544058526	Astilbin	8.346	451.14031	Phenylpropanoids and polyketides	Flavonoids	Flavonoid glycosides	-	HMDB0242667	-	-	-	-
M363T395_1_POS	736.1872967	1909.014406	585.6255358	3998.610208	3666.900065	4556.166444	1076.942413	4073.892239	1.919466712	0.003679425	0.026898232	0.387504494	Chlorthiophos i	6.586	362.9783	--	--	--	--	--	-	-	-	-
M444T395_POS	6642.243019	18425.0823	5121.603658	43695.2503	35983.18259	34481.3133	10062.97633	38053.24873	1.918962552	0.005298673	0.034284645	1.176598527	Cyclosulfamuron	6.581	444.09579	--	--	--	--	--	-	-	-	-
M340T121_POS	25009.71718	22487.58734	15705.27408	65770.24126	72548.84442	98928.64702	21067.5262	79082.57757	1.908338975	0.005220548	0.033939268	1.697481652	Heptanediamide, n1-(2-aminophenyl)-n7-(4-methylphenyl)-	2.012	340.19218	--	--	--	--	--	-	-	-	-
M414T402_POS	254.5915288	564.340063	202.4229571	1753.670848	1196.960144	862.924192	340.4515163	1271.185061	1.900652812	0.030345968	0.111893053	0.204934172	Sucralose	6.695	414.0591	Organic oxygen compounds	Organooxygen compounds	Carbohydrates and carbohydrate conjugates	56038-13-2	HMDB0031554	C12285	ko04973//Carbohydrate digestion and absorption	Digestive system	Organismal Systems
M609T441_POS	1695.142922	1529.150467	1783.9979	6981.071754	5950.077138	5751.436317	1669.43043	6227.528403	1.899303723	0.000301452	0.005049048	0.486213917	Spinosine	7.353	609.16027	--	--	--	--	--	-	-	-	-
M679T157_POS	218171.7445	229660.2131	178199.0783	781880.2446	808990.2321	740517.7883	208677.0119	777129.4216	1.896883202	2.32E-05	0.001027267	5.4360783	1-palmitoyl-2-lauroyl-sn-glycero-3-phosphorylcholine	2.611	678.50469	--	--	--	--	--	-	-	-	-
M361T406_2_POS	27661.4997	41434.1503	19292.23086	111751.7613	109856.7248	107117.5439	29462.62695	109575.3433	1.894965224	0.000263317	0.00464154	2.034906232	Chloropropylate	6.759	361.05711	--	--	--	--	--	-	-	-	-
M296T453_POS	906.5523441	998.1816526	767.200627	3129.008268	3327.064298	3477.831622	890.6448745	3311.301396	1.894476124	3.72E-05	0.0013909	0.354956655	N-acetylsulfamethoxazole	7.545	296.08335	--	--	--	--	--	-	-	-	-
M432T102_POS	273138.1067	275434.1468	247933.2051	1007017.311	970385.0334	979692.2391	265501.8195	985698.1946	1.892424235	8.76E-07	0.000165685	6.143686209	Condelphine	1.708	432.27804	--	--	--	--	--	-	-	-	-
M325T412_POS	885.3412791	1058.167102	854.7543574	3282.120504	3103.322758	3866.00839	932.7542461	3417.150551	1.873224883	0.000482358	0.006983801	0.358729757	Salicin	6.861	325.05997	Organic oxygen compounds	Organooxygen compounds	Carbohydrates and carbohydrate conjugates	138-52-3	HMDB0003546	C01451	ko01061//Biosynthesis of phenylpropanoids;ko04742//Taste transduction;ko00010//Glycolysis / Gluconeogenesis	Carbohydrate metabolism;Chemical structure transformation maps;Sensory system	Metabolism;Organismal Systems
M448T396_POS	2079.34893	5403.452352	1353.879883	10519.73262	10921.31939	10804.62388	2945.560389	10748.55863	1.867529173	0.003379759	0.025454319	0.622723004	Aripiprazole	6.602	448.14042	Organoheterocyclic compounds	Diazinanes	Piperazines	129722-12-9	HMDB0005042	-	-	-	-
M631T330_POS	525.6978239	1551.302883	263.1860049	2778.640639	3038.002461	2602.15357	780.0622374	2806.265557	1.846990398	0.008000608	0.045535747	0.312007343	Kelevan	5.503	630.78145	--	--	--	--	--	-	-	-	-
M193T453_POS	1627.569299	2111.21237	1278.074723	6054.59812	5645.440368	6297.868659	1672.285464	5999.302382	1.842973609	0.000148083	0.003196251	0.475062067	Scopoletin	7.552	193.0262	Phenylpropanoids and polyketides	Coumarins and derivatives	Hydroxycoumarins	92-61-5	HMDB0034344	C01752	ko01110//Biosynthesis of secondary metabolites;ko01061//Biosynthesis of phenylpropanoids	Chemical structure transformation maps;Global and overview maps	Metabolism
M384T395_POS	10547.12903	19950.08367	7899.790078	50733.37775	41643.23616	45312.75877	12799.00093	45896.45756	1.842351606	0.001835372	0.017247934	1.299271512	Pantoprazole	6.591	384.07425	Organoheterocyclic compounds	Benzimidazoles	Sulfinylbenzimidazoles	102625-70-7	HMDB0005017	-	-	-	-
M734T208_POS	7895.932657	6835.039925	7150.300761	29441.80151	24055.67637	24466.31535	7293.757781	25987.93107	1.833107589	0.000444131	0.006631292	0.985384549	Erythromycin	3.464	734.49319	Organic oxygen compounds	Organooxygen compounds	Carbohydrates and carbohydrate conjugates	114-07-8	HMDB0014344	C01912	ko01100//Metabolic pathways;ko01110//Biosynthesis of secondary metabolites;ko01052//Type I polyketide structures	Global and overview maps;Metabolism of terpenoids and polyketides	Metabolism
M872T69_POS	3320.941525	3255.962432	944.6702834	10286.32807	7850.220954	8647.851647	2507.191413	8928.133558	1.832286465	0.003757104	0.027263782	0.570953347	Pheophytin a	1.148	871.5791	--	--	--	--	--	C05797	ko01110//Biosynthesis of secondary metabolites;ko00860//Porphyrin metabolism	Global and overview maps;Metabolism of cofactors and vitamins	Metabolism
M285T83_POS	3091.199255	7384.02103	9074.950429	21970.33041	24072.88434	23382.62154	6516.723571	23141.94543	1.828291445	0.000912724	0.010790787	0.914572747	3',4'-dimethoxy-2'-hydroxychalcone	1.378	285.09661	--	--	--	--	--	-	-	-	-
M134T250_POS	3508.671487	2786.174031	4907.03197	8783.243447	11734.76773	18527.7362	3733.959163	13015.24912	1.801424872	0.034687754	0.122748408	0.640918703	Thiazolidine-4-carboxylic acid	4.174	134.02537	Organic acids and derivatives	Carboxylic acids and derivatives	Amino acids, peptides, and analogues	-	HMDB0258979	C07732	ko01100//Metabolic pathways;ko01120//Microbial metabolism in diverse environments;ko01220//Degradation of aromatic compounds;ko00621//Dioxin degradation	Global and overview maps;Xenobiotics biodegradation and metabolism	Metabolism
M317T195_POS	23452.73448	27909.25949	22278.49308	98397.08555	74185.21045	83442.95832	24546.82902	85341.75144	1.797715051	0.001111766	0.012323097	1.771953559	13s-hydroxy-9z,11e,15z-octadecatrienoic acid	3.253	317.18721	--	--	--	--	--	-	-	-	-
M625T383_POS	728.5514262	5477.731793	375.3946677	6431.079308	7812.74884	8625.285021	2193.892629	7623.037723	1.796873095	0.037098311	0.128836445	0.485933247	Uridine 5'-diphosphoglucuronic acid	6.382	625.01187	Organoheterocyclic compounds	Lactones	Gamma butyrolactones	2616-64-0	HMDB0000935	C00167	ko01100//Metabolic pathways;ko00520//Amino sugar and nucleotide sugar metabolism;ko00040//Pentose and glucuronate interconversions;ko00053//Ascorbate and aldarate metabolism	Carbohydrate metabolism;Global and overview maps	Metabolism
M446T490_POS	375.2648259	413.9137492	312.3440544	1319.965128	1247.116896	1229.705695	367.1742098	1265.595906	1.785280205	2.44E-05	0.001041939	0.216718997	Benzenesulfonamide, n-[[(1,1-dimethylethyl)amino]carbonyl]-2-(3-methoxyphenoxy)-5-nitro-	8.158	446.08228	--	--	--	--	--	-	-	-	-
M122T296_POS	6980.757733	7181.270006	4214.134788	27545.27495	17629.73393	17541.15799	6125.387509	20905.38895	1.771001864	0.012873588	0.061932397	0.846884072	Tris(hydroxymethyl)aminomethane	4.939	122.07972	Organic nitrogen compounds	Organonitrogen compounds	Amines	77-86-1	HMDB0240288	-	-	-	-
M247T453_POS	811.9609523	1100.737303	557.6166647	2689.131945	2819.380245	2910.495272	823.4383065	2806.335821	1.76895519	0.000305541	0.005070755	0.319919391	Dimethylallyl pyrophosphate	7.545	247.03677	Lipids and lipid-like molecules	Prenol lipids	Isoprenoid phosphates	358-72-5	HMDB0001120	C00235	ko01100//Metabolic pathways;ko01110//Biosynthesis of secondary metabolites;ko01060//Biosynthesis of plant secondary metabolites;ko01070//Biosynthesis of plant hormones;ko01062//Biosynthesis of terpenoids and steroids;ko00900//Terpenoid backbone biosynthesis;ko00740//Riboflavin metabolism	Chemical structure transformation maps;Global and overview maps;Metabolism of cofactors and vitamins;Metabolism of terpenoids and polyketides	Metabolism
M260T119_POS	25666.84641	28495.412	24540.237	94206.38742	94433.07782	79107.36353	26234.16513	89248.94292	1.766388203	0.000267211	0.004682696	1.799104419	Primaquine	1.991	260.16629	Organoheterocyclic compounds	Quinolines and derivatives	Aminoquinolines and derivatives	90-34-6	HMDB0015219	-	-	-	-
M700T40_POS	27649.53835	31049.00067	26832.78814	65685.41151	115667.8326	107520.8552	28510.44239	96291.36641	1.755916025	0.012036414	0.059223073	1.773586695	1,2-ditetradecanoyl-sn-glycero-3-phosphocholine	0.669	700.48561	Lipids and lipid-like molecules	Glycerophospholipids	Glycerophosphocholines	-	HMDB0244821	-	-	-	-
M332T415_POS	827.5875043	1116.549725	681.5044406	3454.356913	1720.406837	3687.26408	875.2138901	2954.009277	1.754966817	0.030457116	0.112075273	0.311529592	Aminoacifluorfen	6.919	332.04158	--	--	--	--	--	-	-	-	-
M603T296_POS	299.4122572	1070.983456	649.7977714	2406.000699	2581.837436	1822.668321	673.397828	2270.168819	1.753268613	0.007542856	0.043685565	0.275606216	Canthaxanthin	4.938	603.33942	Lipids and lipid-like molecules	Prenol lipids	Tetraterpenoids	514-78-3	HMDB0003154	C08583	ko01110//Biosynthesis of secondary metabolites	Global and overview maps	Metabolism
M373T168_POS	1538.089076	2104.659239	2283.08675	7993.723881	5021.628923	6913.797443	1975.278355	6643.050082	1.74978982	0.006503201	0.039401105	0.482895431	9-deoxy-9-methyleneprostaglandin e2	2.796	373.2494	--	--	--	--	--	-	-	-	-
M301T355_POS	2599.131734	8327.296655	3991.445835	15076.99523	19642.20462	15123.83804	4972.624741	16614.34596	1.740350034	0.00711757	0.042175782	0.743323685	Tolclofos-methyl	5.92	300.94425	--	--	--	--	--	-	-	-	-
M501T306_POS	2041.952545	3380.162862	1779.975839	8602.902034	7553.36786	7870.731787	2400.697082	8009.00056	1.738168844	0.000661232	0.008775831	0.537621852	Heptenophos	5.096	501.0633	Organic acids and derivatives	Organic phosphoric acids and derivatives	Phosphate esters	23560-59-0	HMDB0031793	-	-	-	-
M272T135_1_POS	6270.455319	6365.540331	3333.988951	17600.08727	13840.20723	20854.96065	5323.3282	17431.75172	1.711317132	0.005835082	0.036356122	0.780491921	Roseoflavin	2.256	272.1297	--	--	--	--	--	C21647	ko01100//Metabolic pathways;ko01110//Biosynthesis of secondary metabolites	Global and overview maps	Metabolism
M424T490_POS	5158.636037	5698.825883	4723.514559	18658.93322	16215.07514	16008.4226	5193.658826	16960.81032	1.707381947	0.000194712	0.003793128	0.782600401	Xanthommatin	8.162	424.0998	--	--	--	--	--	-	-	-	-
M272T161_POS	6108.49014	7533.942396	6014.783864	24734.0655	16428.41802	22249.69039	6552.405467	21137.3913	1.689700796	0.004364385	0.029905606	0.859825546	Normorphine	2.686	272.12984	Alkaloids and derivatives	Morphinans	HASH(0x1d9f258)	466-97-7	HMDB0041959	C11785	ko00982//Drug metabolism - cytochrome P450	Xenobiotics biodegradation and metabolism	Metabolism
M112T470_POS	2203.298507	2677.228808	1756.020962	8134.649001	7706.386096	5548.24883	2212.182759	7129.761309	1.6883832	0.004310932	0.029714992	0.492109631	Cytosine	7.838	112.04888	Organoheterocyclic compounds	Diazines	Pyrimidines and pyrimidine derivatives	71-30-7	HMDB0000630	C00380	ko01100//Metabolic pathways;ko00240//Pyrimidine metabolism	Global and overview maps;Nucleotide metabolism	Metabolism
M775T242_POS	489.0531847	542.0690148	533.8216748	1474.629659	1505.751715	2019.94088	521.6479581	1666.774085	1.675910158	0.002976347	0.023515473	0.240063642	1,3-propanediol, 2-amino-2-[2-(4-octylphenyl)ethyl]-, 1-(dihydrogen phosphate)	4.027	775.42499	--	--	--	--	--	-	-	-	-
M437T103_POS	7417.390463	12391.48585	20030.27788	39823.14307	48913.87824	37699.09881	13279.71806	42145.37337	1.666149746	0.004562263	0.030881622	1.177647212	Hc toxin	1.724	437.23365	--	--	--	--	--	-	-	-	-
M482T37_POS	22212.37957	19490.49633	59402.43234	109445.8814	110649.8211	100685.7056	33701.76941	106927.136	1.665731784	0.005239115	0.034020517	1.884625838	1-hexadecyl-sn-glycero-3-phosphocholine	0.621	482.36646	Lipids and lipid-like molecules	Glycerophospholipids	Glycerophosphocholines	17364-16-8	HMDB0010382	C04230	ko00564//Glycerophospholipid metabolism;ko05231//Choline metabolism in cancer	Cancer: overview;Lipid metabolism	Human Diseases;Metabolism
M213T453_POS	1059.335034	6298.272083	1234.945571	11536.80129	7380.533834	8342.53612	2864.184229	9086.62375	1.66562005	0.04307302	0.144592153	0.522836243	Juglone	7.556	213.01402	Benzenoids	Naphthalenes	Naphthoquinones	481-39-0	HMDB0030773	-	-	-	-
M221T401_POS	6033.583432	7599.951743	5657.738574	22091.2992	20169.75082	18825.26602	6430.424583	20362.10535	1.662900834	0.000239231	0.004378514	0.849192614	Trichlorfon	6.683	220.9544	Organic acids and derivatives	Organic phosphonic acids and derivatives	Phosphonic acid diesters	-	HMDB0254686	-	-	-	-
M676T491_POS	387.9466985	475.5416795	379.6476003	1224.143599	1367.426443	1341.162366	414.3786594	1310.910803	1.661547914	7.53E-05	0.002082864	0.215188675	Rutarensin	8.185	676.16544	--	--	--	--	--	-	-	-	-
M599T443_POS	1501.471936	1463.342077	1278.454195	4041.384051	5125.432691	4207.388188	1414.422736	4458.06831	1.656205352	0.00090164	0.010724202	0.39114994	Methyl 5,6-diacetyloxy-10-hydroxy-2,4b,7,7,10a,12a-hexamethyl-12-methylidene-1,4,8-trioxo-4a,5,6,6a,9,10,10b,11-octahydronaphtho[1,2-h]isochromene-2-carboxylate	7.387	599.23279	--	--	--	--	--	-	-	-	-
M336T310_POS	1202.610703	1043.662266	828.2365899	3045.924651	3659.395952	2958.565167	1024.83652	3221.295257	1.652247109	0.000866467	0.010445928	0.333102312	Sulfanitran	5.172	336.08699	--	--	--	--	--	-	-	-	-
M383T406_POS	27974.11439	39381.43021	21591.25868	94408.02205	93911.26226	90689.75336	29648.93443	93003.01256	1.649297193	0.000287399	0.004904153	1.808202016	Mefruside	6.766	383.03892	Benzenoids	Benzene and substituted derivatives	Benzenesulfonamides	-	HMDB0254410	-	-	-	-
M375T507_POS	1349.653513	1866.859598	1125.623472	4496.994054	4899.834198	4170.840996	1447.378861	4522.556416	1.643695893	0.000539843	0.007574487	0.395663267	Glu-Ala-Arg	8.443	375.22176	--	--	--	--	--	-	-	-	-
M399T406_POS	1088.959516	1631.889932	819.0239019	3489.007592	4130.870936	3378.161424	1179.957783	3666.013317	1.635476783	0.001758457	0.016715465	0.352127417	Ethiprole	6.768	399.01187	--	--	--	--	--	-	-	-	-
M519T383_POS	4084.708504	10580.73614	2056.815664	17247.34522	18464.60247	16192.51879	5574.086771	17301.48883	1.634088824	0.01151224	0.057739289	0.74520441	3,4-di-o-galloylquinic acid	6.377	519.04989	--	--	--	--	--	-	-	-	-
M753T242_POS	5714.787069	8702.521608	5366.412821	20592.93112	18901.10989	21769.69059	6594.573832	20421.24387	1.630719409	0.000507697	0.007246659	0.845612029	Axinastatin 1	4.037	753.44516	--	--	--	--	--	-	-	-	-
M525T491_POS	2438.372802	2332.602367	2437.100538	7542.801775	8457.408613	6272.343736	2402.691902	7424.184708	1.627580941	0.001379565	0.014080717	0.501136254	(2s,3r,4as,12br)-2,3,4a,8-tetrahydroxy-12b-(5-hydroxy-6-methyloxan-2-yl)oxy-3-methyl-2,4-dihydrobenzo[a]anthracene-1,7,12-trione	8.185	525.14012	--	--	--	--	--	-	-	-	-
M313T475_POS	1486.167204	2336.456143	1412.98486	5440.080477	5288.404796	5360.292822	1745.202736	5362.926031	1.619625715	0.00026976	0.004700356	0.43226526	Verruculogen	7.923	313.11004	--	--	--	--	--	C20045	ko01100//Metabolic pathways;ko01110//Biosynthesis of secondary metabolites	Global and overview maps	Metabolism
M373T285_POS	175.9264724	616.6385471	218.1636947	973.5818836	921.9411403	1205.371157	336.9095714	1033.631394	1.617288473	0.013518271	0.063949381	0.181956865	Biocytin	4.753	373.1804	Organic acids and derivatives	Carboxylic acids and derivatives	Amino acids, peptides, and analogues	576-19-2	HMDB0003134	C05552	ko01100//Metabolic pathways;ko04977//Vitamin digestion and absorption;ko00780//Biotin metabolism	Digestive system;Global and overview maps;Metabolism of cofactors and vitamins	Metabolism;Organismal Systems
M749T477_POS	443.4940795	674.1861778	399.50761	1544.411386	1531.546628	1574.167179	505.7292891	1550.041731	1.615869818	0.000265225	0.004666111	0.232271519	G2s2 neuac(2-6,2-3)	7.943	749.27697	--	--	--	--	--	-	-	-	-
M649T86_POS	25831.48507	80.75274937	25831.48507	57192.54935	47707.24073	53346.4202	17247.90763	52748.73676	1.612715187	0.016986788	0.075300454	1.296819125	Rutin	1.436	649.10669	Phenylpropanoids and polyketides	Flavonoids	Flavonoid glycosides	153-18-4	HMDB0003249	C05625	ko01100//Metabolic pathways;ko01110//Biosynthesis of secondary metabolites	Global and overview maps	Metabolism
M298T106_POS	3092981.241	2105143.185	1849360.823	7421246.114	5650737.741	8418241.639	2349161.75	7163408.498	1.608500163	0.005741536	0.035921199	15.591904	S-methyl-5'-thioadenosine	1.761	298.09727	Nucleosides, nucleotides, and analogues	5'-deoxyribonucleosides	5'-deoxy-5'-thionucleosides	2457-80-9	HMDB0001173	C00170	ko01100//Metabolic pathways;ko01060//Biosynthesis of plant secondary metabolites;ko00270//Cysteine and methionine metabolism	Amino acid metabolism;Chemical structure transformation maps;Global and overview maps	Metabolism
M170T406_POS	17289.24145	24320.04857	14621.93586	56976.70536	59578.95496	53882.15393	18743.74196	56812.60475	1.599802051	0.000333404	0.005375915	1.397437683	3-methyloxyindole	6.759	170.04047	--	--	--	--	--	-	-	-	-
M468T396_2_POS	3918.333662	5707.223849	2173.467681	13344.33862	10221.16977	12051.30022	3933.008397	11872.26954	1.59389058	0.004342721	0.029866077	0.632934252	Spiro[3h-indole-3,3'-pyrrolidine]-1(2h)-acetic acid, 5-chloro-1'-[(5-chloro-2-fluorophenyl)methyl]-2,2',5'-trioxo-	6.593	468.05651	--	--	--	--	--	-	-	-	-
M389T404_POS	3906.443692	5605.808313	2738.921085	12669.74533	12638.78835	11655.5885	4083.724363	12321.37406	1.593205754	0.000779047	0.009836148	0.648787456	Methyl 2-(4a,6,10a-trihydroxy-1-methyl-5,10-dioxo-3,4-dihydro-1h-benzo[g]isochromen-3-yl)acetate	6.727	389.05226	--	--	--	--	--	-	-	-	-
M705T148_POS	64464.38478	49546.4871	109323.0659	210204.7497	215504.2544	247614.7354	74444.64592	224441.2465	1.592097832	0.002193038	0.01942283	2.743287462	Flavuxanthin	2.471	704.55708	--	--	--	--	--	-	-	-	-
M386T411_POS	2526.655482	2438.945505	1846.240794	6118.91599	7156.641049	7241.121856	2270.613927	6838.892965	1.590680385	0.000403105	0.006191701	0.484114967	Phosphatidylserine	6.847	386.1087	Lipids and lipid-like molecules	Glycerophospholipids	Glycerophosphoserines	8002-43-5	HMDB0014291	C02737	ko01100//Metabolic pathways;ko01110//Biosynthesis of secondary metabolites;ko00564//Glycerophospholipid metabolism;ko00260//Glycine, serine and threonine metabolism;ko05146//Amoebiasis;ko05140//Leishmaniasis;ko05322//Systemic lupus erythematosus	Amino acid metabolism;Global and overview maps;Immune disease;Infectious disease: parasitic;Lipid metabolism	Human Diseases;Metabolism
M148T280_POS	8308.393472	7115.050985	5947.022599	23660.15051	21298.67888	19270.04323	7123.489018	21409.6242	1.587603535	0.000579678	0.007949124	0.858589165	Ephedrine	4.664	148.11229	Benzenoids	Benzene and substituted derivatives	Phenylpropanes	299-42-3	HMDB0015451	C01575	ko01100//Metabolic pathways;ko01110//Biosynthesis of secondary metabolites;ko01063//Biosynthesis of alkaloids derived from shikimate pathway	Chemical structure transformation maps;Global and overview maps	Metabolism
M437T383_POS	4627.865138	10380.62269	2639.177098	17345.97342	19581.70468	16078.48847	5882.554975	17668.72219	1.586682904	0.009692782	0.051698636	0.748480364	Chlorimuron ethyl	6.386	437.04585	--	--	--	--	--	-	-	-	-
M362T395_POS	61781.56752	134205.7713	45984.55485	260043.7899	231080.1937	234179.8742	80657.29787	241767.9526	1.583746042	0.004929602	0.032526828	2.825243405	Celecoxib	6.581	362.09281	Organoheterocyclic compounds	Azoles	Pyrazoles	169590-42-5	HMDB0005014	-	-	-	-
M353T497_POS	1925.135555	4080.711427	2202.116724	7900.442555	8702.816107	7895.73723	2735.987902	8166.331964	1.577626364	0.00172869	0.016536406	0.520987321	Triflupromazine	8.277	353.12096	Organoheterocyclic compounds	Benzothiazines	Phenothiazines	146-54-3	HMDB0014650	-	-	-	-
M489T450_POS	14109.53948	20501.69594	12186.37006	46908.77445	46178.55306	46544.6281	15599.20182	46543.9852	1.577122531	0.000253452	0.004532485	1.264734024	Cytidine 5'-diphosphocholine	7.494	489.11109	Organoheterocyclic compounds	Pteridines and derivatives	Pterins and derivatives	987-78-0	HMDB0001413	C00307	ko01100//Metabolic pathways;ko00564//Glycerophospholipid metabolism;ko05231//Choline metabolism in cancer	Cancer: overview;Global and overview maps;Lipid metabolism	Human Diseases;Metabolism
M597T490_POS	251.5446007	294.8841624	271.9632502	716.6283898	962.6398592	760.461973	272.7973377	813.2434073	1.575857657	0.002148073	0.019117846	0.163075076	Eriodictyol 7-o-neohesperidoside	8.164	597.16092	Phenylpropanoids and polyketides	Flavonoids	Flavonoid glycosides	-	HMDB0302534	-	-	-	-
M810T180_POS	14095.44883	14543.33814	11857.63472	42362.61442	43378.43395	34552.78663	13498.80723	40097.945	1.570696366	0.000794133	0.009889085	1.162401793	N-docosanoyl-4-sphingenyl-1-o-phosphorylcholine	2.993	809.65039	--	--	--	--	--	-	-	-	-
M1032T517_POS	955.9255231	1198.611051	953.8241796	3136.711947	2994.173918	3092.05213	1036.120251	3074.312665	1.569072447	2.40E-05	0.001039645	0.32627642	Oleoyl-coa	8.623	1032.35791	Lipids and lipid-like molecules	Fatty Acyls	Fatty acyl thioesters	-	HMDB0255943	C00510	ko01040//Biosynthesis of unsaturated fatty acids;ko01212//Fatty acid metabolism	Global and overview maps;Lipid metabolism	Metabolism
M221T396_POS	34376.13767	58363.79446	29248.73282	126986.2987	112022.3398	120931.6834	40662.88832	119980.1073	1.561010627	0.001352396	0.013918697	2.01358436	4-hydroxycyclophosphamide	6.602	221.01681	Organic nitrogen compounds	Organonitrogen compounds	Nitrogen mustard compounds	40277-05-2	HMDB0013856	C07643	ko00982//Drug metabolism - cytochrome P450	Xenobiotics biodegradation and metabolism	Metabolism
M428T175_POS	1126.332094	1128.995805	803.4696453	2906.098043	2614.563395	3484.061047	1019.599181	3001.574161	1.557717194	0.002030434	0.018487741	0.318644049	Stearoylcarnitine	2.911	428.3709	Lipids and lipid-like molecules	Fatty Acyls	Fatty acid esters	25597-09-5	HMDB0000848	-	-	-	-
M356T459_POS	19381.21588	23048.48144	17376.67229	58957.87504	57959.03508	59015.54022	19935.45654	58644.15011	1.556650559	2.18E-05	0.001000101	1.421692088	Fluchloralin	7.648	356.07331	Benzenoids	Benzene and substituted derivatives	Aniline and substituted anilines	-	HMDB0252326	-	-	-	-
M495T274_POS	1750.623878	1914.248618	1056.944239	3864.463432	5198.440424	4769.340241	1573.938912	4610.748032	1.55062128	0.003022782	0.023758282	0.387290021	Fluocinolone acetonide	4.571	495.23692	--	--	--	--	--	-	-	-	-
M389T285_POS	1875.848997	3050.033756	1309.356245	5771.545182	6132.611378	6341.163436	2078.413	6081.773332	1.549009689	0.001753216	0.016683122	0.449648394	Nisoldipine	4.757	389.15754	Organoheterocyclic compounds	Pyridines and derivatives	Hydropyridines	63675-72-9	HMDB0014545	-	-	-	-
M372T270_POS	69.19737338	110.9953666	157.8415875	349.6608423	337.7619054	295.0481789	112.6781092	327.4903089	1.539244955	0.002143194	0.019093142	0.103324989	Demecolcine	4.502	372.19741	Hydrocarbon derivatives	Tropones	HASH(0x2416bf0)	-	HMDB0250401	C11250	ko01110//Biosynthesis of secondary metabolites;ko01063//Biosynthesis of alkaloids derived from shikimate pathway	Chemical structure transformation maps;Global and overview maps	Metabolism
M400T178_POS	1871.500243	2507.73784	1637.005199	5190.150127	6960.484359	5236.128137	2005.414428	5795.587541	1.531054518	0.004027112	0.02825203	0.428587015	L-palmitoylcarnitine	2.972	400.34195	Lipids and lipid-like molecules	Fatty Acyls	Fatty acid esters	-	HMDB0240774	C02990	ko01212//Fatty acid metabolism;ko00071//Fatty acid degradation	Global and overview maps;Lipid metabolism	Metabolism
M357T160_POS	3494.645608	5076.220808	4292.993455	14156.47079	11663.417	11250.95835	4287.95329	12356.94871	1.526961449	0.001360947	0.013944329	0.641356853	1h-indazole-3-carboxamide, n-[(1s)-1-(aminocarbonyl)-2-methylpropyl]-1-(cyclohexylmethyl)-	2.664	357.219	--	--	--	--	--	-	-	-	-
M306T434_POS	27019.52193	74496.75824	22196.30215	119664.3267	107102.0839	128540.1347	41237.52744	118435.5151	1.522072027	0.012303328	0.060145186	1.922779777	Fenoldopam	7.236	306.07382	Organoheterocyclic compounds	Benzazepines	HASH(0x1f181a8)	67227-57-0	HMDB0014938	-	-	-	-
M424T400_POS	161.5174802	1308.410757	250.4442837	1550.691228	1782.743825	1594.462631	573.4575069	1642.632561	1.51825131	0.046409406	0.151876202	0.21202545	Triasulfuron	6.675	424.03023	--	--	--	--	--	-	-	-	-
M725T490_POS	626.5522851	972.280159	597.8866862	2483.572421	1865.951138	1930.107002	732.2397101	2093.210187	1.515329266	0.004086699	0.028541315	0.261450288	Janerin	8.168	725.27975	--	--	--	--	--	-	-	-	-
M342T396_POS	4607.351335	4978.994015	4074.279854	14416.36393	11366.32651	13253.42055	4553.541735	13012.03699	1.514785817	0.000799307	0.00993987	0.662835762	Propiconazole	6.602	342.06474	Benzenoids	Benzene and substituted derivatives	Halobenzenes	-	HMDB0256825	-	-	-	-
M314T101_POS	10960.44374	10776.20377	4878.593358	30800.96712	18806.35544	26428.43323	8871.746957	25345.25193	1.514425382	0.01505083	0.069059972	0.896953968	3',5'-cyclic damp	1.691	314.09023	--	--	--	--	--	-	-	-	-
M408T396_POS	4920.022804	5768.143512	3999.303327	15602.12487	12342.36523	14003.90672	4895.823215	13982.79894	1.514029805	0.001056938	0.011948795	0.685678515	Flazasulfuron	6.608	408.03548	--	--	--	--	--	-	-	-	-
M401T414_POS	2576.607616	1077.147561	939.5396717	3521.015786	5006.044009	4589.853909	1531.098283	4372.304568	1.513827007	0.014349603	0.066905855	0.365364599	(e)-5-[(1s,4ar,8ar)-2-(hydroxymethyl)-5,5,8a-trimethyl-1,4,4a,6,7,8-hexahydronaphthalen-1-yl]-3-(acetyloxymethyl)pent-2-enoic acid	6.901	401.2118	--	--	--	--	--	-	-	-	-
M377T426_POS	2508.948262	2573.511125	1623.670388	6567.694588	5971.000968	6513.472207	2235.376592	6350.722588	1.50640285	0.000337068	0.005416467	0.463169425	Scopolin	7.098	377.07111	Phenylpropanoids and polyketides	Coumarins and derivatives	Coumarin glycosides	-	HMDB0303366	C01527	ko01110//Biosynthesis of secondary metabolites;ko01061//Biosynthesis of phenylpropanoids	Chemical structure transformation maps;Global and overview maps	Metabolism
M156T446_POS	58176.97086	100540.7661	69557.89421	221304.1881	220177.9209	206705.9446	76091.87707	216062.6845	1.505635574	0.000488372	0.007059616	2.674404363	Histidine	7.429	156.07508	Organic acids and derivatives	Carboxylic acids and derivatives	Amino acids, peptides, and analogues	71-00-1	HMDB0000177	-	-	-	-
M453T126_POS	2678.521644	2990.060412	2745.270682	8657.815904	7235.338153	7957.302895	2804.617579	7950.152317	1.503178434	0.000258313	0.00459501	0.518100768	Withaferin a	2.099	453.27968	Lipids and lipid-like molecules	Steroids and steroid derivatives	Steroid lactones	-	HMDB0259897	-	-	-	-
M775T499_POS	325.2767956	538.8835214	430.8785841	1153.543287	1470.657509	1027.294711	431.6796337	1217.165169	1.49549202	0.005709921	0.035797418	0.193556406	Flavone base + 3o, 2meo, o-malonylhex, o-guaiacylglycerol	8.319	775.20904	--	--	--	--	--	-	-	-	-
M421T426_POS	586.7496583	754.1863704	464.326555	1516.907696	1727.809417	1844.555435	601.7541946	1696.424183	1.495250756	0.001010317	0.011565776	0.235932146	Propanoic acid, 2-(1h-benzimidazol-2-ylthio)-, 2-[(5-bromo-2-hydroxyphenyl)methylene]hydrazide	7.098	421.03457	--	--	--	--	--	-	-	-	-
M415T103_POS	25207.94285	10798.9236	18662.57126	53742.96767	51464.3243	48014.19185	18223.1459	51073.82794	1.486812155	0.001850161	0.01731194	1.292059347	Lithocholic acid	1.715	415.25141	Lipids and lipid-like molecules	Steroids and steroid derivatives	Bile acids, alcohols and derivatives	434-13-9	HMDB0000761	C03990	ko04976//Bile secretion;ko00121//Secondary bile acid biosynthesis	Digestive system;Lipid metabolism	Metabolism;Organismal Systems
M232T134_POS	9991.494274	11853.94915	12023.894	30352.8418	26325.97265	37768.78547	11289.77914	31482.53331	1.479534371	0.004090827	0.028544604	1.00769943	Aminophenazone	2.233	232.13539	Organoheterocyclic compounds	Azoles	Pyrazoles	58-15-1	HMDB0015493	-	-	-	-
M725T248_POS	816.8592571	2412.420482	1498.930799	4071.197121	4312.898123	4663.623027	1576.07018	4349.239424	1.464431354	0.004918087	0.032526828	0.368093013	20.beta.-hydroxyprednisolone	4.135	725.41496	--	--	--	--	--	-	-	-	-
M328T491_1_POS	70155.95779	74809.63211	69082.87213	202701.2709	208992.5434	177432.6972	71349.48734	196375.5038	1.460640008	0.00021775	0.004109635	2.533645923	Bromocriptine	8.185	327.59695	Alkaloids and derivatives	Ergoline and derivatives	Lysergic acids and derivatives	25614-03-3	HMDB0015331	-	-	-	-
M599T239_POS	1848.965596	2323.97265	3203.751013	7281.623848	6573.257259	6416.458611	2458.89642	6757.11324	1.45839607	0.000845604	0.010317732	0.467732065	Trillin	3.983	599.35849	Lipids and lipid-like molecules	Steroids and steroid derivatives	Steroidal glycosides	14144-06-0	HMDB0029310	-	-	-	-
M176T190_POS	8105.906032	7953.665705	3005.856039	17848.24482	16850.3112	17637.32307	6355.142592	17445.29303	1.45684143	0.002867077	0.022936468	0.750036438	S-(2-boronoethyl)-l-cysteine	3.17	176.07304	--	--	--	--	--	-	-	-	-
M378T395_POS	1091.447461	3007.552637	621.0905286	4222.658144	4026.868316	4645.57903	1573.363542	4298.368497	1.44993711	0.022315444	0.090572297	0.354381269	S-hydroxytopiramate	6.581	378.06697	--	--	--	--	--	-	-	-	-
M584T452_POS	22115.51966	28548.69559	18724.85531	62147.10224	62301.33034	63117.78277	23129.69018	62522.07178	1.434619644	0.000169257	0.003500044	1.428785669	Uridine 5'-diphosphogalactose	7.532	584.08587	Nucleosides, nucleotides, and analogues	Pyrimidine nucleotides	Pyrimidine nucleotide sugars	1955-26-6	HMDB0012305	C02199	ko01100//Metabolic pathways;ko00520//Amino sugar and nucleotide sugar metabolism	Carbohydrate metabolism;Global and overview maps	Metabolism
M204T316_POS	931246.5363	971474.1199	750357.3148	2459274.683	2229132.792	2469886.767	884359.3237	2386098.081	1.431948772	0.000133143	0.003006654	8.867092353	Acetylcarnitine	5.26	204.13166	Lipids and lipid-like molecules	Fatty Acyls	Fatty acid esters	-	HMDB0240773	C02571	ko04931//Insulin resistance	Endocrine and metabolic disease	Human Diseases
M310T470_POS	688.2196442	665.7838253	597.8067041	1374.370539	2005.827323	1878.273768	650.6033912	1752.823877	1.429830794	0.004797986	0.032044914	0.231149315	Quinoxyfen	7.838	310.00617	Organic oxygen compounds	Organooxygen compounds	Ethers	-	HMDB0257055	-	-	-	-
M497T110_POS	4040.146849	4994.241865	11243.06339	22047.93018	14206.85833	18268.91873	6759.150702	18174.56908	1.427007272	0.023388031	0.093613438	0.726622737	Acetamide, 2-[4-[(5,6-diphenyl-2-pyrazinyl)(1-methylethyl)amino]butoxy]-n-(methylsulfonyl)-	1.841	497.23348	--	--	--	--	--	-	-	-	-
M737T131_POS	4434.939605	5362.911933	12293.83915	22007.61761	18069.70228	19074.03774	7363.896897	19717.11921	1.420907448	0.010841339	0.055446577	0.767237958	Dodecapropylene glycol	2.184	737.47802	--	--	--	--	--	-	-	-	-
M357T178_POS	8140.173986	10847.59431	8355.447614	27593.2091	23171.55864	22414.65878	9114.405304	24393.14217	1.420255177	0.001133914	0.012446998	0.884366653	Acrylfentanyl	2.96	357.2184	Benzenoids	Benzene and substituted derivatives	Anilides	-	HMDB0259663	-	-	-	-
M302T396_POS	50013.2452	74919.38591	39617.68728	158137.6397	132338.1024	149806.7291	54850.10613	146760.8237	1.41990059	0.002076441	0.018721171	2.165381437	Fenoxanil	6.593	302.07213	--	--	--	--	--	-	-	-	-
M610T243_POS	589.0260046	487.6921766	684.8165247	2016.276813	1354.599585	1328.013385	587.1782353	1566.296594	1.415487029	0.013513969	0.063949381	0.217068921	Emericellamide a	4.043	610.40467	--	--	--	--	--	-	-	-	-
M411T482_POS	154.7915765	359.1649586	203.8554392	583.9068898	706.3212122	618.6819359	239.2706581	636.303346	1.411071219	0.005162369	0.033691464	0.13843509	Secologanin	8.036	411.12252	Lipids and lipid-like molecules	Prenol lipids	Terpene glycosides	-	HMDB0304482	C01852	ko01100//Metabolic pathways;ko01110//Biosynthesis of secondary metabolites;ko01060//Biosynthesis of plant secondary metabolites;ko01063//Biosynthesis of alkaloids derived from shikimate pathway;ko01062//Biosynthesis of terpenoids and steroids;ko01066//Biosynthesis of alkaloids derived from terpenoid and polyketide	Chemical structure transformation maps;Global and overview maps	Metabolism
M746T334_POS	1425.529904	2901.91131	1133.565021	4848.93447	5085.427886	4558.919034	1820.335412	4831.093797	1.40814556	0.006088354	0.037522119	0.382605159	Trimyristin	5.561	745.61279	Lipids and lipid-like molecules	Glycerolipids	Triradylcglycerols	555-45-3	HMDB0042061	-	-	-	-
M468T205_POS	38985.0023	40072.94636	35606.82563	97933.79908	109110.5394	96000.90055	38221.59143	101015.0797	1.402110922	0.000128094	0.002936448	1.796507235	Delsoline	3.417	468.30592	--	--	--	--	--	-	-	-	-
M669T496_POS	2182.428518	2628.143451	1751.268314	5969.861136	5738.56028	5602.855931	2187.280094	5770.425782	1.399539797	0.000199906	0.003869405	0.431107877	[(2s,3r,4s,5s,6r)-4,5-dihydroxy-6-[[(e)-3-(4-hydroxyphenyl)prop-2-enoyl]oxymethyl]-2-(3,4,5-trihydroxybenzoyl)oxyoxan-3-yl] 3,4,5-trihydroxybenzoate	8.274	669.07588	--	--	--	--	--	-	-	-	-
M277T467_POS	3123.301645	4422.22365	2787.146384	8110.755121	9836.487449	9281.617156	3444.223893	9076.286576	1.397923233	0.001383565	0.014080717	0.53149147	Gamma-l-glutamyl-l-glutamic acid	7.787	277.10119	Organic acids and derivatives	Carboxylic acids and derivatives	Amino acids, peptides, and analogues	1116-22-9	HMDB0011737	-	-	-	-
M546T449_POS	1236.50006	2041.152486	495.8972415	3267.79451	3280.917074	3346.597412	1257.849929	3298.436332	1.390822449	0.010288806	0.053833881	0.313651516	3,15-dibenzyl-1,4,12-trimethyl-1,4,7,10,13-pentazacyclopentadecane-2,5,8,11,14-pentone	7.482	546.19999	--	--	--	--	--	-	-	-	-
M417T310_POS	2743.83756	2743.83756	166.3205179	4702.407919	5191.398087	4886.664664	1884.665212	4926.823557	1.386349536	0.025053919	0.097538242	0.373809711	1h-1,4-diazepine, hexahydro-1-[(5-iodo-1-naphthalenyl)sulfonyl]-	5.168	417.02704	--	--	--	--	--	-	-	-	-
M363T451_POS	2182.619807	2528.607253	1874.940673	6161.934628	5019.292778	5925.730171	2195.389244	5702.319192	1.377072044	0.000899032	0.010710512	0.426467984	4-(8-prop-1-en-2-yl-3,4,8,9-tetrahydro-2h-furo[2,3-h]chromen-3-yl)benzene-1,3-diol	7.51	363.07708	--	--	--	--	--	-	-	-	-
M386T396_POS	5620.157875	6716.240589	4998.991161	15678.69879	11955.30885	17145.60865	5778.463208	14926.53876	1.369121904	0.004890212	0.032380265	0.679729633	Benzoximate	6.602	386.05409	--	--	--	--	--	-	-	-	-
M261T235_POS	4416.078703	7427.405973	4988.119442	15651.20178	15378.35982	12389.82445	5610.534706	14473.12869	1.367166649	0.003138628	0.024241089	0.661947917	Deoxynivalenol	3.915	261.12574	Lipids and lipid-like molecules	Prenol lipids	Sesquiterpenoids	51481-10-8	HMDB0036156	-	-	-	-
M203T267_POS	3268.187877	1723.023608	3830.10976	8154.837892	7903.30979	6596.926259	2940.440415	7551.691314	1.360767538	0.004368235	0.029905606	0.476477099	Glu-Thr-Arg	4.446	203.10147	--	--	--	--	--	-	-	-	-
M444T461_POS	3130.060431	3811.311926	2341.051876	8033.108382	7928.942585	7824.433208	3094.141411	7928.828059	1.357568507	0.000353405	0.005611909	0.499772084	Guanosine diphosphate	7.688	444.02863	Nucleosides, nucleotides, and analogues	Purine nucleotides	Purine ribonucleotides	146-91-8	HMDB0001201	C00035	ko01100//Metabolic pathways;ko00230//Purine metabolism;ko04014//Ras signaling pathway;ko04015//Rap1 signaling pathway;ko04140//Autophagy - animal;ko04144//Endocytosis	Global and overview maps;Nucleotide metabolism;Signal transduction;Transport and catabolism	Cellular Processes;Environmental Information Processing;Metabolism
M1075T101_POS	15774.82517	15663.34734	8229.486924	31112.96001	33730.16445	36662.24963	13222.55314	33835.1247	1.355520932	0.002254904	0.019720634	1.021612877	Surfactin	1.687	1074.64968	Organic acids and derivatives	Peptidomimetics	Depsipeptides	-	HMDB0258632	C12043	ko01054//Nonribosomal peptide structures	Metabolism of terpenoids and polyketides	Metabolism
M632T105_POS	77517.88945	113761.2026	40856.29059	225440.2761	236318.8008	128826.248	77378.46088	196861.7749	1.34717907	0.040828079	0.138763496	2.25976172	Pyribenzoxim	1.756	632.19232	--	--	--	--	--	-	-	-	-
M345T180_POS	2546.88231	3353.664204	2740.045631	8886.663029	6076.177968	6984.308774	2880.197382	7315.71659	1.344831503	0.006794162	0.040630697	0.469891675	1h-indazole-3-carboxamide, n-[1-(aminocarbonyl)-2,2-dimethylpropyl]-1-pentyl-	3.003	345.21875	--	--	--	--	--	-	-	-	-
M371T172_POS	2870.09228	4121.676575	4175.177106	10968.04598	8996.502689	8368.329722	3722.31532	9444.292796	1.343242497	0.00303129	0.023763425	0.535064326	2-[4a-methyl-8-methylidene-4-(3-methylpentanoyloxy)-1,2,3,4,5,6,7,8a-octahydronaphthalen-2-yl]prop-2-enoic acid	2.859	371.23447	--	--	--	--	--	-	-	-	-
M227T460_POS	897.7360993	732.3120757	698.8740986	1925.829579	2023.157856	1919.626667	776.3074245	1956.204701	1.333357354	7.27E-05	0.002042086	0.247622851	Diclazepam	7.659	227.03149	--	--	--	--	--	-	-	-	-
M547T470_POS	676.5997126	925.9056093	512.4746667	1975.56242	1653.70313	1681.681064	704.9933295	1770.315538	1.328325014	0.002536525	0.021235536	0.232465225	Lewis x trisaccharide	7.838	547.24384	Lipids and lipid-like molecules	Fatty Acyls	Fatty acyl glycosides	71208-06-5	HMDB0006568	-	-	-	-
M405T406_POS	21874.43063	30695.45327	16845.34684	59593.98432	57939.1668	56705.23241	23138.41025	58079.46117	1.327738323	0.001072947	0.012039821	1.335302976	Chloramphenicol succinate	6.766	405.02075	Benzenoids	Benzene and substituted derivatives	Nitrobenzenes	-	HMDB0250088	-	-	-	-
M608T261_POS	295.7061864	208.1755211	268.3537323	794.545897	589.6467002	541.8995101	257.4118133	642.0307024	1.318564026	0.009252344	0.05002548	0.137192869	Chymostatin	4.35	608.31785	Lipids and lipid-like molecules	Steroids and steroid derivatives	Vitamin D and derivatives	-	HMDB0242696	-	-	-	-
M700T66_2_POS	12665.88438	10479.32584	18338.0786	33373.16901	34454.58246	35093.71338	13827.76294	34307.15495	1.310941714	0.001026944	0.011667827	1.01818193	Scopularide h	1.105	700.48187	--	--	--	--	--	-	-	-	-
M388T95_POS	456217.0381	429233.8369	419323.7232	1124677.114	1040639.192	1062263.226	434924.866	1075859.844	1.306652045	2.01E-05	0.00094	5.79764859	Lappaconitine	1.585	388.2526	--	--	--	--	--	-	-	-	-
M275T220_1_POS	45892.67313	43570.16562	42661.9586	130075.3381	92667.83694	103473.3514	44041.59911	108738.8422	1.303928614	0.004397204	0.030058601	1.80832877	(+)-chlorpheniramine	3.663	275.1407	--	--	--	--	--	-	-	-	-
M179T485_POS	6557.993479	9899.229885	5512.901582	16466.12576	21863.98746	15346.42932	7323.374982	17892.18085	1.288748672	0.011790054	0.058454457	0.699641693	D-glucono-1,5-lactone	8.075	179.04676	Organic oxygen compounds	Organooxygen compounds	Carbohydrates and carbohydrate conjugates	90-80-2	HMDB0000150	C00198	ko01100//Metabolic pathways;ko01110//Biosynthesis of secondary metabolites;ko01120//Microbial metabolism in diverse environments;ko01200//Carbon metabolism;ko00030//Pentose phosphate pathway	Carbohydrate metabolism;Global and overview maps	Metabolism
M537T498_POS	437.7610601	319.8863571	267.1124302	875.2424872	963.8228862	660.9711223	341.5866158	833.3454986	1.286663302	0.008837432	0.04841654	0.15335811	Dendroamide c	8.307	537.09842	--	--	--	--	--	-	-	-	-
M400T459_POS	2402.363885	2662.906939	1766.55262	5288.475382	5194.311121	6120.666386	2277.274481	5534.484296	1.281140702	0.001201058	0.012949176	0.409005997	1-pyrrolidinecarboxamide, n-[3-[[5-bromo-4-[[2-(1h-imidazol-5-yl)ethyl]amino]-2-pyrimidinyl]amino]phenyl]-	7.655	400.03681	--	--	--	--	--	-	-	-	-
M199T396_POS	35054.67375	46469.06288	29338.75192	98708.17459	81497.47513	89042.14804	36954.16285	89749.26592	1.280163247	0.001730562	0.016536884	1.644443775	Anilofos	6.602	198.97255	Benzenoids	Benzene and substituted derivatives	Anilides	-	HMDB0248439	-	-	-	-
M453T104_POS	5394.20181	5555.219855	12003.16649	22500.18109	16289.8047	16684.35924	7650.862719	18491.44834	1.273163886	0.021561873	0.088329731	0.707037341	17-trifluoromethylphenyltrinorprostaglandin f2.alpha. methyl ester	1.738	453.20718	--	--	--	--	--	-	-	-	-
M485T499_POS	2791.320239	2588.429873	2664.950924	7214.203977	6404.246264	5823.477964	2681.567012	6480.642735	1.273060597	0.000737478	0.009402839	0.441777973	Uridine 5'-triphosphate	8.317	484.9734	Nucleosides, nucleotides, and analogues	Pyrimidine nucleotides	Pyrimidine ribonucleotides	63-39-8	HMDB0000285	C00075	ko01100//Metabolic pathways;ko00240//Pyrimidine metabolism;ko04080//Neuroactive ligand-receptor interaction	Global and overview maps;Nucleotide metabolism;Signaling molecules and interaction	Environmental Information Processing;Metabolism
M241T315_POS	33745.72391	42002.83114	27725.89255	83424.55412	81474.15657	84781.81913	34491.48253	83226.84327	1.270808777	0.000329514	0.005341651	1.588229319	Anserine	5.249	241.15306	Organic acids and derivatives	Peptidomimetics	Hybrid peptides	584-85-0	HMDB0000194	C01262	ko01100//Metabolic pathways;ko00410//beta-Alanine metabolism;ko00340//Histidine metabolism	Amino acid metabolism;Global and overview maps;Metabolism of other amino acids	Metabolism
M558T414_POS	1067.528505	1583.966564	1053.539157	3288.862148	3398.34403	2212.243215	1235.011408	2966.483131	1.26422921	0.014205547	0.066400515	0.283221222	Hydroxylated 14-bromodiscorhabdin c (+2)	6.908	557.89818	--	--	--	--	--	-	-	-	-
M359T174_POS	5450.969261	7867.140461	7355.681706	17603.01717	14561.80732	17433.55006	6891.263809	16532.79152	1.262489848	0.00143244	0.014432506	0.702453402	Cafestol acetate	2.898	359.23412	--	--	--	--	--	-	-	-	-
M184T365_POS	41930.54265	45777.52988	39121.58586	113404.2878	88815.02886	101296.8179	42276.5528	101172.0448	1.258881059	0.001319881	0.013772273	1.743954185	L-carnitine	6.088	184.09264	Organic nitrogen compounds	Organonitrogen compounds	Quaternary ammonium salts	541-15-1	HMDB0000062	C00318	ko04976//Bile secretion	Digestive system	Organismal Systems
M614T39_1_POS	29488.67992	40543.96929	46223.18709	89172.29126	101541.8961	85730.17766	38751.94543	92148.12168	1.24968602	0.001476763	0.01471576	1.627629436	19-o-methylsiphonaxanthin	0.644	614.4439	--	--	--	--	--	-	-	-	-
M464T495_POS	507.9269984	568.8128577	438.801774	1641.219572	805.8845706	1155.027445	505.1805434	1200.710529	1.249017403	0.04698281	0.153163569	0.176547754	Adenylosuccinic acid	8.244	464.07739	Nucleosides, nucleotides, and analogues	Purine nucleotides	Purine ribonucleotides	-	HMDB0248010	C03794	ko01100//Metabolic pathways;ko00230//Purine metabolism;ko00250//Alanine, aspartate and glutamate metabolism	Amino acid metabolism;Global and overview maps;Nucleotide metabolism	Metabolism
M303T204_POS	22298.78129	25341.27168	18973.27669	56653.51269	48445.09131	53104.80178	22204.44322	52734.46859	1.247897857	0.000528611	0.007463033	1.259900237	16.alpha.-hydroxy-4-androstene-3,17-dione	3.405	303.17199	--	--	--	--	--	C05140	ko00140//Steroid hormone biosynthesis	Lipid metabolism	Metabolism
M145T316_1_POS	30127.2724	41063.09841	27924.73196	81258.83673	73688.00304	79846.89921	33038.36759	78264.57966	1.244217127	0.000641679	0.008577997	1.527750951	Erythritol	5.261	145.04803	Organic oxygen compounds	Organooxygen compounds	Carbohydrates and carbohydrate conjugates	149-32-6	HMDB0002994	C00503	ko02010//ABC transporters	Membrane transport	Environmental Information Processing
M427T454_POS	457.7329406	608.1276595	490.7241371	1410.854256	1407.967822	837.5583798	518.8615791	1218.793486	1.232032079	0.023355624	0.093578288	0.177076457	2,7-dichlorodihydrofluorescein diacetate	7.57	427.02121	--	--	--	--	--	-	-	-	-
M177T483_POS	7829.931186	13584.23441	11902.27408	23957.7443	25124.89741	28345.59204	11105.47989	25809.41125	1.216625496	0.002408092	0.020701383	0.856503988	D-Glucuronolactone	8.057	177.03092	Organoheterocyclic compounds	Furofurans	Isosorbides	32449-92-6	HMDB0006355	C02670	ko01100//Metabolic pathways;ko00053//Ascorbate and aldarate metabolism	Carbohydrate metabolism;Global and overview maps	Metabolism
M479T450_POS	1078.886879	1078.305535	1133.629144	2654.835646	2535.050097	2441.90849	1096.940519	2543.931411	1.213574474	2.31E-05	0.001027267	0.274647575	(2r,4'ar,5's,6'r,6'as,10'ar,10'br)-6'-(acetyloxy)-4'a,6'a,10'b-trimethyl-5''-oxo-decahydro-1'h-dispiro[oxirane-2,7'-naphtho[2,1-b]pyran-3',3''-oxolane]-5'-yl 2-methylpropanoate	7.506	479.24323	--	--	--	--	--	-	-	-	-
M540T395_POS	435.4361963	383.5568078	292.1012607	1095.430859	686.5218603	793.9342568	370.3647549	858.628992	1.213088073	0.019532455	0.082414193	0.152965278	Zeta-carotene	6.588	540.44575	Lipids and lipid-like molecules	Prenol lipids	Tetraterpenoids	13587-06-9	HMDB0036927	C05430	ko01100//Metabolic pathways;ko01110//Biosynthesis of secondary metabolites	Global and overview maps	Metabolism
M355T384_POS	11839.68735	28455.08136	7352.976845	34686.23723	41185.46156	34279.81116	15882.58185	36717.16999	1.209009412	0.037466164	0.129964784	0.947786638	Pinoquercetin	6.397	355.04449	Phenylpropanoids and polyketides	Flavonoids	Flavones	-	HMDB0256564	-	-	-	-
M177T435_POS	27930.30598	33882.36598	14671.54616	68853.264	43463.22341	63861.41315	25494.73938	58725.96685	1.203798971	0.025953613	0.099772292	1.252775635	Carbamoylaspartate	7.251	177.03102	--	--	--	--	--	C00438	ko01100//Metabolic pathways;ko00240//Pyrimidine metabolism;ko00250//Alanine, aspartate and glutamate metabolism	Amino acid metabolism;Global and overview maps;Nucleotide metabolism	Metabolism
M693T156_POS	105439.865	150895.8254	126145.1706	295726.2841	299055.0469	284787.5885	127493.6203	293189.6398	1.201409067	0.000277997	0.004800101	2.914340039	1,2-dipalmitoyl-sn-glycero-3-phosphoethanolamine	2.601	692.51972	Lipids and lipid-like molecules	Glycerophospholipids	Glycerophosphoethanolamines	-	HMDB0246972	-	-	-	-
M315T56_1_POS	7957.697698	9294.874883	8401.12204	18542.13567	21198.9649	19184.6372	8551.231541	19641.91259	1.1997313	0.00024028	0.004383533	0.752209574	Sulfaphenazole	0.928	315.10719	Organoheterocyclic compounds	Azoles	Pyrazoles	526-08-9	HMDB0015667	-	-	-	-
M295T385_POS	10391.37738	21213.21221	6461.684033	27214.52479	28740.17053	31157.63116	12688.75788	29037.44216	1.194363527	0.023019887	0.092630555	0.86496441	Isoliquiritigenin	6.41	295.02336	Phenylpropanoids and polyketides	Linear 1,3-diarylpropanoids	Chalcones and dihydrochalcones	961-29-5	HMDB0037316	C08650	ko01100//Metabolic pathways;ko01110//Biosynthesis of secondary metabolites;ko01061//Biosynthesis of phenylpropanoids	Chemical structure transformation maps;Global and overview maps	Metabolism
M192T406_POS	153035.9991	222358.668	130393.3648	391314.1045	391726.8281	371795.3778	168596.0106	384945.4368	1.19108357	0.001601543	0.015683718	3.306043827	Kynurenine	6.759	192.02286	Organic oxygen compounds	Organooxygen compounds	Carbonyl compounds	2922-83-0	HMDB0000684	-	-	-	-
M167T283_POS	2875.682985	3879.250293	4870.208065	9327.491864	10087.15835	7047.975852	3875.047114	8820.875356	1.18670798	0.010172408	0.053409557	0.480410184	Phenyllactic acid	4.712	167.04713	Phenylpropanoids and polyketides	Phenylpropanoic acids	HASH(0x22917a8)	828-01-3	HMDB0000779	C01479	ko01110//Biosynthesis of secondary metabolites	Global and overview maps	Metabolism
M457T68_POS	4341.304744	7403.751849	2582.150928	9696.584748	10336.63171	12472.95296	4775.735841	10835.38981	1.181956111	0.02092147	0.086329592	0.529945505	Steganacin	1.133	457.15049	--	--	--	--	--	C10886	ko01110//Biosynthesis of secondary metabolites;ko01061//Biosynthesis of phenylpropanoids	Chemical structure transformation maps;Global and overview maps	Metabolism
M507T305_POS	929.8540077	1293.608331	790.1829549	2276.272346	2197.419946	2361.432968	1004.548431	2278.375087	1.181458155	0.001265279	0.013387183	0.255009077	Azadirachtin a	5.092	507.14291	--	--	--	--	--	C08748	ko01062//Biosynthesis of terpenoids and steroids	Chemical structure transformation maps	Metabolism
M708T491_POS	1012.360091	1662.499877	1022.541533	2684.628908	3004.544036	2694.972728	1232.467167	2794.715224	1.181152069	0.002842878	0.0228664	0.277774286	Lnt	8.18	708.25182	Organic oxygen compounds	Organooxygen compounds	Carbohydrates and carbohydrate conjugates	7578-24-7	HMDB0006566	-	-	-	-
M729T88_POS	19076.03492	15904.4221	13909.71757	41326.24434	32241.62732	37024.20697	16296.72487	36864.02621	1.177631591	0.002442411	0.020877784	1.028315533	.alpha.-galactosyl-n-stearoylsphingosine	1.473	728.59992	--	--	--	--	--	-	-	-	-
M494T202_POS	83757.60059	84392.34746	84484.87549	198538.2193	190273.8494	177160.2498	84211.60785	188657.4395	1.163677977	7.41E-05	0.002057067	2.328920891	Tiamulin	3.364	494.32099	--	--	--	--	--	-	-	-	-
M556T404_POS	5360.631734	4114.795717	5266.301067	11689.29657	11761.10784	9557.896908	4913.909506	11002.76711	1.162923201	0.001807106	0.017088446	0.552777807	Isoflavone base + 1o, 1meo, o-hex+c7h12no	6.737	556.21475	--	--	--	--	--	-	-	-	-
M522T252_POS	908.8613613	768.2485724	1464.429737	2246.289172	2359.066132	2398.32636	1047.17989	2334.560554	1.156641712	0.004071528	0.028475605	0.25125841	Tauroursodeoxycholic acid	4.205	522.27905	Lipids and lipid-like molecules	Steroids and steroid derivatives	Bile acids, alcohols and derivatives	14605-22-2	HMDB0000874	-	-	-	-
M526T282_POS	858.2420473	1241.199788	1092.698224	2579.106426	2306.744435	2205.874283	1064.046687	2363.908381	1.151612669	0.001179936	0.012874347	0.256944265	Virginiamycin component b	4.702	526.25528	--	--	--	--	--	-	-	-	-
M338T437_POS	1168.930896	377.3790393	1507.188186	2300.522107	2055.29651	2425.128072	1017.832707	2260.315563	1.151023744	0.024228553	0.09570167	0.238979081	2-chloro-1,3,8-trihydroxy-6-(hydroxymethyl)anthracene-9,10-dione	7.277	338.06281	--	--	--	--	--	-	-	-	-
M110T523_POS	17172.93112	58194.70664	46271.08318	86333.27067	90531.30739	93189.88149	40546.24031	90018.15318	1.150647821	0.016032356	0.072121767	1.507183259	4-aminophenol	8.716	110.06972	Organic acids and derivatives	Organic phosphoric acids and derivatives	Phosphate esters	-	HMDB0249961	C02372	ko01120//Microbial metabolism in diverse environments	Global and overview maps	Metabolism
M274T485_POS	790.6798603	1932.651108	1685.706201	3286.446567	3000.458821	3500.400469	1469.679056	3262.435286	1.150448146	0.008846512	0.048437052	0.293464567	N-acetylneuraminic acid, 2,3-dehydro-2-deoxy-	8.085	274.10179	--	--	--	--	--	-	-	-	-
M664T442_POS	132210.8357	175298.3963	108650.6313	319550.8274	307157.4871	296795.3009	138719.9544	307834.5385	1.149979779	0.001197968	0.012946609	2.935546801	NAD+	7.359	664.11453	Nucleosides, nucleotides, and analogues	(5'->5')-dinucleotides	HASH(0x2204958)	53-84-9	HMDB0000902	C00003	ko01100//Metabolic pathways;ko04977//Vitamin digestion and absorption;ko04152//AMPK signaling pathway;ko04925//Aldosterone synthesis and secretion;ko00760//Nicotinate and nicotinamide metabolism;ko00190//Oxidative phosphorylation;ko00730//Thiamine metabolism;ko04211//Longevity regulating pathway;ko04212//Longevity regulating pathway - worm;ko00983//Drug metabolism - other enzymes	Aging;Digestive system;Endocrine system;Energy metabolism;Global and overview maps;Metabolism of cofactors and vitamins;Signal transduction;Xenobiotics biodegradation and metabolism	Environmental Information Processing;Metabolism;Organismal Systems
M316T108_POS	44296.45682	48619.33131	24176.15554	86208.1994	76260.67012	97283.90084	39030.64789	86584.25679	1.149497319	0.007954633	0.045387904	1.536100921	[5-hydroxy-3-(hydroxymethyl)-2-oxo-6-propan-2-ylcyclohex-3-en-1-yl] 3-methylpentanoate	1.806	316.22886	--	--	--	--	--	-	-	-	-
M289T485_POS	5480.822045	4721.85341	5101.051521	9955.008712	10924.20699	12867.95465	5101.242325	11249.05678	1.140883499	0.002246469	0.019703813	0.557032814	Fustin	8.077	289.04695	--	--	--	--	--	-	-	-	-
M432T397_POS	4887.523582	5752.178676	4320.796004	9233.051124	12538.92042	11156.12024	4986.832754	10976.03059	1.138160683	0.004589641	0.030954502	0.538522195	Ala-Trp-Arg	6.623	432.21949	--	--	--	--	--	-	-	-	-
M603T305_POS	762.0996473	1416.268364	496.0775921	1859.595762	1798.734559	2193.442633	891.4818677	1950.590985	1.129633934	0.024137246	0.095601185	0.220806931	[(2r,3s,4s,5r,6s)-6-[4-[(e)-3-(2,4-dihydroxyphenyl)-3-oxoprop-1-enyl]phenoxy]-3,4,5-trihydroxyoxan-2-yl]methyl (e)-3-(4-hydroxyphenyl)prop-2-enoate	5.077	603.14233	--	--	--	--	--	-	-	-	-
M466T470_POS	1332.672113	1667.822121	556.7514246	2955.671806	2394.24719	2399.364629	1185.748553	2583.094542	1.12330234	0.020917675	0.086329592	0.256431653	Amisulbrom	7.838	465.98615	--	--	--	--	--	-	-	-	-
M241T321_POS	363.0586978	676.1649504	948.8671815	1290.890809	1429.043732	1608.306758	662.6969432	1442.7471	1.122397261	0.015468283	0.070344521	0.189441517	L-cystine	5.349	241.00638	Organic acids and derivatives	Carboxylic acids and derivatives	Amino acids, peptides, and analogues	-	HMDB0250712	C00491	ko01100//Metabolic pathways;ko02010//ABC transporters;ko00270//Cysteine and methionine metabolism;ko04974//Protein digestion and absorption	Amino acid metabolism;Digestive system;Global and overview maps;Membrane transport	Environmental Information Processing;Metabolism;Organismal Systems
M167T316_POS	3183.680495	3603.655786	2984.27319	7685.178718	7469.968788	6081.768995	3257.203157	7078.972167	1.119906197	0.002025541	0.018480264	0.437670029	Flubenzimin	5.261	167.03025	--	--	--	--	--	-	-	-	-
M631T85_POS	6999.532828	5288.803744	6730.722497	15291.87943	11714.55659	14223.90821	6339.686356	13743.44808	1.116260633	0.003354429	0.025355128	0.614447783	N-tetracosenoyl-4-sphingenine	1.411	630.61507	--	--	--	--	--	-	-	-	-
M289T213_2_POS	8393.553003	11293.6138	10008.89081	22443.44869	21015.52773	20873.03461	9898.68587	21444.00368	1.115265374	0.000294001	0.004970097	0.771281024	Imazamethabenz-methyl	3.551	289.15626	Benzenoids	Benzene and substituted derivatives	Benzoic acids and derivatives	81405-85-8	HMDB0034913	-	-	-	-
M85T316_POS	18810.49457	25314.03817	17050.09812	42907.60809	43819.06275	45471.9998	20391.54362	44066.22355	1.111702273	0.000834398	0.010222226	1.099802636	1h-1,2,4-triazol-3-amine	5.261	85.02739	--	--	--	--	--	-	-	-	-
M523T306_POS	4578.925327	7065.444253	3758.04161	12044.65404	10003.84704	11111.0381	5134.137063	11053.17972	1.10626774	0.00688678	0.041076339	0.540963265	Cyclophosphamide	5.096	523.04522	Organic nitrogen compounds	Organonitrogen compounds	Nitrogen mustard compounds	6055-19-2	HMDB0014672	C07888	ko00982//Drug metabolism - cytochrome P450	Xenobiotics biodegradation and metabolism	Metabolism
M647T254_POS	178.6917621	156.9557624	258.4058722	407.9348192	538.5771127	330.5801389	198.0177989	425.6973569	1.104198019	0.028723388	0.107526151	0.098959764	Rucaparib	4.227	647.31381	Organoheterocyclic compounds	Indoles and derivatives	Indoles	-	HMDB0257361	-	-	-	-
M617T361_1_POS	38294.02495	81658.82245	31404.57049	114781.5617	110300.1217	100149.8727	50452.47263	108410.5187	1.103507862	0.023742036	0.094402652	1.62295832	Benzoic acid, 2-[(2-bromophenyl)methoxy]-	6.013	616.97643	--	--	--	--	--	-	-	-	-
M229T437_POS	27000.26566	31759.97091	23404.82468	59111.11004	55052.80847	62174.42034	27388.35375	58779.44629	1.101749217	0.000590481	0.008048634	1.275049216	Pro-hyp	7.287	229.11648	Organic acids and derivatives	Carboxylic acids and derivatives	Amino acids, peptides, and analogues	18684-24-7	HMDB0006695	-	-	-	-
M102T406_POS	20916.14157	23347.44437	17318.50183	43170.91833	43105.91056	45473.6304	20527.36259	43916.81976	1.097225307	0.000258782	0.00459501	1.101562279	1-aminocyclopropanecarboxylic acid	6.768	102.05372	Organic acids and derivatives	Carboxylic acids and derivatives	Amino acids, peptides, and analogues	22059-21-8	HMDB0036458	C01234	ko01100//Metabolic pathways;ko01110//Biosynthesis of secondary metabolites;ko01060//Biosynthesis of plant secondary metabolites;ko01070//Biosynthesis of plant hormones;ko00270//Cysteine and methionine metabolism	Amino acid metabolism;Chemical structure transformation maps;Global and overview maps	Metabolism
M333T427_POS	1114.668781	1066.317953	1039.997044	2550.743206	2287.834959	2051.112043	1073.661259	2296.563402	1.09693772	0.001109644	0.012323097	0.249964864	Zanamivir	7.118	333.13794	Organic acids and derivatives	Carboxylic acids and derivatives	Carboxylic acid derivatives	139110-80-8	HMDB0014698	-	-	-	-
M206T499_POS	98282.68564	144048.3829	58644.1308	218654.4439	212020.0715	210392.9941	100325.0664	213689.1698	1.09083168	0.010258071	0.053735007	2.338710976	Lipoamide	8.325	206.05361	Organoheterocyclic compounds	Dithiolanes	Lipoamides	940-69-2	HMDB0000962	-	-	-	-
M542T198_POS	8686.136383	9011.230848	9364.986285	22116.93669	17057.85266	18266.58279	9020.784505	19147.12404	1.085802901	0.002754581	0.022463008	0.717526223	Vinblastine	3.295	542.32082	Organic acids and derivatives	Carboxylic acids and derivatives	Amino acids, peptides, and analogues	865-21-4	HMDB0014710	C07201	ko01110//Biosynthesis of secondary metabolites;ko04976//Bile secretion;ko01063//Biosynthesis of alkaloids derived from shikimate pathway	Chemical structure transformation maps;Digestive system;Global and overview maps	Metabolism;Organismal Systems
M530T174_POS	1534.974451	2477.825143	1141.097496	3556.631103	3458.034821	3872.996589	1717.965697	3629.220838	1.078958617	0.010062073	0.053073964	0.303925053	3,6-dibenzyl-9-[(2,3-diamino-1,2-dihydroindol-3-yl)methyl]-1,4,7-triazonane-2,5,8-trione	2.901	530.28417	--	--	--	--	--	-	-	-	-
M271T469_POS	1096.776111	1444.940774	876.4148822	2451.231958	2603.472397	2165.481083	1139.377256	2406.728479	1.078827878	0.003764361	0.027283451	0.249853823	Sulfamethizole	7.817	271.05171	Benzenoids	Benzene and substituted derivatives	Benzenesulfonamides	144-82-1	HMDB0014715	-	-	-	-
M102T53_1_POS	33378.44328	35908.40095	21521.69687	63128.23864	61452.71293	67218.5338	30269.5137	63933.16179	1.078698946	0.002098781	0.018864094	1.309794048	N-(3-oxooctanoyl)-l-homoserine lactone	0.876	102.05375	--	--	--	--	--	-	-	-	-
M253T274_POS	4403.982507	4091.004786	4762.688288	10409.90984	8123.938256	9456.347478	4419.225193	9330.065192	1.078093712	0.002068033	0.018697869	0.501811587	2-propenamide, 3,3'-(1,4-phenylene)bis[n-[4-(4,5-dihydro-1h-imidazol-2-yl)phenyl]-	4.571	253.12654	--	--	--	--	--	-	-	-	-
M541T478_POS	1026.068503	968.4692151	1235.620601	1697.726989	2249.396718	2858.946017	1076.71944	2268.689908	1.075217054	0.025945059	0.099772292	0.231508136	Euphorbia factor l8 - lathyrane diterpenoid - likely	7.975	541.2944	--	--	--	--	--	-	-	-	-
M162T309_POS	18160.84773	8712.228336	14128.12552	32217.00051	26645.91128	27268.97364	13667.06719	28710.62848	1.070881222	0.009874846	0.052392665	0.858978763	D-mannosamine	5.147	162.07445	--	--	--	--	--	-	-	-	-
M498T254_POS	1002.444279	1313.854153	989.3224667	2584.342062	2524.400725	1811.622819	1101.873633	2306.788536	1.065926978	0.0111231	0.056410893	0.238439	Neoandrographolide	4.226	498.27987	Lipids and lipid-like molecules	Prenol lipids	Terpene glycosides	-	HMDB0255516	-	-	-	-
M487T500_POS	1902.898035	3160.593012	1771.025597	5347.098155	5218.417422	3692.981302	2278.172215	4752.832293	1.060910687	0.023206139	0.093151763	0.33402267	Hyperoside	8.33	487.09509	Phenylpropanoids and polyketides	Flavonoids	Flavonoid glycosides	482-36-0	HMDB0030775	-	-	-	-
M246T544_POS	21142.19108	43208.3972	30199.82324	77050.93419	66815.95696	53051.41741	31516.80384	65639.43619	1.05844161	0.022560292	0.091348052	1.24405929	Tramadol	9.074	246.17952	Benzenoids	Phenol ethers	Anisoles	-	HMDB0259401	-	-	-	-
M394T405_POS	2392.050778	3745.250613	1977.11404	5982.03524	6444.276772	4469.258514	2704.805144	5631.856842	1.058085997	0.021640626	0.088492612	0.363246194	Cinidon-ethyl	6.747	394.06695	--	--	--	--	--	-	-	-	-
M337T471_POS	10053.82028	18442.30557	12814.26386	30131.43155	21142.15001	34730.49273	13770.1299	28668.02477	1.057900336	0.033690021	0.120124905	0.823831095	Cyclopiazonic acid	7.851	337.16938	--	--	--	--	--	-	-	-	-
M130T406_2_POS	120422.299	144791.9045	99941.41674	245054.7248	250685.8831	259743.747	121718.5401	251828.1183	1.048890444	0.000676688	0.008915776	2.584202742	D-pyroglutamic acid	6.768	130.04821	--	--	--	--	--	C02237	ko01100//Metabolic pathways	Global and overview maps	Metabolism
M236T479_POS	1743.449408	3500.928411	2181.90016	5238.331689	4919.42492	5197.257741	2475.425993	5118.338116	1.047998637	0.007949089	0.045384801	0.357542463	His-Trp-Lys	7.976	235.6335	--	--	--	--	--	-	-	-	-
M662T189_POS	7696.269952	7246.63219	4717.141205	15689.85102	13209.10417	11688.41217	6553.347782	13529.12245	1.045764262	0.009432301	0.050576747	0.583910037	Trilaurin	3.15	661.52541	Lipids and lipid-like molecules	Glycerolipids	Triradylcglycerols	-	HMDB0011188	C00422	ko01100//Metabolic pathways;ko04977//Vitamin digestion and absorption;ko04931//Insulin resistance;ko04923//Regulation of lipolysis in adipocytes;ko00561//Glycerolipid metabolism;ko04975//Fat digestion and absorption	Digestive system;Endocrine and metabolic disease;Endocrine system;Global and overview maps;Lipid metabolism	Human Diseases;Metabolism;Organismal Systems
M574T242_POS	946.0820648	741.1504984	1180.653027	1613.057132	2469.776326	1825.726565	955.9618635	1969.520008	1.042819103	0.024236411	0.09570167	0.210312212	Cucurbitacin e	4.04	574.33866	Lipids and lipid-like molecules	Steroids and steroid derivatives	Cucurbitacins	-	HMDB0250581	C08797	ko01110//Biosynthesis of secondary metabolites;ko01062//Biosynthesis of terpenoids and steroids	Chemical structure transformation maps;Global and overview maps	Metabolism
M257T305_POS	1687.277463	2495.617841	1290.660905	4077.288688	3262.508989	3876.724503	1824.518736	3738.840726	1.035075048	0.01132181	0.057099662	0.305378008	5-methyl-5,6-dihydrouracil	5.09	257.11485	Organoheterocyclic compounds	Diazines	Pyrimidines and pyrimidine derivatives	-	HMDB0304210	-	-	-	-
M416T55_POS	5742.291289	4995.270003	2800.700885	9081.074639	8739.971522	9829.514142	4512.754059	9216.853434	1.030266154	0.007455696	0.043426621	0.483177421	N-demethylmifepristone	0.92	416.24703	--	--	--	--	--	-	-	-	-
M256T228_POS	3882.968789	3867.335721	1249.126306	5723.32002	6351.820089	6292.964261	2999.810272	6122.701457	1.029297081	0.025407436	0.098483649	0.378602489	Dimethachlor	3.805	256.09155	--	--	--	--	--	-	-	-	-
M566T197_POS	1834.235515	2868.553736	2747.772429	5441.065313	4866.345565	4846.407678	2483.52056	5051.272852	1.024260283	0.002508705	0.021126181	0.35823712	Eschscholtzxanthin	3.283	566.41601	--	--	--	--	--	-	-	-	-
M811T85_POS	90510.80589	68392.60057	77089.03427	162220.5928	135387.1667	181475.4164	78664.14691	159694.392	1.021535503	0.00545895	0.034933172	2.02171268	N-(15z-tetracosenoyl)-1-.beta.-galactosylsphing-4-enine	1.411	810.67917	--	--	--	--	--	-	-	-	-
M512T251_POS	414.531507	469.5093176	724.8478053	1254.598739	842.3708806	1154.081255	536.29621	1083.683625	1.014841669	0.025025149	0.097538242	0.159301096	Borrelidin	4.188	512.29762	--	--	--	--	--	-	-	-	-
M840T296_POS	304.6133591	1044.1626	923.186326	1656.423413	1549.564188	1373.865762	757.3207618	1526.617788	1.011362521	0.034160737	0.121289632	0.182229952	Licoricesaponin h2	4.933	840.45134	--	--	--	--	--	-	-	-	-
M814T181_POS	345912.0716	373486.0863	313846.9732	705655.922	724099.1944	651713.0134	344415.0437	693822.7099	1.010418903	0.000228154	0.004270476	4.240058548	N-nervonoyl-d-erythro-sphingosylphosphorylcholine	3.014	813.6833	--	--	--	--	--	-	-	-	-
M496T255_POS	1127.067124	1300.654891	973.667373	2253.761241	2473.33116	2110.663555	1133.796463	2279.251986	1.007398759	0.001268359	0.013388563	0.239983214	6-benzoylheteratisine	4.252	496.2643	--	--	--	--	--	-	-	-	-
M723T132_2_POS	7048.001111	10177.06257	5436.881297	14313.0157	17035.27473	14170.21739	7553.981661	15172.83594	1.006181577	0.010426951	0.054138345	0.599212831	6.alpha.-mannobiose	2.203	723.20957	--	--	--	--	--	-	-	-	-
M343T455_POS	6881.823457	10113.39681	5829.72889	17760.82597	14705.72428	13102.87284	7608.316387	15189.80769	0.997454459	0.01564894	0.070910998	0.598590966	Val-Pro-Lys	7.583	343.23171	--	--	--	--	--	-	-	-	-
M371T94_POS	112959.7087	102539.5175	97451.62087	190228.6721	185902.4107	247973.8771	104316.949	208034.9866	0.995852596	0.007211384	0.042564982	2.26553039	Methyl (1-(cyclohexylmethyl)-1h-indole-3-carbonyl)-l-valinate	1.572	371.22536	--	--	--	--	--	-	-	-	-
M311T480_POS	1250.536129	1373.162251	1758.910188	2851.887409	2657.755799	3152.53734	1460.869523	2887.393516	0.982940413	0.002460549	0.020973582	0.267932073	Fenthion-sulfone	8	311.02853	--	--	--	--	--	-	-	-	-
M144T316_POS	9524.829625	11521.21443	7754.442023	18906.21828	17568.48226	20369.46338	9600.162028	18948.05464	0.980919077	0.002319684	0.02016437	0.689847462	L-homoarginine	5.261	144.10046	Organic acids and derivatives	Carboxylic acids and derivatives	Amino acids, peptides, and analogues	156-86-5	HMDB0000670	-	-	-	-
M434T397_POS	5993.354677	11002.70534	3797.266458	13705.45092	14303.8586	12770.39305	6931.108826	13593.23419	0.971730677	0.037722994	0.130705854	0.538843184	Mandipropamid	6.612	434.1248	--	--	--	--	--	-	-	-	-
M296T405_POS	9482.790742	13335.94057	6776.848845	19184.35638	19162.67601	19552.8305	9865.193384	19299.9543	0.968178194	0.007779464	0.044584577	0.678062088	Diclofenac	6.757	296.00762	Organoheterocyclic compounds	Imidazopyridines	HASH(0x2410a80)	-	HMDB0249731	-	-	-	-
M220T285_POS	73453.87856	106395.8644	57911.08391	156530.5474	147867.886	154757.3834	79253.60895	153051.9389	0.949472784	0.007095456	0.042099708	1.902221264	Pantothenic acid	4.753	220.11654	Organic oxygen compounds	Organooxygen compounds	Alcohols and polyols	79-83-4	HMDB0000210	C00864	ko01100//Metabolic pathways;ko01110//Biosynthesis of secondary metabolites;ko04977//Vitamin digestion and absorption;ko00410//beta-Alanine metabolism;ko00770//Pantothenate and CoA biosynthesis	Digestive system;Global and overview maps;Metabolism of cofactors and vitamins;Metabolism of other amino acids	Metabolism;Organismal Systems
M134T67_POS	97794.36856	128156.4807	77489.43653	177032.6795	202952.4565	202936.0305	101146.7619	194307.0555	0.941888153	0.005477583	0.034993311	2.133397528	O-t-butyl-l-threonine methyl ester	1.122	134.07973	--	--	--	--	--	-	-	-	-
M223T409_POS	13419.22499	11036.88363	11203.46439	22002.04344	22615.2478	23880.04406	11886.52433	22832.4451	0.941758437	0.000318973	0.005236233	0.75359282	Dl-cystathionine	6.82	222.99586	Organic acids and derivatives	Carboxylic acids and derivatives	Amino acids, peptides, and analogues	-	HMDB0303077	-	-	-	-
M158T247_POS	3777.133969	4712.38349	3200.83039	7425.383833	7575.625651	7452.602907	3896.782616	7484.537464	0.94162971	0.001261845	0.013387183	0.426886327	Homostachydrine	4.124	158.11617	Organic acids and derivatives	Carboxylic acids and derivatives	Amino acids, peptides, and analogues	472-22-0	HMDB0033433	-	-	-	-
M399T477_POS	3555.084851	4011.522956	2919.47955	7341.053654	6530.450494	6089.509985	3495.362452	6653.671377	0.92870855	0.002856136	0.022924852	0.399106649	S-Adenosylmethionine	7.953	399.14191	Nucleosides, nucleotides, and analogues	5'-deoxyribonucleosides	5'-deoxy-5'-thionucleosides	485-80-3	HMDB0001185	C00019	ko01100//Metabolic pathways;ko01110//Biosynthesis of secondary metabolites;ko01060//Biosynthesis of plant secondary metabolites;ko01230//Biosynthesis of amino acids;ko01070//Biosynthesis of plant hormones;ko00270//Cysteine and methionine metabolism;ko00330//Arginine and proline metabolism;ko04122//Sulfur relay system;ko00261//Monobactam biosynthesis	Amino acid metabolism;Biosynthesis of other secondary metabolites;Chemical structure transformation maps;Folding, sorting and degradation;Global and overview maps	Genetic Information Processing;Metabolism
M184T499_2_POS	5161751.473	6460547.549	4403313.598	10621916.72	10019458.42	9816874.298	5341870.873	10152749.81	0.926453518	0.001751787	0.016683122	15.62627013	Phosphocholine	8.311	184.08158	Organic nitrogen compounds	Organonitrogen compounds	Quaternary ammonium salts	3616-4-4	HMDB0001565	C00588	ko01100//Metabolic pathways;ko00564//Glycerophospholipid metabolism;ko05231//Choline metabolism in cancer	Cancer: overview;Global and overview maps;Lipid metabolism	Human Diseases;Metabolism
M327T88_POS	352794.4859	333251.9888	339621.1633	638954.4707	656015.1943	648712.4027	341889.2127	647894.0226	0.922228944	2.26E-06	0.000250986	3.997101176	Hydroquinidine	1.465	327.19984	Alkaloids and derivatives	Cinchona alkaloids	HASH(0x13a6aa0)	-	HMDB0242615	-	-	-	-
M402T496_POS	3503.580788	4404.030145	5245.378354	9556.297402	9364.883672	5997.797429	4384.329762	8306.326167	0.921854211	0.035802129	0.125713361	0.409876355	(3-amino-6-methyl-5,6,7,8-tetrahydrothieno[2,3-b][1,6]naphthyridin-2-yl)(3-bromophenyl)methanone	8.272	402.00686	--	--	--	--	--	-	-	-	-
M344T307_POS	2931.146461	3137.718536	4900.340443	6957.927676	6780.446557	7035.509889	3656.401813	6924.628041	0.921311957	0.006548014	0.039523184	0.39739368	Prothioconazole	5.118	344.03027	--	--	--	--	--	-	-	-	-
M361T415_POS	14149.26659	15920.20161	11527.83822	24340.86774	27097.28982	27004.34497	13865.76881	26147.50084	0.915145451	0.001418996	0.014360813	0.787910388	Glu-Gly-Arg	6.91	361.18066	--	--	--	--	--	-	-	-	-
M598T78_POS	6109.595222	5810.599211	11083.13559	15085.55739	13734.32888	14476.90801	7667.776673	14432.26476	0.912417486	0.018197386	0.078584452	0.558383424	3,4-dihydrospirilloxanthin	1.297	598.48509	--	--	--	--	--	-	-	-	-
M470T478_POS	953.0198679	1758.552851	912.878538	2142.261778	2198.268617	2441.100035	1208.150419	2260.543477	0.903869578	0.022257674	0.090445462	0.219489496	Trp-His-Lys	7.973	470.25806	--	--	--	--	--	-	-	-	-
M156T329_1_POS	11735.88921	20311.18095	10405.23736	26785.18394	28690.57471	23537.00704	14150.76917	26337.58856	0.896242786	0.024165318	0.09561973	0.739288772	2-naphthalenol, 1-[(2,4-dimethylphenyl)azo]-	5.49	156.04049	--	--	--	--	--	-	-	-	-
M125T499_POS	112731.8969	141830.4334	103173.8271	225534.7642	225914.4355	213062.1259	119245.3858	221503.7752	0.893397846	0.001167647	0.01275559	2.277695208	Imibenconazole	8.31	124.99819	--	--	--	--	--	-	-	-	-
M177T69_POS	49058.48136	86966.14254	47406.94419	122195.8625	107535.3488	110501.007	61143.85603	113410.7394	0.891277819	0.018736177	0.080078632	1.561079666	Primin	1.146	177.11055	--	--	--	--	--	-	-	-	-
M507T302_POS	964.8349311	1828.264624	1025.169693	2276.191013	2421.248325	2383.959553	1272.756416	2360.466297	0.891115546	0.018123394	0.078514072	0.223598464	Protohypericin	5.036	507.09447	Benzenoids	Perylenequinones	HASH(0x16742a8)	548-03-8	HMDB0034180	-	-	-	-
M485T302_POS	2240.167733	3335.43162	1663.089882	4363.921715	5014.674171	4040.335228	2412.896412	4472.977038	0.890469372	0.02221857	0.090326994	0.304755108	6-[(6,8-dihydroxy-7-methoxy-3-methyl-1-oxo-3,4-dihydroisochromen-4-yl)oxy]-4,8-dihydroxy-7-methoxy-3-methyl-3,4-dihydroisochromen-1-one	5.036	485.11333	--	--	--	--	--	-	-	-	-
M263T467_POS	1965.74141	2080.338065	1488.876055	3752.761085	3064.157246	3442.276467	1844.985177	3419.731599	0.890273873	0.00425682	0.02943139	0.282556137	Gliotoxin	7.787	263.08544	Organoheterocyclic compounds	Diazinanes	Piperazines	-	HMDB0252746	-	-	-	-
M732T184_POS	144102.7419	145416.0754	114095.1165	278395.6744	243018.2669	225914.01	134537.978	249109.3171	0.888765501	0.003477898	0.026007171	2.40217461	N-(octadecanoyl)sphing-4-enine-1-phosphocholine	3.065	731.60324	--	--	--	--	--	C00550	ko01100//Metabolic pathways;ko04071//Sphingolipid signaling pathway;ko00600//Sphingolipid metabolism	Global and overview maps;Lipid metabolism;Signal transduction	Environmental Information Processing;Metabolism
M606T428_POS	1397.088906	813.3000766	1014.594184	1910.890446	2019.246821	2023.038554	1074.994389	1984.39194	0.884367873	0.006546648	0.039523184	0.211716916	[(2r,3s,4s,5r,6s)-6-[3,5-dihydroxy-4-[3-(4-hydroxyphenyl)propanoyl]phenoxy]-3,4,5-trihydroxyoxan-2-yl]methyl 3,4,5-trihydroxybenzoate	7.138	606.16139	--	--	--	--	--	-	-	-	-
M231T430_POS	2624.648165	5738.602553	4083.410209	8103.713617	7569.671472	7300.798904	4148.886975	7658.061331	0.884254859	0.019545092	0.082414193	0.400464642	Dihydroresveratrol	7.16	231.09574	Phenylpropanoids and polyketides	Stilbenes	HASH(0x1278400)	-	HMDB0240498	-	-	-	-
M484T511_POS	17027.96278	24177.81324	14410.96812	32324.17205	34249.49223	35770.51598	18538.91471	34114.72675	0.879837871	0.007232845	0.042618166	0.870075811	Androstan-3-ol-17-one 3-glucuronide	8.515	484.27405	--	--	--	--	--	C11136	ko00140//Steroid hormone biosynthesis	Lipid metabolism	Metabolism
M202T285_POS	5701.282352	8620.447936	5090.558841	12322.74664	11713.2846	11619.22577	6470.763043	11885.08567	0.87714455	0.008207518	0.046393432	0.512468246	Cyclopropanecarboxamide, n-[(1s)-2-[4-(5-bromo-2,3-dihydro-2-oxo-1h-benzimidazol-1-yl)-1-piperidinyl]-1-methylethyl]-2-phenyl-, (1r,2r)-	4.753	202.10595	--	--	--	--	--	-	-	-	-
M484T503_POS	922.8775591	1939.009472	1692.590921	3226.848611	2561.395665	2524.523553	1518.159317	2770.92261	0.868043221	0.030453192	0.112075273	0.23620932	Cytidine 5'-triphosphate	8.38	483.98856	Organic oxygen compounds	Organooxygen compounds	Carbohydrates and carbohydrate conjugates	65-47-4	HMDB0000082	C00063	ko01100//Metabolic pathways;ko00240//Pyrimidine metabolism	Global and overview maps;Nucleotide metabolism	Metabolism
M601T499_POS	3848.381119	3811.913931	2221.588075	6096.344649	5872.936866	5968.304604	3293.961042	5979.195373	0.86012786	0.007646114	0.044014856	0.363984213	Ranaconitine	8.317	601.33114	--	--	--	--	--	-	-	-	-
M557T175_POS	2291.297407	2061.586499	1925.814684	3339.461394	3999.786038	4057.801456	2092.89953	3799.016296	0.860122844	0.002553221	0.021264349	0.291714419	9-hydroxy-9-[[(e)-2-(hydroxymethyl)-3-[3-(hydroxymethyl)-6-propan-2-ylcyclohex-2-en-1-yl]prop-2-enoyl]oxymethyl]-1-oxo-6-propan-2-yl-3,5a,6,7,8,9a-hexahydro-2-benzoxepine-4-carboxylic acid	2.91	557.28436	--	--	--	--	--	-	-	-	-
M184T285_POS	2384.229576	3424.601147	1863.449392	4623.639017	4619.852838	4635.593468	2557.426705	4626.361774	0.855185193	0.010755493	0.055221912	0.314970352	3-(2-hydroxyethyl)indole	4.758	184.09518	Organoheterocyclic compounds	Indoles and derivatives	Indoles	526-55-6	HMDB0003447	C00955	ko00380//Tryptophan metabolism	Amino acid metabolism	Metabolism
M876T34_2_POS	5922.942564	6559.753707	6097.666608	14332.67648	8693.437943	10491.18017	6193.454293	11172.43153	0.851127026	0.040967732	0.139081926	0.474080592	3-[(3s,5r,10s,13r,14s,17s)-14-hydroxy-3-[(2r,3s,4s,5s,6s)-3-hydroxy-4-methoxy-6-methyl-5-[(2s,3r,4s,5s,6r)-3,4,5-trihydroxy-6-[[(2r,3r,4s,5s,6r)-3,4,5-trihydroxy-6-(hydroxymethyl)oxan-2-yl]oxymethyl]oxan-2-yl]oxyoxan-2-yl]oxy-10,13-dimethyl-1,2,3,4,5,6,7,8,9,11,12,15,16,17-tetradecahydrocyclopenta[a]phenanthren-17-yl]-2h-furan-5-one	0.573	876.45007	--	--	--	--	--	-	-	-	-
M344T88_POS	586603.3234	585421.8742	576839.3912	1083575.328	1061756.807	1003719.274	582954.8629	1049683.803	0.848498721	4.14E-05	0.001468395	4.926854736	Dibucaine	1.47	344.2267	Organoheterocyclic compounds	Quinolines and derivatives	Quinolones and derivatives	85-79-0	HMDB0014668	-	-	-	-
M201T410_POS	8436.023404	6193.55463	6455.064081	12658.16756	12317.49796	12944.22218	7028.214038	12639.96257	0.846762158	0.001546205	0.015240449	0.536792624	D-erythrose 4-phosphate	6.831	201.01386	Organic oxygen compounds	Organooxygen compounds	Carbohydrates and carbohydrate conjugates	585-18-2	HMDB0001321	C00279	ko01100//Metabolic pathways;ko01110//Biosynthesis of secondary metabolites;ko01120//Microbial metabolism in diverse environments;ko01060//Biosynthesis of plant secondary metabolites;ko01230//Biosynthesis of amino acids;ko01061//Biosynthesis of phenylpropanoids;ko01070//Biosynthesis of plant hormones;ko01063//Biosynthesis of alkaloids derived from shikimate pathway;ko01200//Carbon metabolism;ko000…	Amino acid metabolism;Carbohydrate metabolism;Chemical structure transformation maps;Global and overview maps;Metabolism of cofactors and vitamins	Metabolism
M669T225_POS	2723.808479	3836.479656	2325.832363	5352.280681	5539.307637	5008.764014	2962.040166	5300.117444	0.839433124	0.008094811	0.0459363	0.335459595	Becatecarin	3.747	669.20141	Organoheterocyclic compounds	Indoles and derivatives	Carbazoles	-	HMDB0248919	-	-	-	-
M732T205_POS	10211.56004	9216.816787	8141.968422	17329.97377	17563.5658	14344.78289	9190.115085	16412.77415	0.836664276	0.003793247	0.027416481	0.598054428	Sphingomyelin (d18:1/18:0)	3.421	731.60311	Lipids and lipid-like molecules	Sphingolipids	Phosphosphingolipids	58909-84-5	HMDB0001348	C00550	ko01100//Metabolic pathways;ko04071//Sphingolipid signaling pathway;ko00600//Sphingolipid metabolism	Global and overview maps;Lipid metabolism;Signal transduction	Environmental Information Processing;Metabolism
M717T440_POS	961.5844035	489.0244353	677.4915993	1380.235104	1225.473139	1192.757997	709.3668127	1266.155413	0.835850757	0.020184101	0.084477301	0.162119229	Triptonide	7.339	717.30812	Organoheterocyclic compounds	Oxepanes	HASH(0x254a0a8)	-	HMDB0259271	-	-	-	-
M383T402_POS	21058.25953	29571.14837	16244.74687	40452.19599	40790.973	38101.93049	22291.38492	39781.69983	0.835618671	0.011809645	0.058512659	0.912197481	Narirutin	6.704	383.11379	Phenylpropanoids and polyketides	Flavonoids	Flavonoid glycosides	14259-46-2	HMDB0033740	-	-	-	-
M791T82_POS	8787.148749	8407.471482	6681.114457	14032.32965	14147.91989	14368.35607	7958.578229	14182.86854	0.833566726	0.000686571	0.008967897	0.566717506	1,2-distearoyl-sn-glycero-3-phosphocholine	1.373	790.65358	Lipids and lipid-like molecules	Glycerophospholipids	Glycerophosphocholines	-	HMDB0244096	-	-	-	-
M606T440_POS	648.1257235	863.3224936	586.525281	1225.001846	1157.667594	1350.90923	699.3244993	1244.526223	0.831562676	0.005746147	0.035925294	0.164414572	Etoposide	7.328	606.20356	Organoheterocyclic compounds	Tetrahydroisoquinolines	HASH(0x1f153c0)	33419-42-0	HMDB0014911	C01576	ko04976//Bile secretion	Digestive system	Organismal Systems
M157T305_POS	27713.82998	26577.42518	36576.52094	54913.62218	56175.47206	50572.47187	30289.2587	53887.1887	0.831136053	0.002764817	0.02247002	1.079080003	N-.alpha.-acetyl-l-ornithine	5.085	157.0956	--	--	--	--	--	C00437	ko01100//Metabolic pathways;ko01110//Biosynthesis of secondary metabolites;ko01230//Biosynthesis of amino acids;ko01210//2-Oxocarboxylic acid metabolism;ko00220//Arginine biosynthesis	Amino acid metabolism;Global and overview maps	Metabolism
M302T271_POS	552.5126302	1388.626214	1401.368707	1938.54495	2156.603571	1824.640141	1114.169184	1973.262888	0.824614853	0.044560464	0.147958996	0.188146081	Fenhexamid	4.509	302.0644	Benzenoids	Benzene and substituted derivatives	Anilides	-	HMDB0252201	-	-	-	-
M214T406_POS	128739.1534	171788.7642	107801.4133	241087.1062	246964.5224	234270.6277	136109.777	240774.0854	0.822909421	0.005490928	0.0350539	2.264865377	Guanabenz	6.76	214.00464	Benzenoids	Benzene and substituted derivatives	Halobenzenes	5051-62-7	HMDB0014767	-	-	-	-
M730T183_POS	61674.97888	62640.21829	48656.19704	108328.7935	100529.6465	96862.61224	57657.1314	101907.0174	0.821682434	0.001421544	0.014370578	1.505159468	N-oleoyl-d-erythro-sphingosylphosphorylcholine	3.055	729.58714	--	--	--	--	--	-	-	-	-
M759T120_POS	485909.3947	420065.2251	266174.2746	790058.4511	648497.8478	622811.6835	390716.2981	687122.6608	0.814446226	0.023643755	0.094304925	3.731508073	1-palmitoyl-2-linoleoyl-sn-glycero-3-phosphocholine	2.001	758.56725	Lipids and lipid-like molecules	Glycerophospholipids	Glycerophosphocholines	17708-90-6	HMDB0007973	-	-	-	-
M468T303_POS	7208.286431	11147.75192	5882.487929	14104.9693	14821.41857	13500.72718	8079.508759	14142.37168	0.807684597	0.020342784	0.084766435	0.526817789	1h-indole-5-sulfonamide, n-(3-chlorophenyl)-3-[[3,5-dimethyl-4-[(4-methyl-1-piperazinyl)carbonyl]-1h-pyrrol-2-yl]methylene]-2,3-dihydro-n-methyl-2-oxo-, (3z)-	5.044	468.08689	--	--	--	--	--	-	-	-	-
M123T116_POS	11020.31753	7639.438483	8510.901155	14812.9559	16223.72828	16500.55927	9056.885721	15845.74782	0.807008788	0.003993576	0.028147268	0.581901613	Nicotinamide	1.938	123.05386	Organoheterocyclic compounds	Pyridines and derivatives	Pyridinecarboxylic acids and derivatives	98-92-0	HMDB0001406	C00153	ko01100//Metabolic pathways;ko04977//Vitamin digestion and absorption;ko00760//Nicotinate and nicotinamide metabolism;ko04212//Longevity regulating pathway - worm	Aging;Digestive system;Global and overview maps;Metabolism of cofactors and vitamins	Metabolism;Organismal Systems
M365T409_POS	6038.669507	7315.419094	6326.091025	10804.42315	12010.19975	11232.63835	6560.059876	11349.08708	0.790795364	0.000792625	0.009889085	0.491365387	Lactose	6.811	365.10274	Organic oxygen compounds	Organooxygen compounds	Carbohydrates and carbohydrate conjugates	5965-66-2	HMDB0041627	C00243	ko01100//Metabolic pathways;ko02010//ABC transporters;ko00052//Galactose metabolism;ko04973//Carbohydrate digestion and absorption	Carbohydrate metabolism;Digestive system;Global and overview maps;Membrane transport	Environmental Information Processing;Metabolism;Organismal Systems
M369T77_POS	11822.42495	13128.92491	8835.317007	19464.00895	19986.67587	18952.8095	11262.22229	19467.83144	0.789600657	0.003270474	0.024928098	0.640414411	Cholesterol	1.287	369.34952	Lipids and lipid-like molecules	Steroids and steroid derivatives	Cholestane steroids	57-88-5	HMDB0000067	C00187	ko01100//Metabolic pathways;ko01120//Microbial metabolism in diverse environments;ko04976//Bile secretion;ko04977//Vitamin digestion and absorption;ko00140//Steroid hormone biosynthesis;ko01066//Biosynthesis of alkaloids derived from terpenoid and polyketide;ko04925//Aldosterone synthesis and secretion;ko00120//Primary bile acid biosynthesis;ko05200//Pathways in cancer;ko04913//Ovarian steroidoge…	Cancer: overview;Cancer: specific types;Chemical structure transformation maps;Digestive system;Endocrine system;Global and overview maps;Lipid metabolism;Metabolism of terpenoids and polyketides	Human Diseases;Metabolism;Organismal Systems
M385T476_POS	2825.416861	3818.185387	3047.301306	6960.448447	4768.230927	4952.351333	3230.301184	5560.343569	0.783505345	0.038007449	0.131390563	0.323259087	S-Adenosyl-L-homocysteine	7.939	385.12681	Organoheterocyclic compounds	Lactones	Gamma butyrolactones	979-92-0	HMDB0000939	C00021	ko01100//Metabolic pathways;ko01230//Biosynthesis of amino acids;ko00270//Cysteine and methionine metabolism	Amino acid metabolism;Global and overview maps	Metabolism
M496T201_POS	567520.5816	547977.7289	523726.7589	973063.6285	937503.3631	901083.1544	546408.3565	937216.7154	0.778403137	8.79E-05	0.002313658	4.512387607	.alpha.-ergocryptine	3.345	496.33867	Alkaloids and derivatives	Ergoline and derivatives	Lysergic acids and derivatives	-	HMDB0248211	-	-	-	-
M262T504_POS	1038263.73	624669.4817	1146847.521	1622216.468	1573230.917	1613424.99	936593.5774	1602957.458	0.775241088	0.014029501	0.065751064	5.616665734	Fenamiphos	8.394	262.04948	Benzenoids	Benzene and substituted derivatives	Phenoxy compounds	22224-92-6	HMDB0031787	-	-	-	-
M180T316_POS	5648.997327	6583.093452	5868.359699	9853.65132	11084.70871	9801.06572	6033.483493	10246.47525	0.764064611	0.001131702	0.012446998	0.458960108	Phenacetin	5.265	180.08477	Benzenoids	Benzene and substituted derivatives	Anilides	-	HMDB0256387	-	-	-	-
M568T195_POS	16236.25332	19173.76698	14564.616	34394.76104	24448.53967	25108.76059	16658.2121	27984.02043	0.748369681	0.031301599	0.114400756	0.72071229	1-stearoyl-2-hydroxy-sn-glycero-3-phosphocholine	3.243	568.33676	Lipids and lipid-like molecules	Glycerophospholipids	Glycerophosphocholines	-	HMDB0258493	C04230	ko00564//Glycerophospholipid metabolism;ko05231//Choline metabolism in cancer	Cancer: overview;Lipid metabolism	Human Diseases;Metabolism
M229T311_2_POS	27720.32536	37766.38611	23822.16359	52986.30752	47751.17204	49250.54267	29769.62502	49996.00741	0.747971839	0.010340231	0.054009559	0.989529958	Dl-tmap	5.186	229.15309	--	--	--	--	--	-	-	-	-
M220T402_POS	35411.73131	49587.03714	29412.17936	62603.77661	64782.80586	64584.09309	38136.9826	63990.22519	0.746660841	0.012711493	0.061380285	1.106790828	4-nitrophenyl phosphate	6.707	220.01746	Organic acids and derivatives	Organic phosphoric acids and derivatives	Phosphate esters	-	HMDB0060272	C03360	ko01120//Microbial metabolism in diverse environments	Global and overview maps	Metabolism
M480T188_POS	28411.66546	38954.63684	23303.69733	58878.93186	44137.95206	48095.42656	30223.33321	50370.77016	0.736924011	0.034165023	0.121289632	0.957006433	1-(1z-hexadecenyl)-sn-glycero-3-phosphocholine	3.139	480.3425	--	--	--	--	--	-	-	-	-
M167T136_POS	45875.42668	51876.03376	33778.30779	70879.22425	75048.06449	72313.996	43843.25607	72747.09491	0.730534691	0.006116641	0.037645334	1.19034953	Bendiocarb	2.264	167.09105	Organoheterocyclic compounds	Benzodioxoles	HASH(0x241e580)	-	HMDB0248947	-	-	-	-
M522T198_POS	242264.4469	271429.3484	237317.2043	462342.3816	403029.5602	378954.664	250336.9998	414775.5353	0.728459265	0.003658861	0.026829676	2.869599975	1-oleoyl-sn-glycero-3-phosphocholine	3.295	522.35318	Lipids and lipid-like molecules	Glycerophospholipids	Glycerophosphocholines	19420-56-5	HMDB0002815	-	-	-	-
M785T205_POS	13188.70173	12899.29702	12441.60718	22307.26206	21225.57155	20254.73416	12843.20198	21262.52259	0.727307839	0.000182916	0.003690025	0.661198868	1-palmitoyl-2-arachidonoyl-sn-glycero-3-phosphoserine	3.422	784.50877	Lipids and lipid-like molecules	Glycerophospholipids	Glycerophosphoserines	-	HMDB0012361	-	-	-	-
M434T184_POS	24503.71068	32075.38848	17107.52578	43335.62377	39180.59552	38573.86388	24562.20831	40363.36106	0.716606038	0.025923531	0.099772292	0.851922066	Lithocholylglycine	3.065	434.33655	Lipids and lipid-like molecules	Steroids and steroid derivatives	Bile acids, alcohols and derivatives	474-74-8	HMDB0000698	-	-	-	-
M267T410_POS	4066.612004	3246.696513	3024.382001	5436.58669	5704.649722	5817.956427	3445.896839	5653.06428	0.71415359	0.002794066	0.022586402	0.333997258	Makaluvamine o	6.831	266.95976	--	--	--	--	--	-	-	-	-
M405T445_POS	1046.039948	1510.353822	932.2605768	2070.121301	1957.313142	1677.355968	1162.884782	1901.596803	0.70950322	0.025204316	0.097947253	0.182769564	Chlormadinone acetate	7.421	405.19604	--	--	--	--	--	-	-	-	-
M399T316_POS	3188.273352	5862.957337	3341.562665	6749.435515	6643.431111	6813.215136	4130.931118	6735.360587	0.705288181	0.039998105	0.136556148	0.33585723	Ethoxysulfuron	5.271	399.08114	--	--	--	--	--	-	-	-	-
M767T143_POS	194468.7261	222025.3414	132571.9702	295909.9613	315104.163	277188.328	183022.0126	296067.4841	0.693908878	0.016829441	0.074781041	2.295449122	1-o-hexadecyl-2-o-(5z,8z,11z,14z,17z-eicosapentaenoyl)-sn-glyceryl-3-phosphorylcholine	2.376	766.57049	--	--	--	--	--	-	-	-	-
M288T486_POS	5338.828702	4345.80992	4087.680773	7362.659254	7993.620829	6868.773878	4590.773132	7408.35132	0.690415378	0.004930262	0.032526828	0.372114582	Fenoxaprop ethyl	8.097	288.06305	Benzenoids	Benzene and substituted derivatives	2-phenoxypropionic acid esters	-	HMDB0252211	-	-	-	-
M248T481_POS	11504.90414	14699.87818	10385.85166	17150.65288	19666.58201	22183.35932	12196.87799	19666.86474	0.689255072	0.018436012	0.079205922	0.588034381	Guanfacine	8.013	248.03311	Benzenoids	Benzene and substituted derivatives	Halobenzenes	29110-47-2	HMDB0015153	-	-	-	-
M123T67_POS	671836.6823	816692.336	549235.5931	1076130.528	1105825.801	1088302.192	679254.8705	1090086.174	0.682417278	0.006160834	0.03786598	4.486509944	Niacinamide	1.11	123.05403	Organoheterocyclic compounds	Pyridines and derivatives	Pyridinecarboxylic acids and derivatives	98-92-0	HMDB0001406	C00153	ko01100//Metabolic pathways;ko04977//Vitamin digestion and absorption;ko00760//Nicotinate and nicotinamide metabolism;ko04212//Longevity regulating pathway - worm	Aging;Digestive system;Global and overview maps;Metabolism of cofactors and vitamins	Metabolism;Organismal Systems
M110T404_POS	3940.143607	3130.201754	3080.130985	5520.261625	5356.975523	5410.612063	3383.492115	5429.28307	0.682248678	0.001937774	0.017917917	0.323501882	Acetaminophen	6.732	110.06983	Benzenoids	Phenols	1-hydroxy-2-unsubstituted benzenoids	103-90-2	HMDB0001859	C06804	ko04976//Bile secretion	Digestive system	Organismal Systems
M385T132_POS	9423.75472	11336.84947	7678.011793	16812.27887	12679.53529	16032.16935	9479.538661	15174.66117	0.678775549	0.026031681	0.100006603	0.51739358	25-hydroxycholesterol	2.202	385.34439	Lipids and lipid-like molecules	Steroids and steroid derivatives	Cholestane steroids	2140-46-7	HMDB0006247	C15519	ko00120//Primary bile acid biosynthesis	Lipid metabolism	Metabolism
M319T284_POS	4392.061943	6398.896158	5027.278522	7990.574533	9043.106704	8276.394921	5272.745541	8436.692053	0.678123068	0.009174508	0.049782534	0.385921908	His-Tyr	4.738	319.15329	Organic acids and derivatives	Carboxylic acids and derivatives	Amino acids, peptides, and analogues	35979-00-1	HMDB0028897	-	-	-	-
M241T311_POS	8012.165658	10232.13446	6962.428266	13201.04014	13676.6555	13127.8992	8402.242794	13335.19828	0.666392896	0.007289827	0.042756963	0.488991989	Mecoprop-m-butoxyethyl ester	5.186	241.07782	--	--	--	--	--	-	-	-	-
M508T493_POS	22425.65504	32671.47947	29051.59205	45439.53384	41410.16344	46654.91634	28049.57552	44501.53787	0.665876255	0.008345277	0.046748222	0.892559117	Adenosine 5'-triphosphate (atp)	8.211	507.99991	--	--	--	--	--	C00002	ko01100//Metabolic pathways;ko01110//Biosynthesis of secondary metabolites;ko00230//Purine metabolism;ko04080//Neuroactive ligand-receptor interaction;ko04742//Taste transduction;ko04750//Inflammatory mediator regulation of TRP channels;ko05012//Parkinson disease;ko04611//Platelet activation;ko04924//Renin secretion;ko00190//Oxidative phosphorylation;ko04066//HIF-1 signaling pathway;ko04911//Insu…	Cardiovascular disease;Endocrine and metabolic disease;Endocrine system;Energy metabolism;Global and overview maps;Immune system;Infectious disease: bacterial;Nervous system;Neurodegenerative disease;Nucleotide metabolism;Sensory system;Signal transduction;Signaling molecules and interaction;Transport and catabolism	Cellular Processes;Environmental Information Processing;Human Diseases;Metabolism;Organismal Systems
M837T38_1_POS	12648.53102	12685.82125	9534.410954	19511.32703	15162.36608	20337.74994	11622.92107	18337.14768	0.657796555	0.024759449	0.097091264	0.564758771	1,2-di(4z,7z,10z,13z,16z,19z-docosahexaenoyl)-sn-glycero-3-phosphoethanolamine	0.632	836.54088	--	--	--	--	--	-	-	-	-
M283T79_POS	817183.733	790812.8996	790377.1395	1321325.598	1224294.171	1232543.579	799457.924	1259387.783	0.655628566	0.000141275	0.003112789	4.901540221	Falcarindiol	1.318	283.17418	Lipids and lipid-like molecules	Fatty Acyls	Fatty alcohols	-	HMDB0244257	-	-	-	-
M759T150_1_POS	3074253.585	3291328.149	3166769.532	4990811.592	5004015.099	4988540.64	3177450.422	4994455.777	0.652457868	8.64E-06	0.000560483	9.727473243	1-hexadecanoyl-2-octadecadienoyl-sn-glycero-3-phosphocholine	2.495	758.56816	--	--	--	--	--	-	-	-	-
M703T181_1_POS	2624.802152	2495.744641	2248.34403	3993.575485	4596.240164	2960.246258	2456.296941	3850.020636	0.6483812	0.046743789	0.152745636	0.240528262	Neomenthyldiphenylphosphine oxide	3.024	703.40528	--	--	--	--	--	-	-	-	-
M515T262_POS	3173.530845	3736.49413	2426.633616	4732.017766	4937.764573	4908.809079	3112.21953	4859.530473	0.642873098	0.010488209	0.054327063	0.289754058	(2r,3s,4s,5s,6r)-2-[4-[7-hydroxy-3-(hydroxymethyl)-5-(3-hydroxypropyl)-2,3-dihydro-1-benzofuran-2-yl]-2-methoxyphenoxy]-6-methyloxane-3,4,5-triol	4.361	515.16596	--	--	--	--	--	-	-	-	-
M510T199_POS	25829.39915	28248.25667	24225.33648	44821.34175	39226.35556	37955.2244	26100.99744	40667.64057	0.639776352	0.003787615	0.027397582	0.855259931	1-heptadecanoyl-sn-glycero-3-phosphocholine	3.313	510.35326	--	--	--	--	--	-	-	-	-
M240T511_POS	1607.856632	1732.15558	1164.853453	2483.863794	2254.351097	2232.022627	1501.621888	2323.412506	0.629723733	0.012407161	0.060497078	0.19937327	Isoetharine	8.512	240.16884	Benzenoids	Phenols	Benzenediols	530-08-5	HMDB0014366	-	-	-	-
M225T402_POS	63325.00632	91974.19282	49803.39021	108479.2635	104060.588	104258.1062	68367.52978	105599.3192	0.627217329	0.040944532	0.139055169	1.275821857	Cyhalothrin	6.696	225.03256	Lipids and lipid-like molecules	Fatty Acyls	Fatty acid esters	-	HMDB0250689	-	-	-	-
M574T200_POS	1631.496942	1872.40712	2339.615788	3323.302891	2901.812276	2798.744483	1947.83995	3007.953217	0.626906989	0.015641517	0.070910998	0.222254687	Benzoylhypaconine	3.335	574.31242	Lipids and lipid-like molecules	Prenol lipids	Diterpenoids	-	HMDB0249052	-	-	-	-
M226T315_POS	7004.793063	5642.412533	7714.030872	11056.94583	10136.46091	10181.40227	6787.078823	10458.26967	0.623781502	0.005627228	0.035598588	0.425688249	Ethiofencarb	5.252	226.10381	Benzenoids	Benzene and substituted derivatives	Phenyl methylcarbamates	29973-13-5	HMDB0031782	-	-	-	-
M198T403_POS	15966.82975	15737.42225	13430.6828	22949.60199	23219.89706	23105.98671	15044.97827	23091.82859	0.618100398	0.000586601	0.008019822	0.644216337	4-amino-2,6-dinitrotoluene	6.716	198.03547	Benzenoids	Benzene and substituted derivatives	Toluenes	-	HMDB0246344	C16394	ko01120//Microbial metabolism in diverse environments	Global and overview maps	Metabolism
M170T350_POS	10832.66664	8660.45179	11042.46355	14874.00859	14838.84181	17153.4673	10178.52733	15622.1059	0.618060105	0.0072778	0.042738654	0.517169194	Diphenylamine	5.826	170.1159	Benzenoids	Benzene and substituted derivatives	Aniline and substituted anilines	122-39-4	HMDB0032562	-	-	-	-
M850T160_POS	3221.939906	2361.752437	2097.434525	4153.685282	3347.453677	4258.445075	2560.375623	3919.861345	0.614447145	0.03785364	0.131031867	0.250390909	(r)-4-((3r,5r,6r,7r,8r,9s,10r,12s,13r,14s,17r)-3,6,7,12-tetrahydroxy-10,13-dimethylhexadecahydro-1h-cyclopenta[a]phenanthren-17-yl)pentanoic acid	2.674	849.58074	--	--	--	--	--	-	-	-	-
M763T207_POS	140557.6995	120961.9828	139720.3837	223299.5834	202425.5735	188119.6821	133746.6887	204614.9463	0.613408359	0.004180072	0.029031576	1.879704412	2-oleoyl-1-palmitoyl-sn-glycero-3-phosphoserine	3.453	762.52503	--	--	--	--	--	-	-	-	-
M828T181_POS	12626.88891	10568.64861	9967.008779	16140.044	17279.92084	17239.97239	11054.1821	16886.64574	0.611290505	0.002776763	0.022506657	0.541942736	7-alpha-hydroxy cholesterol	3.014	827.6948	--	--	--	--	--	C03594	ko01100//Metabolic pathways;ko00120//Primary bile acid biosynthesis	Global and overview maps;Lipid metabolism	Metabolism
M148T346_POS	8320.526523	9192.518565	6738.211881	13108.41877	11483.41976	12425.58457	8083.752323	12339.14103	0.610144943	0.007740158	0.044415392	0.459505865	Isatin	5.763	148.04104	Organoheterocyclic compounds	Indoles and derivatives	Indolines	91-56-5	HMDB0061933	-	-	-	-
M309T356_POS	48127.39153	76166.53986	55823.74788	97750.54761	85584.36942	90682.59022	60039.22642	91339.16909	0.605328277	0.026100286	0.100185369	1.192604414	2-hydroxy-2',3',4',5'-tetrachlorobiphenyl	5.929	308.93143	--	--	--	--	--	-	-	-	-
M170T287_POS	22128.03175	12691.53971	19948.79372	27701.60146	26463.87213	29004.51425	18256.12173	27723.32928	0.602720204	0.032455271	0.116869873	0.655068796	N-3,4-tridhydroxybenzamide	4.782	170.04727	--	--	--	--	--	-	-	-	-
M378T77_POS	12942.72042	14179.73837	13447.75847	20097.19537	22354.05604	19055.91154	13523.40575	20502.38765	0.600333404	0.002544269	0.021248276	0.585153413	4-(diphenylmethoxy)-1-[3-(1h-tetrazol-5-yl)propylpiperidine	1.282	378.21026	--	--	--	--	--	-	-	-	-
M486T348_POS	836.517921	934.9927241	782.9331679	1280.484377	1368.590898	1197.838709	851.481271	1282.304661	0.590692369	0.002914744	0.023210568	0.145826308	Nicergoline	5.807	486.09755	Organoheterocyclic compounds	Quinolines and derivatives	Indoloquinolines	27848-84-6	HMDB0014837	-	-	-	-
M730T152_2_POS	31196.34796	24941.60477	20660.76186	36835.71755	40516.19849	38274.47444	25599.57153	38542.13016	0.590316646	0.016221116	0.072635746	0.781473434	(-)-syringaresnol-4-o-beta-d-apiofuranosyl-(1-&gt;2)-beta-d-glucopyranoside	2.53	730.27737	--	--	--	--	--	-	-	-	-
M400T219_POS	1075.181052	958.4851462	1517.502004	1975.674771	1825.098743	1535.460404	1183.722734	1778.74464	0.587528214	0.049604496	0.158727392	0.157629513	Oxaziclomefone	3.65	400.04658	--	--	--	--	--	-	-	-	-
M581T464_POS	1474.342866	1529.899651	1455.338868	980.059975	1010.578077	983.0065948	1486.527129	991.2148823	-0.584676038	3.47E-05	0.001340849	0.160813112	(3s,4r)-3-[(3s,4r)-5,7-dihydroxy-4-(4-hydroxyphenyl)-2-oxo-3,4-dihydrochromen-3-yl]-5,7-dihydroxy-4-(4-hydroxyphenyl)-3,4-dihydrochromen-2-one	7.726	581.08575	--	--	--	--	--	-	-	-	-
M789T149_POS	3365939.281	3457661.074	3538334.228	2246753.085	2384752.092	2272927.752	3453978.194	2301477.643	-0.585698547	6.07E-05	0.001825316	7.776063622	1-Stearoyl-2-oleoyl-sn-glycerol 3-phosphocholine (SOPC)	2.481	788.6143	--	--	--	--	--	-	-	-	-
M698T170_POS	5330.117505	6288.029375	6053.912083	4498.570995	3924.292893	3242.866793	5890.686321	3888.576893	-0.599193464	0.012453153	0.060519123	0.309707239	Pseudoerythromycin a enol ether	2.839	698.45817	--	--	--	--	--	-	-	-	-
M381T395_POS	61178.1184	56491.55145	55088.66877	36842.6733	38311.22745	37587.29599	57586.11287	37580.39891	-0.615740561	0.000450119	0.006676763	1.011539142	Endrin aldehyde	6.591	380.87215	Lipids and lipid-like molecules	Prenol lipids	Monoterpenoids	-	HMDB0251805	-	-	-	-
M650T166_POS	32007.87387	41011.31605	42613.83062	25690.48431	26287.15144	23251.05061	38544.34018	25076.22879	-0.620198634	0.017135551	0.075770353	0.80310587	(1s,2r,4as,6ar,6br,10s,12ar,14bs)-1,2,6b,9,9,12a-hexamethyl-10-[(2r,3r,4s,5s,6r)-3,4,5-trihydroxy-6-methyloxan-2-yl]oxy-2,3,4,5,6,6a,7,8,8a,10,11,12,13,14b-tetradecahydro-1h-picene-4a,6a-dicarboxylic acid	2.769	650.43649	--	--	--	--	--	-	-	-	-
M144T219_POS	2327.461178	2031.498628	1715.679936	1459.807407	1360.365008	1107.231047	2024.879914	1309.134487	-0.629223038	0.02527069	0.09812118	0.17858041	N-methyl-l-glutamic acid	3.649	144.06358	Organic acids and derivatives	Carboxylic acids and derivatives	Amino acids, peptides, and analogues	35989-16-3	HMDB0062660	C01046	ko01100//Metabolic pathways;ko01120//Microbial metabolism in diverse environments	Global and overview maps	Metabolism
M297T311_POS	5602.002026	6374.692585	4963.863415	3794.325283	3548.497745	3520.241	5646.852675	3621.021343	-0.641050312	0.008295559	0.046559649	0.311822742	Disulfiram	5.178	297.03785	Organic oxygen compounds	Organooxygen compounds	Carbonyl compounds	113146-74-0	HMDB0034341	-	-	-	-
M332T311_POS	2091.759162	2542.518186	2067.729251	1661.496812	1377.311332	1234.657607	2234.0022	1424.488583	-0.649186547	0.015237384	0.069614982	0.194552667	Sanguinarine	5.189	332.09316	Alkaloids and derivatives	Benzophenanthridine alkaloids	Quaternary benzophenanthridine alkaloids	2447-54-3	HMDB0029367	C06162	ko01100//Metabolic pathways	Global and overview maps	Metabolism
M528T203_POS	13931.23796	14785.90277	16210.63009	9062.643182	8521.761139	11047.40759	14975.92361	9543.937302	-0.64998851	0.005891763	0.036565198	0.515348058	2-[(2r,4as,8s,8as)-8-[2-[(4as,7r,8ar)-7-(1-carboxyethenyl)-1-hydroxy-4a-methyl-2-oxo-6,7,8,8a-tetrahydro-5h-naphthalen-1-yl]ethyl]-4a-methyl-7-oxo-1,2,3,4,8,8a-hexahydronaphthalen-2-yl]prop-2-enoic acid	3.377	528.30414	--	--	--	--	--	-	-	-	-
M168T296_POS	4716.300038	6148.653788	4351.386186	3306.842774	3030.217523	3317.193465	5072.113337	3218.084588	-0.656384735	0.029058498	0.108387892	0.287345888	2,4-diamino-6-nitrotoluene	4.936	168.06165	Benzenoids	Benzene and substituted derivatives	Nitrobenzenes	-	HMDB0060362	C16396	ko01120//Microbial metabolism in diverse environments	Global and overview maps	Metabolism
M580T192_POS	4284.19843	4900.286431	3695.481215	3316.614152	2460.288906	2373.935588	4293.322025	2716.946215	-0.660108382	0.026592411	0.10147369	0.264122509	1-behenoyl-2-hydroxy-sn-glycero-3-phosphocholine	3.192	580.42971	--	--	--	--	--	-	-	-	-
M285T311_POS	1714.368547	2083.597904	1438.058988	1290.723187	1018.857144	1003.356444	1745.341813	1104.312259	-0.660361435	0.03738837	0.129744504	0.166100793	Wuweizisu c	5.18	285.07412	Phenylpropanoids and polyketides	Tannins	Hydrolyzable tannins	-	HMDB0258167	-	-	-	-
M72T311_POS	116080.0905	148958.3818	102148.1255	73235.50968	84611.60944	73318.71102	122395.5326	77055.27671	-0.667585241	0.034429987	0.121996653	1.422452975	1,2-diamino-2-methylpropane	5.18	72.08017	--	--	--	--	--	-	-	-	-
M719T150_POS	413387.8769	406597.0219	444019.7176	248389.5059	277539.7022	267710.2481	421334.8721	264546.4854	-0.671446076	0.000398068	0.006135247	2.85586292	Thioetheramide-PC	2.492	718.57019	--	--	--	--	--	-	-	-	-
M262T315_POS	55104.85253	69059.31635	45311.72045	36564.49194	31807.15064	37978.53879	56491.96311	35450.06045	-0.672257548	0.04207042	0.142374109	0.945483303	Imazethapyr	5.249	262.16347	Organic acids and derivatives	Carboxylic acids and derivatives	Amino acids, peptides, and analogues	-	HMDB0253406	-	-	-	-
M377T105_POS	2167.946774	1769.564649	1860.085919	1233.129724	1047.224396	1334.66104	1932.532447	1205.005053	-0.681453441	0.007773149	0.044576532	0.185218559	1-hydroxy vitamin d2	1.747	377.3006	--	--	--	--	--	-	-	-	-
M517T320_POS	2583.068476	3267.972048	2088.143113	1632.743559	1698.921646	1617.928628	2646.394546	1649.864611	-0.681680525	0.043868119	0.146409847	0.206916374	Rottlerin	5.332	517.17001	--	--	--	--	--	-	-	-	-
M322T357_POS	38983.04742	46864.87424	32669.56632	22692.8959	23743.12967	26577.33235	39505.82933	24337.78597	-0.698867617	0.023695794	0.094346673	0.828447195	Phosalone	5.952	321.98438	Organoheterocyclic compounds	Benzoxazoles	Benzoxazolones	2310-17-0	HMDB0041985	-	-	-	-
M774T401_POS	4111.876967	4111.876967	4111.876967	2565.30392	2480.720514	2526.356444	4111.876967	2524.126959	-0.704012621	3.36E-07	9.54E-05	0.287834943	[(2r,3s,4s,5r,6s)-6-[(2s,4r,5r,6s)-2-[2-(3,4-dihydroxyphenyl)-5,7-dihydroxy-4-oxochromen-3-yl]oxy-4,5-dihydroxy-6-methyloxan-3-yl]oxy-3,4,5-trihydroxyoxan-2-yl]methyl (e)-3-(4-hydroxyphenyl)prop-2-enoate	6.684	774.23049	--	--	--	--	--	-	-	-	-
M477T311_POS	3062.178035	4337.950245	2863.028711	1990.157814	2119.394488	2164.114648	3421.05233	2091.222316	-0.710093731	0.045928996	0.150793283	0.239340932	Temazepam glucuronide	5.189	477.1007	Organic oxygen compounds	Organooxygen compounds	Carbohydrates and carbohydrate conjugates	-	HMDB0258799	-	-	-	-
M357T95_POS	33627.94855	31647.59025	36125.97445	20998.3234	19652.54042	20921.82002	33800.50442	20524.22794	-0.719716823	0.000629606	0.008454981	0.824089903	(2,4-dichlorophenoxy)acetic acid, ethylhexyl ester	1.587	357.08553	--	--	--	--	--	-	-	-	-
M601T255_POS	12099.33495	12013.33635	10664.17877	6464.381994	7497.814049	7000.450674	11592.28336	6987.548906	-0.730306385	0.001130824	0.012446998	0.484478648	Adrenosterone	4.256	601.33224	Lipids and lipid-like molecules	Steroids and steroid derivatives	Androstane steroids	382-45-6	HMDB0006772	C05285	ko00140//Steroid hormone biosynthesis	Lipid metabolism	Metabolism
M832T432_POS	1859.398748	2186.97804	1440.535245	1030.968799	985.6575758	1278.883327	1828.970678	1098.503234	-0.735492829	0.035677222	0.12538824	0.177564128	Acetyl coenzyme a	7.194	832.11255	Lipids and lipid-like molecules	Fatty Acyls	Fatty acyl thioesters	-	HMDB0247926	C00024	ko01100//Metabolic pathways;ko01110//Biosynthesis of secondary metabolites;ko01120//Microbial metabolism in diverse environments;ko01060//Biosynthesis of plant secondary metabolites;ko04976//Bile secretion;ko01061//Biosynthesis of phenylpropanoids;ko01070//Biosynthesis of plant hormones;ko01063//Biosynthesis of alkaloids derived from shikimate pathway;ko01200//Carbon metabolism;ko01065//Biosynthe…	Amino acid metabolism;Cancer: overview;Carbohydrate metabolism;Chemical structure transformation maps;Digestive system;Endocrine and metabolic disease;Endocrine system;Global and overview maps;Lipid metabolism;Metabolism of other amino acids;Metabolism of terpenoids and polyketides;Nervous system;Signal transduction;Xenobiotics biodegradation and metabolism	Environmental Information Processing;Human Diseases;Metabolism;Organismal Systems
M214T38_POS	101159.7505	133824.7915	126154.4641	76134.06595	63693.42857	72413.04508	120379.6687	70746.84653	-0.766854004	0.009210888	0.049920261	1.549141696	Terpinyl acetate	0.625	214.17821	--	--	--	--	--	-	-	-	-
M278T166_POS	2508.900849	3002.582104	2916.575201	2112.600332	1004.394492	1828.70576	2809.352718	1648.566861	-0.769025368	0.033686627	0.120124905	0.223006337	Venlafaxine	2.769	278.23101	Benzenoids	Phenol ethers	Anisoles	93413-69-5	HMDB0005016	-	-	-	-
M583T255_POS	5627.884982	7346.443738	5948.247454	3371.490938	4247.958083	3400.015784	6307.525391	3673.154935	-0.780054358	0.011836224	0.058512659	0.358167752	15s-hydroxy-5z,8z,11z,13e-eicosatetraene-(2-biotinyl)hydrazide	4.257	583.3221	--	--	--	--	--	-	-	-	-
M793T149_POS	225672.7113	226986.2257	214522.526	125279.4728	128782.2457	133910.5726	222393.821	129324.097	-0.782125586	3.78E-05	0.0013909	2.198306839	2-docosahexaenoyl-1-stearoyl-sn-glycero-3-phosphoethanolamine	2.483	792.55071	--	--	--	--	--	-	-	-	-
M495T314_POS	2856.078416	3907.786787	2793.906332	1952.637309	1338.212495	2266.962544	3185.923845	1852.604116	-0.782157158	0.042179556	0.142519428	0.237338284	Pyridoxal phosphate	5.231	495.0732	Organoheterocyclic compounds	Pyridines and derivatives	Pyridine carboxaldehydes	54-47-7	HMDB0001491	C00018	ko01100//Metabolic pathways;ko04977//Vitamin digestion and absorption;ko00730//Thiamine metabolism;ko00750//Vitamin B6 metabolism	Digestive system;Global and overview maps;Metabolism of cofactors and vitamins	Metabolism;Organismal Systems
M241T244_POS	25434.66497	22181.8408	16430.78801	12168.35956	13822.4413	11161.18416	21349.09793	12383.99501	-0.785698318	0.030880721	0.11326674	0.628501182	1-thio-.beta.-d-glucose	4.064	240.99846	Organic oxygen compounds	Organooxygen compounds	Carbohydrates and carbohydrate conjugates	-	HMDB0243582	-	-	-	-
M261T316_POS	4024.44293	3512.846758	4462.778303	2654.647357	2190.055203	2016.681968	4000.022664	2287.128176	-0.806470954	0.006852855	0.040927772	0.288620889	Khellin	5.271	261.08624	Organoheterocyclic compounds	Benzopyrans	1-benzopyrans	-	HMDB0253797	C09010	ko01060//Biosynthesis of plant secondary metabolites	Chemical structure transformation maps	Metabolism
M334T320_POS	1837.847893	2278.210757	2167.419397	1553.148826	859.3303515	1151.847419	2094.492682	1188.108866	-0.817933808	0.019677356	0.082891434	0.202763977	Icilin	5.333	334.08604	--	--	--	--	--	C20171	ko04750//Inflammatory mediator regulation of TRP channels	Sensory system	Organismal Systems
M524T496_POS	2285.741571	2827.084522	3115.310699	1762.895752	926.1101713	1939.497114	2742.712264	1542.834346	-0.83002011	0.038780233	0.133310719	0.226603453	Guanosine triphosphate	8.268	523.99471	Nucleosides, nucleotides, and analogues	Purine nucleotides	Purine ribonucleotides	1986-1-1	HMDB0001273	C00044	ko01100//Metabolic pathways;ko01110//Biosynthesis of secondary metabolites;ko00230//Purine metabolism;ko04014//Ras signaling pathway;ko00790//Folate biosynthesis;ko04015//Rap1 signaling pathway;ko04122//Sulfur relay system;ko00740//Riboflavin metabolism;ko04140//Autophagy - animal;ko04144//Endocytosis	Folding, sorting and degradation;Global and overview maps;Metabolism of cofactors and vitamins;Nucleotide metabolism;Signal transduction;Transport and catabolism	Cellular Processes;Environmental Information Processing;Genetic Information Processing;Metabolism
M299T104_POS	14227.02058	18961.21373	15329.35754	9340.164396	8425.112121	9402.362539	16172.53062	9055.879686	-0.836618748	0.008285896	0.046559649	0.586999003	5-pregnen-3.beta.-ol-20-one	1.734	299.25658	Lipids and lipid-like molecules	Steroids and steroid derivatives	Pregnane steroids	145-13-1	HMDB0000253	C01953	ko01100//Metabolic pathways;ko00140//Steroid hormone biosynthesis;ko04925//Aldosterone synthesis and secretion;ko04913//Ovarian steroidogenesis	Endocrine system;Global and overview maps;Lipid metabolism	Metabolism;Organismal Systems
M679T462_POS	11896.39702	11076.04952	10378.98766	6580.698958	6018.281736	5963.239988	11117.14473	6187.406894	-0.845379486	0.000510337	0.007261506	0.500401158	3-[(2s,3r,4s,5s,6r)-4,5-dihydroxy-6-(hydroxymethyl)-3-[(2s,3r,4s,5s,6r)-3,4,5-trihydroxy-6-(hydroxymethyl)oxan-2-yl]oxyoxan-2-yl]oxy-2-(3,4-dihydroxyphenyl)-5-hydroxy-7-methoxychromen-4-one	7.702	679.12313	--	--	--	--	--	-	-	-	-
M732T154_POS	23832.27526	24554.53292	24921.59145	13159.75771	17023.32017	10430.97218	24436.13321	13538.01669	-0.851999609	0.004926618	0.032526828	0.742189842	G0f	2.56	732.29011	--	--	--	--	--	-	-	-	-
M349T314_POS	5434.597693	4816.438015	5906.009554	2648.260223	2524.298888	3774.568009	5385.681754	2982.375706	-0.852666969	0.009075623	0.049482588	0.338745081	Lignan j1	5.241	349.07092	--	--	--	--	--	-	-	-	-
M626T204_POS	194000.8381	160014.5334	159006.5188	77374.58723	104824.723	99335.64924	171007.2968	93844.98648	-0.865706307	0.005612492	0.035530126	1.945623782	2-dhahma [dmed-fahfa]	3.405	625.51622	--	--	--	--	--	-	-	-	-
M205T307_POS	22448.67476	24511.04693	21450.89609	13547.16616	11017.33572	12561.23588	22803.53926	12375.24592	-0.881800563	0.000857481	0.010392805	0.725675928	Harmane	5.115	205.06666	Alkaloids and derivatives	Harmala alkaloids	HASH(0x2ef27a8)	486-84-0	HMDB0035196	C09209	ko01063//Biosynthesis of alkaloids derived from shikimate pathway	Chemical structure transformation maps	Metabolism
M791T207_POS	607004.351	456970.9527	784118.7463	370759.4381	301356.6507	325270.1294	616031.35	332462.0727	-0.889814005	0.042726173	0.143855743	3.503399317	2-oleoyl-1-stearoyl-sn-glycero-3-phosphoserine	3.453	790.55725	--	--	--	--	--	-	-	-	-
M362T320_POS	710.3747996	654.6486115	984.021406	417.9743568	464.9789146	374.2331991	783.014939	419.0621568	-0.901875587	0.0257499	0.09938673	0.129968788	Topiramate	5.335	362.0834	Organoheterocyclic compounds	Dioxolopyrans	HASH(0x20a2648)	97240-79-4	HMDB0005034	-	-	-	-
M228T313_POS	13625.0255	16596.97261	12661.83998	7994.528533	7392.240349	7555.94838	14294.6127	7647.57242	-0.902397763	0.005159728	0.033691464	0.570932173	Methotrexate	5.209	228.0962	Organoheterocyclic compounds	Triazines	1,3,5-triazines	-	HMDB0248287	C01937	ko04976//Bile secretion	Digestive system	Organismal Systems
M552T194_POS	21081.67991	19726.9913	15457.51809	11113.01263	9902.62495	8902.810258	18755.39643	9972.815945	-0.911232928	0.008344336	0.046748222	0.646323557	1-arachidoyl-2-hydroxy-sn-glycero-3-phosphocholine	3.232	552.39879	--	--	--	--	--	-	-	-	-
M810T431_POS	4993.166421	5886.653143	4493.937915	2647.826748	2522.570109	2987.305565	5124.585826	2719.234141	-0.914235029	0.005028214	0.033052119	0.342884984	Acetyl-coa	7.191	810.12899	Lipids and lipid-like molecules	Fatty Acyls	Fatty acyl thioesters	-	HMDB0247926	C00024	ko01100//Metabolic pathways;ko01110//Biosynthesis of secondary metabolites;ko01120//Microbial metabolism in diverse environments;ko01060//Biosynthesis of plant secondary metabolites;ko04976//Bile secretion;ko01061//Biosynthesis of phenylpropanoids;ko01070//Biosynthesis of plant hormones;ko01063//Biosynthesis of alkaloids derived from shikimate pathway;ko01200//Carbon metabolism;ko01065//Biosynthe…	Amino acid metabolism;Cancer: overview;Carbohydrate metabolism;Chemical structure transformation maps;Digestive system;Endocrine and metabolic disease;Endocrine system;Global and overview maps;Lipid metabolism;Metabolism of other amino acids;Metabolism of terpenoids and polyketides;Nervous system;Signal transduction;Xenobiotics biodegradation and metabolism	Environmental Information Processing;Human Diseases;Metabolism;Organismal Systems
M444T468_POS	2924.458893	2395.088908	2157.711333	1296.399476	1341.109879	1288.959696	2492.419711	1308.823017	-0.929277007	0.006475109	0.039318422	0.238659508	Morphine-6-glucuronide	7.793	444.18068	Alkaloids and derivatives	Morphinans	HASH(0x1d71600)	20290-10-2	HMDB0041937	C16578	ko04976//Bile secretion;ko00982//Drug metabolism - cytochrome P450	Digestive system;Xenobiotics biodegradation and metabolism	Metabolism;Organismal Systems
M129T243_POS	34544.97936	28366.7717	24938.03019	12220.47139	16728.99703	15719.11171	29283.26041	14889.52671	-0.975778297	0.009988256	0.05283997	0.828447183	Glu-Pro	4.049	128.98444	Organic acids and derivatives	Carboxylic acids and derivatives	Amino acids, peptides, and analogues	41745-47-5	HMDB0028827	-	-	-	-
M90T448_POS	819.9946148	959.1833217	740.4395335	522.7997061	389.9423955	363.6391932	839.87249	425.4604316	-0.981145348	0.006813975	0.040722362	0.141398995	L-Alanine	7.473	90.05382	Organic acids and derivatives	Carboxylic acids and derivatives	Amino acids, peptides, and analogues	302-72-7	HMDB0062251	C00041	ko01100//Metabolic pathways;ko01110//Biosynthesis of secondary metabolites;ko01120//Microbial metabolism in diverse environments;ko01060//Biosynthesis of plant secondary metabolites;ko02010//ABC transporters;ko01230//Biosynthesis of amino acids;ko01200//Carbon metabolism;ko05230//Central carbon metabolism in cancer;ko00250//Alanine, aspartate and glutamate metabolism;ko00270//Cysteine and methion…	Amino acid metabolism;Cancer: overview;Chemical structure transformation maps;Digestive system;Folding, sorting and degradation;Global and overview maps;Membrane transport;Metabolism of other amino acids;Translation	Environmental Information Processing;Genetic Information Processing;Human Diseases;Metabolism;Organismal Systems
M248T331_POS	14449.37542	9376.93705	15119.88368	6711.472562	5229.847495	7155.017137	12982.06538	6365.445731	-1.028186482	0.025467891	0.098673641	0.543660877	Meperidine	5.518	248.14759	Organoheterocyclic compounds	Piperidines	Phenylpiperidines	57-42-1	HMDB0014597	-	-	-	-
M350T302_POS	2289.210611	2136.820001	2502.666262	1258.046872	915.6876872	1181.228886	2309.565624	1118.321148	-1.046286993	0.001305917	0.013657969	0.244700698	Methanone, (1-pentyl-1h-indol-3-yl)tricyclo[3.3.1.13,7]dec-1-yl-	5.034	350.23036	--	--	--	--	--	-	-	-	-
M251T348_POS	15937.99517	11578.81768	17698.76471	7605.65615	6869.382901	7175.670389	15071.85918	7216.903147	-1.062405593	0.012757542	0.061537176	0.609669391	Chlorobenzilate	5.797	250.98522	--	--	--	--	--	-	-	-	-
M422T311_POS	2728.813588	3668.370373	2594.648141	1462.704826	1203.38567	1595.51021	2997.277367	1420.533569	-1.077219672	0.011525432	0.057773534	0.273016462	1,2,3-thiadiazole-5-carboxamide, n-[4-[3,5-bis(trifluoromethyl)-1h-pyrazol-1-yl]phenyl]-4-methyl-	5.179	422.05147	--	--	--	--	--	-	-	-	-
M606T478_POS	4413.956924	5972.725232	4137.192028	2145.758668	2375.798626	2222.282581	4841.291395	2247.946625	-1.106784151	0.010759339	0.055221912	0.353062814	Gdp-glucose	7.963	606.08245	Nucleosides, nucleotides, and analogues	Purine nucleotides	Purine nucleotide sugars	5750-57-2	HMDB0003351	C00394	ko01100//Metabolic pathways;ko00520//Amino sugar and nucleotide sugar metabolism;ko00500//Starch and sucrose metabolism	Carbohydrate metabolism;Global and overview maps	Metabolism
M185T259_POS	3154.79462	3899.330074	3135.787559	1551.198928	1494.708104	1673.645153	3396.637418	1573.184061	-1.110419747	0.002080637	0.018727641	0.302921414	5-acetylamino-6-formylamino-3-methyluracil	4.311	185.0793	Organoheterocyclic compounds	Diazines	Pyrimidines and pyrimidine derivatives	-	HMDB0011105	C16365	ko01100//Metabolic pathways;ko01110//Biosynthesis of secondary metabolites;ko00232//Caffeine metabolism	Biosynthesis of other secondary metabolites;Global and overview maps	Metabolism
M733T154_POS	11400.6966	11919.62362	10841.20107	7517.064748	5300.262422	2982.031259	11387.17376	5266.45281	-1.112506247	0.010432795	0.054138345	0.540179805	Manglcnacfucglcnac	2.574	733.28998	--	--	--	--	--	-	-	-	-
M159T273_POS	5852.831532	5390.849936	8150.325736	3088.583853	3290.578662	2501.822006	6464.669068	2960.328174	-1.126819401	0.016712725	0.074371625	0.408502767	Val-Ala-Lys	4.552	159.11115	--	--	--	--	--	-	-	-	-
M606T158_POS	46271.00402	41608.96714	64745.45424	24400.16631	19849.63058	24313.0951	50875.1418	22854.29733	-1.154495448	0.017846842	0.077729384	1.144537992	2-edahma [dmed-fahfa]	2.636	605.54778	--	--	--	--	--	-	-	-	-
M152T311_POS	7896.448191	8079.603521	8332.944926	3737.008473	3554.677342	3338.585157	8102.998879	3543.423657	-1.193311974	1.18E-05	0.000677168	0.488238161	Norvaline, 5-phosphono-	5.18	152.03027	--	--	--	--	--	-	-	-	-
M336T313_POS	1628.336261	1332.268856	1742.744248	765.3730671	858.9992829	408.0904663	1567.783122	677.4876054	-1.210459541	0.008398255	0.046887675	0.208948195	Oxethazaine	5.22	336.2157	Benzenoids	Benzene and substituted derivatives	Phenethylamines	-	HMDB0255980	-	-	-	-
M514T318_POS	833.1909176	800.3571239	856.172584	513.3671251	186.4751554	334.7670948	829.9068752	344.8697918	-1.266897695	0.00718622	0.042471686	0.151657816	4-[7-acetyloxy-5-chloro-3-[(1e,3e)-3,5-dimethylhepta-1,3-dienyl]-7-methyl-6,8-dioxoisoquinolin-2-yl]butanoic acid	5.303	514.14173	--	--	--	--	--	-	-	-	-
M414T311_POS	1315.344389	1666.890593	1073.966513	676.3134484	395.7209856	502.4787224	1352.067165	524.8377188	-1.365223509	0.012246681	0.059981398	0.19662813	Cinosulfuron	5.183	414.11685	--	--	--	--	--	-	-	-	-
M551T310_POS	1030.26473	1572.942893	815.7809071	488.242933	503.4317455	298.4552702	1139.662843	430.0433162	-1.406053194	0.03906022	0.13405999	0.176353744	Quercetin 3-o-malonylglucoside	5.174	551.09392	Phenylpropanoids and polyketides	Flavonoids	Flavonoid glycosides	96862-01-0	HMDB0037368	-	-	-	-
M456T320_POS	2096.669161	1258.213573	2345.865721	755.4154651	587.7627144	739.2184688	1900.249485	694.1322161	-1.452906449	0.022379182	0.090736137	0.234263054	Folinic acid	5.332	456.15493	Organoheterocyclic compounds	Pteridines and derivatives	Pterins and derivatives	-	HMDB0247218	C03479	ko01100//Metabolic pathways;ko00670//One carbon pool by folate	Global and overview maps;Metabolism of cofactors and vitamins	Metabolism
M291T318_POS	881.2967627	865.6602421	1159.334304	388.8336603	270.3281018	396.3120606	968.7637695	351.8246076	-1.461288519	0.004012713	0.028180665	0.174893247	Isoprothiolane	5.298	291.05994	Organic acids and derivatives	Carboxylic acids and derivatives	Dicarboxylic acids and derivatives	50512-35-1	HMDB0031779	-	-	-	-
M547T209_POS	4939.449186	4005.615793	3735.393317	1250.139763	1598.04134	1668.871405	4226.819432	1505.684169	-1.489153299	0.00215625	0.019171826	0.368484552	Dipalmitolein (9c)	3.485	547.46824	--	--	--	--	--	-	-	-	-
M194T450_POS	2902.404417	3968.40617	2341.471458	979.5111759	1212.055172	945.0046098	3070.760682	1045.523652	-1.554370381	0.01391313	0.065374428	0.309655804	Bromobutide	7.504	194.03043	--	--	--	--	--	-	-	-	-
M214T320_POS	12184.25004	11284.92352	10030.58254	3654.6035	3933.642775	3393.792583	11166.58536	3660.679619	-1.60900467	0.000309182	0.005103182	0.620755435	Omethoate	5.333	214.0368	--	--	--	--	--	-	-	-	-
M376T113_POS	2514.587457	3791.110112	5121.323104	1262.50632	761.698076	1650.74798	3809.006891	1224.984125	-1.636651845	0.031406	0.114591506	0.341374594	Pipamperone	1.881	376.24433	Organic oxygen compounds	Organooxygen compounds	Carbonyl compounds	-	HMDB0256570	-	-	-	-
M426T311_POS	4276.65844	5664.958625	3899.384909	1664.416135	1569.267906	1194.998561	4613.667325	1476.227534	-1.643998876	0.004843402	0.032211282	0.393656973	Hydroxyxanthommatin	5.178	426.07857	--	--	--	--	--	-	-	-	-
M327T244_POS	3105.434371	3555.696534	3279.66822	904.7992987	960.9712793	1301.881962	3313.599708	1055.88418	-1.649947738	0.000234932	0.004334777	0.341618241	(-)-secoisolariciresinol	4.059	327.13952	--	--	--	--	--	C18167	ko01100//Metabolic pathways;ko01110//Biosynthesis of secondary metabolites	Global and overview maps	Metabolism
M422T271_POS	1520.329272	1175.402912	1785.341791	479.4025677	346.1439452	564.4274683	1493.691325	463.3246604	-1.688786666	0.005360691	0.034587318	0.224548376	Topotecan	4.524	422.19309	Alkaloids and derivatives	Camptothecins	HASH(0x218d940)	-	HMDB0301823	C11158	ko04976//Bile secretion	Digestive system	Organismal Systems
M395T272_POS	1238.672525	1047.789475	1621.789247	365.9601889	446.8198223	373.4522873	1302.750416	395.4107662	-1.720136657	0.006027795	0.037205372	0.212065453	Brucine	4.528	395.19304	Alkaloids and derivatives	Strychnos alkaloids	HASH(0x24701c8)	-	HMDB0249406	-	-	-	-
M797T311_POS	597.7494816	801.1358527	684.9275686	325.4408423	234.9713539	59.60425556	694.604301	206.6721506	-1.748847347	0.00754165	0.043685565	0.154560325	Methyl (2s,3r,4s)-3-ethenyl-4-[(z)-3-[(2s,3r,4r)-3-ethenyl-5-methoxycarbonyl-2-[(2s,3r,4s,5s,6r)-3,4,5-trihydroxy-6-(hydroxymethyl)oxan-2-yl]oxy-3,4-dihydro-2h-pyran-4-yl]-4-oxobut-2-enyl]-2-[(2s,3r,4s,5s,6r)-3,4,5-trihydroxy-6-(hydroxymethyl)oxan-2-yl]oxy-3,4-dihydro-2h-pyran-5-carboxylate	5.175	797.23954	--	--	--	--	--	-	-	-	-
M573T207_POS	24621.75347	22483.84592	22132.46054	5973.739872	7903.568497	6613.477209	23079.35331	6830.261859	-1.756590005	7.23E-05	0.002042086	0.919268565	2-sdahma [dmed-fahfa]	3.457	573.48491	--	--	--	--	--	-	-	-	-
M146T297_POS	4484.208224	7025.783144	3741.804868	1584.663543	1419.019423	1487.644738	5083.932079	1497.109235	-1.763765267	0.022693607	0.091642599	0.404653711	4-acetamidobutanoate	4.943	146.07961	Organic acids and derivatives	Carboxylic acids and derivatives	Amino acids, peptides, and analogues	3025-96-5	HMDB0003681	C02946	ko01100//Metabolic pathways;ko00330//Arginine and proline metabolism	Amino acid metabolism;Global and overview maps	Metabolism
M223T275_POS	3019.591679	3118.88628	4734.560667	501.8589971	1540.620151	1132.739056	3624.346208	1058.406068	-1.775827535	0.015402402	0.070121868	0.352190746	Apiole	4.577	223.10583	Organoheterocyclic compounds	Benzodioxoles	HASH(0x166e0d8)	523-80-8	HMDB0033776	-	-	-	-
M354T313_POS	2140.707403	1818.573503	2059.404024	684.4871464	453.6280812	526.0540708	2006.22831	554.7230994	-1.854646087	0.000253635	0.004532485	0.272637278	Flumiclorac-pentyl	5.221	354.07566	--	--	--	--	--	-	-	-	-
M246T72_1_POS	14240.54396	13426.58496	13090.22014	4293.228544	3566.699333	3399.346088	13585.78302	3753.091322	-1.855946418	2.33E-05	0.001027798	0.714067779	Dimethachlon	1.208	245.97893	--	--	--	--	--	-	-	-	-
M441T339_POS	643.6579439	861.1451086	520.7223625	127.6208713	238.8250475	190.3753987	675.1751384	185.6071058	-1.863009837	0.009446064	0.050620643	0.153924482	Irigenin trimethyl ether	5.651	441.11613	--	--	--	--	--	-	-	-	-
M238T449_POS	4451.479181	6245.867586	4082.301433	799.7800489	2223.499965	942.2245197	4926.5494	1321.834845	-1.898035592	0.011107769	0.056375231	0.418949321	Carmustine	7.487	237.99428	Organic acids and derivatives	Organic carbonic acids and derivatives	Ureas	154-93-8	HMDB0014407	-	-	-	-
M636T188_POS	31001.3875	34242.83034	22002.29911	7801.268712	6846.248068	6079.749279	29082.17232	6909.088686	-2.073567701	0.003881424	0.027788302	1.044584203	4-quinazolinamine, n-[1-(cyclohexylmethyl)-4-piperidinyl]-2-[hexahydro-4-(1-methylethyl)-1h-1,4-diazepin-1-yl]-6-methoxy-7-[3-(1-piperidinyl)propoxy]-	3.128	636.49264	--	--	--	--	--	-	-	-	-
M68T321_POS	14575.45288	11519.71977	18250.82797	3839.607891	3489.133449	3191.269661	14782.00021	3506.670334	-2.075667787	0.004484436	0.030433839	0.748450831	Pyrrol	5.344	68.04864	Organoheterocyclic compounds	Heteroaromatic compounds	HASH(0x2ed7dc8)	109-97-7	HMDB0035924	-	-	-	-
M571T207_POS	8651.525227	7879.255546	7228.237861	1171.304641	1792.631622	2528.311297	7919.672878	1830.749187	-2.113006686	0.000430215	0.006481352	0.558124818	2,6-cyclolycopene-1,5-diol	3.457	571.4702	Lipids and lipid-like molecules	Prenol lipids	Sesquaterpenoids	223744-29-4	HMDB0034902	-	-	-	-
M555T311_POS	2310.279016	2842.968248	1769.153296	504.3514434	588.2327386	493.3450576	2307.466854	528.6430799	-2.125944022	0.004646802	0.031247165	0.296022187	Laccaic acid a	5.179	555.12198	--	--	--	--	--	-	-	-	-
M216T450_POS	14061.22835	18872.51526	12317.46985	3036.426354	3458.242286	3038.748739	15083.73782	3177.805793	-2.246891115	0.003746608	0.027214189	0.769472622	2-amino-3-prop-2-enylsulfinylpropanoic acid	7.494	216.01253	--	--	--	--	--	-	-	-	-
M993T346_POS	491.5573396	471.3292912	441.0878021	111.7784329	43.78995691	129.9782113	467.9914776	95.18220036	-2.297718547	0.000242631	0.004387654	0.137839795	1,2-dipalmitoylphosphatidylinositol-4,5-diphosphonate	5.771	993.45278	--	--	--	--	--	-	-	-	-
M212T450_POS	74140.01825	98537.38445	68269.51207	15921.84749	14937.55638	14906.50953	80315.63826	15255.30447	-2.396369949	0.00217345	0.019303716	1.809118771	Phosphocreatine	7.494	212.04156	Organic acids and derivatives	Carboxylic acids and derivatives	Amino acids, peptides, and analogues	1967-7-2	HMDB0001511	C02305	ko01100//Metabolic pathways;ko00330//Arginine and proline metabolism	Amino acid metabolism;Global and overview maps	Metabolism
M262T408_POS	15884.77895	19289.53061	12273.8137	2973.184526	2607.304794	2816.065245	15816.04109	2798.851522	-2.498481664	0.003029795	0.023763425	0.80407604	Neolinustatin	6.799	262.12676	Organic oxygen compounds	Organooxygen compounds	Carbohydrates and carbohydrate conjugates	72229-42-6	HMDB0038482	-	-	-	-
M286T272_POS	4291.290955	5440.301075	4404.443048	1025.43171	854.1010176	539.0810838	4712.011693	806.2046039	-2.547125192	0.000572029	0.007879933	0.448202581	Probenecid	4.526	286.08779	Benzenoids	Benzene and substituted derivatives	Benzenesulfonamides	57-66-9	HMDB0015166	-	-	-	-
M344T333_POS	3074.410754	3222.612606	2585.297369	247.6017796	474.5222609	703.1119428	2960.773576	475.0786611	-2.639735853	0.000438502	0.006568841	0.35696435	Fluthiacet-methyl	5.549	344.00254	--	--	--	--	--	-	-	-	-
M382T333_POS	1947.709123	2706.470836	1459.059966	182.7691944	213.7239267	549.7571701	2037.746642	315.4167638	-2.691643445	0.010697414	0.055082885	0.286037264	3,3'-diiodo-l-thyronine	5.549	381.95778	Organic acids and derivatives	Carboxylic acids and derivatives	Amino acids, peptides, and analogues	-	HMDB0246002	-	-	-	-
M364T281_POS	1729.434786	1677.786348	1690.293302	465.8410618	141.358206	121.1691327	1699.171479	242.7894668	-2.807053717	0.000207231	0.003960504	0.273426242	1-pyrrolidineheptanoic acid, 2-[(1e,3s,4s)-3-hydroxy-4-methyl-1-nonen-6-yn-1-yl]-5-oxo-, (2r)-	4.687	364.24652	--	--	--	--	--	-	-	-	-
M449T319_POS	2328.322499	1370.104938	2119.08769	334.5757829	242.0239539	228.1864707	1939.171709	268.2620692	-2.853725572	0.004661035	0.03131967	0.286129061	Agnuside	5.311	449.14115	Lipids and lipid-like molecules	Prenol lipids	Terpene glycosides	11027-63-7	HMDB0036561	-	-	-	-
M637T447_POS	4088.857622	4863.226313	3456.172808	441.0758066	424.9837571	497.5490941	4136.085581	454.5362193	-3.185798873	0.000831223	0.010210877	0.433005496	Jacaglabroside b	7.458	637.13282	--	--	--	--	--	-	-	-	-
M269T320_POS	5435.572894	3595.108597	4729.08079	519.9262358	307.3230177	604.1468954	4586.587427	477.1320496	-3.264960637	0.001637283	0.015947703	0.453763644	L-homocystine	5.33	269.07973	Organic acids and derivatives	Carboxylic acids and derivatives	Amino acids, peptides, and analogues	626-72-2	HMDB0000676	C01817	ko00270//Cysteine and methionine metabolism	Amino acid metabolism	Metabolism
M244T260_POS	47444.71694	66975.59063	38624.66246	4490.204932	5000.590511	6066.198694	51014.99001	5185.664712	-3.29832039	0.005460473	0.034933172	1.499182517	N-3-hydroxyoctanoyl-l-homoserine lactone	4.329	244.15306	--	--	--	--	--	-	-	-	-
M384T320_POS	3558.363951	1801.042509	4246.774619	291.4379177	148.368272	386.5681621	3202.06036	275.4581173	-3.539095621	0.01611429	0.072382745	0.369784694	Meropenem	5.33	384.14307	Organoheterocyclic compounds	Lactams	Beta lactams	119478-56-7	HMDB0014898	-	-	-	-
M274T221_POS	5814.709105	3856.417437	4892.01583	398.0715037	559.8867178	182.3298426	4854.380791	380.0960214	-3.674851453	0.001481515	0.014746926	0.475086448	Val-Arg	3.682	274.19905	Organic acids and derivatives	Carboxylic acids and derivatives	Amino acids, peptides, and analogues	-	HMDB0304792	-	-	-	-
M246T249_POS	5897762.633	8582491.38	4974857.995	367839.0834	332431.5289	335807.9725	6485037.336	345359.5283	-4.230943948	0.004760518	0.031846708	17.398086	2-methylbutyryl-l-carnitine	4.154	246.17428	--	--	--	--	--	-	-	-	-
M187T249_POS	104731.792	165287.4287	88466.54361	6267.210895	5437.023388	6211.305427	119495.2548	5971.84657	-4.322632419	0.00829847	0.046559649	2.343157194	Isovaleryl-l-carnitine	4.154	187.09507	--	--	--	--	--	-	-	-	-
M268T249_POS	50190.78688	52425.78515	45905.75879	2539.291051	2001.810617	2425.816855	49507.44361	2322.306174	-4.41401536	1.63E-05	0.000824921	1.566860252	Clethodim	4.151	268.15027	Organic oxygen compounds	Organooxygen compounds	Carbonyl compounds	-	HMDB0250319	-	-	-	-
