# Supplementary material for: Multiomics analyses of human colorectal cancer reveal changes in mitochondrial metabolism associated with chemotherapy resistance
Source: Front Oncol. 2025 Nov 10;15:1625797. doi: 10.3389/fonc.2025.1625797 (PMC12640853; doi:10.3389/fonc.2025.1625797)
Supplement: Supplementary file 8 [file Table7.xls]

index	HCT-15_1	HCT-15_2	HCT-15_3	HCT-15/DOX_1	HCT-15/DOX_2	HCT-15/DOX_3	control_mean	case_mean	log2_FC(case_mean/control_mean)	Pvalue	fdr	vip	MS2_name	RT	m/z	SuperClass	Class	SubClass	CAS	HMDB	C_ID	Pathway	KEGG_B_class	KEGG_A_class
M185T310_NEG	2448.701499	2191.253693	1837.910965	1858284.941	2027451.391	1979417.791	2159.288719	1955051.374	9.822434644	2.64E-06	0.000968795	14.96149103	Benzenesulfonic acid, dimethyl-	5.169	185.02309	--	--	--	--	--	-	-	-	-
M285T310_NEG	81.57545857	31.84514235	84.27262059	6750.759898	8653.592223	8195.881409	65.8977405	7866.74451	6.89939392	0.000169337	0.006982586	0.941072647	Disul	5.164	284.94465	--	--	--	--	--	-	-	-	-
M821T147_NEG	335.2327436	187.8853325	140.8450697	24930.47921	20545.08711	16758.68084	221.3210486	20744.74906	6.550461731	0.000965484	0.016363629	1.514439894	.beta.-acetyldigoxin	2.445	821.43275	Lipids and lipid-like molecules	Steroids and steroid derivatives	Steroid lactones	-	HMDB0249095	-	-	-	-
M153T310_NEG	1332.266145	1381.183137	1369.444385	65172.28106	79441.82236	70347.44025	1360.964556	71653.84789	5.718342781	7.27E-05	0.004549083	2.830165054	O,o-diethyl phosphate	5.16	152.99531	Organic acids and derivatives	Organic phosphoric acids and derivatives	Phosphate esters	598-02-7	HMDB0012209	-	-	-	-
M448T138_NEG	1517.146208	1681.568193	1400.897123	56000.89724	59365.07344	105226.1951	1533.203841	73530.72193	5.583725727	0.010541042	0.067921674	2.752263611	Methyl (2e,8e)-9-[3a-hydroxy-6,7-dimethyl-1-(2-methylpropyl)-3-oxo-2,4,7,7a-tetrahydro-1h-isoindol-4-yl]-4,5-dihydroxy-8-methylnona-2,8-dienoate	2.294	448.25059	--	--	--	--	--	-	-	-	-
M267T225_NEG	4296.199732	5373.907667	2816.742472	229560.1448	170239.9241	113465.2458	4162.28329	171088.4382	5.361223299	0.007601572	0.055815014	4.214415777	Inosine	3.745	267.072	Nucleosides, nucleotides, and analogues	Purine nucleosides	HASH(0x93a41a0)	58-63-9	HMDB0000195	C00294	ko01100//Metabolic pathways;ko00230//Purine metabolism;ko02010//ABC transporters	Global and overview maps;Membrane transport;Nucleotide metabolism	Environmental Information Processing;Metabolism
M577T164_NEG	156.5515858	222.2318984	63.2359655	8804.746488	5071.334141	3697.566298	147.3398166	5857.882309	5.313159951	0.020107436	0.101727299	0.759977072	Procyanidin b2	2.73	577.1554	Phenylpropanoids and polyketides	Flavonoids	Biflavonoids and polyflavonoids	29106-49-8	HMDB0033973	-	-	-	-
M595T310_NEG	43.55193511	46.5704715	99.94081597	2051.995024	2525.406181	2730.279459	63.35440753	2435.893555	5.26486229	0.000298794	0.009010238	0.518348146	Rhodalidin	5.164	595.02259	--	--	--	--	--	-	-	-	-
M243T167_NEG	4830.163869	6356.829685	4273.466144	290951.4706	149541.2139	105938.2985	5153.486566	182143.661	5.143384166	0.033879224	0.14270212	4.143523162	Uridine	2.786	243.0609	Nucleosides, nucleotides, and analogues	Pyrimidine nucleosides	HASH(0x230e078)	58-96-8	HMDB0000296	C00299	ko01100//Metabolic pathways;ko02010//ABC transporters;ko00240//Pyrimidine metabolism	Global and overview maps;Membrane transport;Nucleotide metabolism	Environmental Information Processing;Metabolism
M222T280_NEG	2078.413145	2552.055745	1362.678924	63142.30415	81138.49231	64182.15267	1997.715938	69487.64971	5.120333224	0.000320963	0.009375864	2.76188016	Bufexamac	4.662	222.1334	--	--	--	--	--	-	-	-	-
M371T310_NEG	1758.508139	3242.89892	1786.907743	57842.88091	87235.86543	87730.75306	2262.771601	77603.16647	5.099952646	0.001596109	0.021783418	2.893012373	Spiro[3h-indole-3,3'-pyrrolidine]-1(2h)-acetic acid, 5-chloro-1'-[(2-fluorophenyl)methyl]-2,2',5'-trioxo-	5.163	371.04796	--	--	--	--	--	-	-	-	-
M1036T203_NEG	80.04535006	272.6153128	321.8643351	7571.716498	7970.763978	6638.695264	224.841666	7393.725247	5.039320119	5.78E-05	0.004095601	0.904701564	2-[2-[5-[4-[4,5-dihydroxy-6-methyl-3-(3,4,5-trihydroxy-6-methyloxan-2-yl)oxyoxan-2-yl]oxy-1,2,4a,5-tetramethyl-2,3,4,7,8,8a-hexahydronaphthalen-1-yl]-3-methylpent-1-en-3-yl]oxy-5-hydroxy-6-methyl-3-(3,4,5-trihydroxy-6-methyloxan-2-yl)oxyoxan-4-yl]oxy-6-methyloxane-3,4,5-triol	3.387	1035.52609	--	--	--	--	--	-	-	-	-
M278T399_NEG	336.3188353	217.4558011	276.1210061	9015.166455	9210.356321	8878.930319	276.6318808	9034.817698	5.029456154	1.11E-07	0.00012486	1.002194825	Pirinixic acid	6.654	278.07107	Organosulfur compounds	Thioethers	Aryl thioethers	-	HMDB0256601	-	-	-	-
M174T399_NEG	525.8169004	952.4794196	515.5664352	25453.13228	21477.91551	18058.1367	664.6209184	21663.0615	5.026561632	0.000606494	0.012796927	1.536797238	L-citrulline	6.65	174.08736	Organic acids and derivatives	Carboxylic acids and derivatives	Amino acids, peptides, and analogues	372-75-8	HMDB0000904	C00327	ko01100//Metabolic pathways;ko01110//Biosynthesis of secondary metabolites;ko01230//Biosynthesis of amino acids;ko00220//Arginine biosynthesis	Amino acid metabolism;Global and overview maps	Metabolism
M473T310_NEG	116.5237432	135.8850851	87.15217101	3576.852718	3393.033615	3359.584762	113.1869998	3443.157032	4.926951809	1.10E-06	0.00064899	0.61795755	Novaluron	5.164	472.99269	--	--	--	--	--	-	-	-	-
M270T40_NEG	11086.76165	9820.7356	19923.95839	241318.369	240881.9819	528818.1455	13610.48521	337006.1655	4.629984581	0.02803971	0.126542111	5.658207624	16-Hydroxypalmitic acid	0.668	270.20553	Lipids and lipid-like molecules	Fatty Acyls	Fatty acids and conjugates	506-13-8	HMDB0006294	C18218	ko01100//Metabolic pathways	Global and overview maps	Metabolism
M306T439_NEG	9727.813443	20719.98634	10483.09389	415746.3411	355117.9881	225138.9955	13643.63122	332001.1082	4.604888486	0.004830681	0.042016049	5.868704974	Glutathione	7.31	306.07368	Organic acids and derivatives	Carboxylic acids and derivatives	Amino acids, peptides, and analogues	-	HMDB0062697	C00051	ko01100//Metabolic pathways;ko04976//Bile secretion;ko02010//ABC transporters;ko00270//Cysteine and methionine metabolism;ko00480//Glutathione metabolism;ko04918//Thyroid hormone synthesis	Amino acid metabolism;Digestive system;Endocrine system;Global and overview maps;Membrane transport;Metabolism of other amino acids	Environmental Information Processing;Metabolism;Organismal Systems
M259T482_NEG	13388.23086	10930.44821	10454.70159	270926.5995	276469.0641	251400.8885	11591.12688	266265.5174	4.521772868	4.87E-06	0.001113919	5.399723421	D-mannose 6-phosphate	8.033	259.0208	Organic oxygen compounds	Organooxygen compounds	Carbohydrates and carbohydrate conjugates	-	HMDB0304312	C00275	ko01100//Metabolic pathways;ko01110//Biosynthesis of secondary metabolites;ko00520//Amino sugar and nucleotide sugar metabolism;ko00051//Fructose and mannose metabolism;ko04142//Lysosome	Carbohydrate metabolism;Global and overview maps;Transport and catabolism	Cellular Processes;Metabolism
M721T80_NEG	25777.48694	23927.58008	9007.669907	626627.2671	379532.1165	334967.5387	19570.91231	447042.3074	4.513628458	0.009277479	0.062738953	6.715326469	1,2-dipalmitoyl-sn-glycero-3-phospho-(1'-rac-glycerol)	1.336	721.498	--	--	--	--	--	-	-	-	-
M777T140_NEG	2258.812802	1465.692182	1102.230096	42798.37827	28777.55246	26617.02123	1608.911693	32730.98399	4.346499925	0.003606031	0.035188723	1.841131553	Heterophyllin b	2.326	777.40597	--	--	--	--	--	-	-	-	-
M196T400_NEG	781.5355276	800.2278705	448.8004541	13373.95602	12766.47857	13335.4659	676.8546174	13158.6335	4.281019876	6.57E-07	0.000478299	1.196328006	Carnitine (dl) hydrochloride	6.661	196.06952	--	--	--	--	--	-	-	-	-
M200T167_NEG	609.3036641	530.3849541	473.8486957	15561.06963	9318.231915	6375.127506	537.8457713	10418.14302	4.275761801	0.021811272	0.107428063	0.996484901	4-(trifluoromethyl)quinoline-2,7-diol	2.776	200.0553	--	--	--	--	--	-	-	-	-
M629T118_NEG	540.3226281	1970.7774	693.7072471	20762.34835	20678.0062	20498.23625	1068.269092	20646.19693	4.272529053	1.82E-06	0.000807733	1.499841662	Gambogenic acid	1.96	629.33323	Organoheterocyclic compounds	Benzopyrans	1-benzopyrans	-	HMDB0252605	-	-	-	-
M601T109_NEG	1441.07789	2373.949158	1847.537108	30696.03535	43127.79105	34303.82501	1887.521385	36042.55047	4.255136209	0.00076734	0.014555778	1.957728667	4,15,26-trihydroxy-1-oxa-4,9,15,20,26,31-hexazacyclotritriacontane-5,8,16,19,27,30-hexone	1.817	601.3021	--	--	--	--	--	-	-	-	-
M379T309_NEG	173.6308259	99.64681545	150.2055898	2099.066852	2952.745698	2937.221621	141.161077	2663.01139	4.237644351	0.000874855	0.015664835	0.531205221	(-)-hydroxycitric acid lactone	5.155	379.03364	--	--	--	--	--	-	-	-	-
M706T98_NEG	18050.02053	18086.00944	15764.46442	340450.9687	326000.56	305285.5309	17300.16479	323912.3532	4.226745804	7.39E-06	0.001492052	5.924807294	Sm d30:1	1.629	705.50281	--	--	--	--	--	-	-	-	-
M368T312_NEG	1238.235571	1536.77209	893.3229794	23393.1969	23652.82104	21374.55775	1222.77688	22806.85856	4.221234657	8.39E-06	0.001560253	1.571952822	Benzoic acid, 4-[(1s)-1-[[5-chloro-2-(4-fluorophenoxy)benzoyl]amino]ethyl]-	5.202	368.06203	--	--	--	--	--	-	-	-	-
M304T427_NEG	19556.62489	13636.79728	6821.32162	233634.5826	209595.5131	240905.8237	13338.24793	228045.3065	4.095679402	2.95E-05	0.002753608	4.949427446	Cytidine 2',3'-cyclic phosphate	7.114	304.05807	Organic acids and derivatives	Carboxylic acids and derivatives	Amino acids, peptides, and analogues	15718-51-1	HMDB0011691	C00127	ko01100//Metabolic pathways;ko00480//Glutathione metabolism;ko04918//Thyroid hormone synthesis	Endocrine system;Global and overview maps;Metabolism of other amino acids	Metabolism;Organismal Systems
M737T146_NEG	1298.881905	1097.247914	739.4463593	16671.48209	16231.55209	15925.75342	1045.192059	16276.26253	3.960929482	6.03E-07	0.000478299	1.321030039	Polyphyllin vi	2.435	737.4113	--	--	--	--	--	-	-	-	-
M681T310_NEG	196.78203	43.84220731	220.9615313	2052.948914	2276.307049	2433.10603	153.8619229	2254.120665	3.872856597	7.00E-05	0.004468566	0.488930857	Cyazofamid	5.174	681.00334	--	--	--	--	--	-	-	-	-
M451T402_NEG	397.8036332	549.6704077	74.99500082	5054.778072	4763.894847	5073.415759	340.8230139	4964.02956	3.864417045	1.14E-05	0.00174745	0.727343976	Daidzin	6.705	451.08068	Phenylpropanoids and polyketides	Isoflavonoids	Isoflavonoid O-glycosides	552-66-9	HMDB0033991	-	-	-	-
M519T482_NEG	382.9785925	528.5914772	718.5334466	8564.278067	7515.109238	7624.756022	543.3678388	7901.381109	3.862103767	2.92E-05	0.002753608	0.917644691	D-glucose 6-phosphate	8.029	519.0463	Organic oxygen compounds	Organooxygen compounds	Carbohydrates and carbohydrate conjugates	56-73-5	HMDB0001401	C00092	ko01100//Metabolic pathways;ko01110//Biosynthesis of secondary metabolites;ko01062//Biosynthesis of terpenoids and steroids;ko05230//Central carbon metabolism in cancer;ko04931//Insulin resistance;ko04918//Thyroid hormone synthesis;ko00500//Starch and sucrose metabolism;ko00562//Inositol phosphate metabolism;ko04911//Insulin secretion;ko04973//Carbohydrate digestion and absorption;ko04917//Prolac…	Biosynthesis of other secondary metabolites;Cancer: overview;Carbohydrate metabolism;Chemical structure transformation maps;Digestive system;Endocrine and metabolic disease;Endocrine system;Global and overview maps	Human Diseases;Metabolism;Organismal Systems
M693T108_NEG	32768.50451	20966.94514	23793.96556	478517.1512	333290.202	246069.8761	25843.1384	352625.7431	3.770284614	0.00856306	0.059783533	5.878393594	Pg 30:0	1.793	693.46498	--	--	--	--	--	-	-	-	-
M779T54_NEG	24135.56021	29146.66774	19139.38662	326338.6477	274789.2939	297686.4514	24140.53819	299604.7977	3.633530981	5.44E-05	0.003952718	5.606979547	Pe(16:0/19,20-epdpe)	0.898	778.50831	--	--	--	--	--	-	-	-	-
M689T125_NEG	3081.949469	4566.558928	3648.347458	47991.15683	49950.98694	41538.04832	3765.618619	46493.39737	3.626067054	7.76E-05	0.0046658	2.207346411	Fumonisin la4	2.078	689.35332	--	--	--	--	--	-	-	-	-
M357T483_NEG	3397.040937	2731.8317	2245.738643	39512.07101	39163.96911	23639.51235	2791.537093	34105.18416	3.610859421	0.003952454	0.037200377	1.843618119	.beta.-l-fucose 1-phosphate	8.044	356.99551	Organic oxygen compounds	Organooxygen compounds	Carbohydrates and carbohydrate conjugates	-	HMDB0304542	C02985	ko01100//Metabolic pathways;ko00520//Amino sugar and nucleotide sugar metabolism;ko00051//Fructose and mannose metabolism	Carbohydrate metabolism;Global and overview maps	Metabolism
M171T445_NEG	19460.13627	23883.62764	15418.4225	227359.6979	255704.5355	204884.642	19587.39547	229316.2918	3.549341374	0.000148029	0.006482557	4.880863574	Glycerophosphate(2)	7.414	171.00586	--	--	--	--	--	C00093	ko01100//Metabolic pathways;ko01110//Biosynthesis of secondary metabolites;ko02010//ABC transporters;ko00564//Glycerophospholipid metabolism;ko05231//Choline metabolism in cancer;ko00561//Glycerolipid metabolism	Cancer: overview;Global and overview maps;Lipid metabolism;Membrane transport	Environmental Information Processing;Human Diseases;Metabolism
M707T107_NEG	9675.614369	10386.55777	8688.384673	146422.0555	79934.63187	104499.9931	9583.518938	110285.5602	3.524544608	0.006576968	0.051269941	3.284893334	Prostaglandin e1	1.781	707.48088	Lipids and lipid-like molecules	Fatty Acyls	Eicosanoids	745-65-3	HMDB0001442	-	-	-	-
M365T310_NEG	8219.219747	7717.941995	7405.452074	84890.86113	89388.07089	88856.82064	7780.871272	87711.91755	3.49476926	6.28E-07	0.000478299	3.027408706	Doxorubicin	5.165	365.08251	Phenylpropanoids and polyketides	Anthracyclines	HASH(0x1a84b28)	-	HMDB0255791	C01661	ko01110//Biosynthesis of secondary metabolites	Global and overview maps	Metabolism
M229T451_NEG	2298.075114	4523.177998	5273.816489	48300.97817	46843.016	40783.74238	4031.689867	45309.24552	3.490348897	7.50E-05	0.004615965	2.171674713	D-ribose 1-phosphate	7.511	229.01002	Organic oxygen compounds	Organooxygen compounds	Carbohydrates and carbohydrate conjugates	-	HMDB0250796	C00620	ko01100//Metabolic pathways;ko00230//Purine metabolism;ko00030//Pentose phosphate pathway	Carbohydrate metabolism;Global and overview maps;Nucleotide metabolism	Metabolism
M170T166_NEG	937.5241763	802.967934	801.0459808	5103.687145	12938.64316	10114.55924	847.1793637	9385.629849	3.469714212	0.020361748	0.102491525	0.928581712	P-toluenesulfonamide	2.764	170.02307	Benzenoids	Benzene and substituted derivatives	Toluenes	-	HMDB0246504	-	-	-	-
M471T401_NEG	178.4199265	433.6901993	43.79334097	2640.184638	1935.560764	2560.995988	218.6344889	2378.913797	3.44371009	0.000993546	0.016487987	0.492154697	Deoxynivalenol 3-glucuronide	6.687	471.14635	--	--	--	--	--	-	-	-	-
M131T400_NEG	4623.039277	5606.935012	4655.037807	58738.18092	56091.47605	45008.99926	4961.670699	53279.55208	3.42468406	0.000331322	0.009452575	2.337299992	D-ornithine	6.66	131.08222	Organic acids and derivatives	Carboxylic acids and derivatives	Amino acids, peptides, and analogues	348-66-3	HMDB0003374	C00515	ko01100//Metabolic pathways;ko01110//Biosynthesis of secondary metabolites	Global and overview maps	Metabolism
M303T224_NEG	2941.811466	1400.463048	495.0460317	21910.22853	17000.14918	11678.2772	1612.440182	16862.88497	3.386533834	0.007399771	0.054931699	1.270687954	Melphalan	3.735	303.04756	Organic acids and derivatives	Carboxylic acids and derivatives	Amino acids, peptides, and analogues	-	HMDB0244533	C07122	ko05204//Chemical carcinogenesis - DNA adducts	Cancer: overview	Human Diseases
M444T438_NEG	378.4893795	373.4429168	273.8836994	3863.873278	3359.091363	2686.386246	341.9386652	3303.116963	3.272018584	0.000987219	0.016466016	0.575032547	Adenosine 5'-phosphosulfate	7.302	444.01901	Nucleosides, nucleotides, and analogues	Purine nucleotides	Purine ribonucleotides	485-84-7	HMDB0001003	C00224	ko01100//Metabolic pathways;ko01110//Biosynthesis of secondary metabolites;ko01120//Microbial metabolism in diverse environments;ko00230//Purine metabolism;ko00261//Monobactam biosynthesis;ko00920//Sulfur metabolism	Biosynthesis of other secondary metabolites;Energy metabolism;Global and overview maps;Nucleotide metabolism	Metabolism
M579T310_NEG	441.5020166	401.6643206	423.594912	3528.144669	4198.704004	4498.314853	422.2537497	4075.054509	3.270637217	0.000219652	0.007817512	0.64353535	Ciprofibrate	5.163	579.04596	Benzenoids	Benzene and substituted derivatives	Phenoxyacetic acid derivatives	-	HMDB0250268	-	-	-	-
M301T412_NEG	1383.627646	2193.508519	1190.691167	14991.62865	15209.98412	14925.9107	1589.275778	15042.50782	3.242603713	1.89E-06	0.000807733	1.24277355	Hesperetin	6.861	301.06253	Phenylpropanoids and polyketides	Flavonoids	O-methylated flavonoids	520-33-2	HMDB0005782	-	-	-	-
M665T110_NEG	4427.111833	4234.063491	3720.3845	45684.40342	31517.65592	38669.81056	4127.186608	38623.95663	3.226265386	0.001087308	0.017444648	1.96271302	1,2-ditetradecanoyl-sn-glycero-3-phospho-(1'-sn-glycerol)	1.832	665.43525	--	--	--	--	--	-	-	-	-
M382T402_NEG	159.4123173	251.7072435	51.25744601	899.7238982	1719.505244	1541.281239	154.1256689	1386.836794	3.169618957	0.008503471	0.059559528	0.361535751	2-[[1-(4-nitrobenzoyl)pyrrolidine-2-carbonyl]amino]benzoic acid	6.695	382.09522	--	--	--	--	--	-	-	-	-
M282T279_NEG	1114.872156	1306.746764	505.9689802	6768.085963	10525.12153	7531.935052	975.8626332	8275.047514	3.084017609	0.003380664	0.033995155	0.892270129	Ractopamine	4.653	282.15372	Benzenoids	Phenols	1-hydroxy-2-unsubstituted benzenoids	90274-24-1	HMDB0301773	-	-	-	-
M385T278_NEG	247.937323	798.9568758	162.5789238	3427.759197	3926.201853	2854.6187	403.1577075	3402.859917	3.077331553	0.001236076	0.018923416	0.579276469	Eudesmin	4.635	385.15764	--	--	--	--	--	-	-	-	-
M341T377_NEG	3176.06182	2217.859624	8238.319115	34354.72065	38668.54701	34215.28632	4544.080186	35746.18466	2.975729067	0.000192806	0.007442636	1.883591584	D-turanose	6.276	341.10585	Lipids and lipid-like molecules	Fatty Acyls	Fatty acyl glycosides	547-25-1	HMDB0011740	-	-	-	-
M362T472_NEG	2173.146561	1895.200309	2541.77234	20597.4322	17461.81143	13822.58531	2203.37307	17293.94298	2.972481143	0.001550395	0.021662292	1.294180269	Guanosine 5'-monophosphate	7.863	362.04656	Nucleosides, nucleotides, and analogues	Purine nucleotides	Purine ribonucleotides	85-32-5	HMDB0001397	C00144	ko01100//Metabolic pathways;ko01060//Biosynthesis of plant secondary metabolites;ko00230//Purine metabolism;ko01065//Biosynthesis of alkaloids derived from histidine and purine;ko04742//Taste transduction;ko04022//cGMP-PKG signaling pathway;ko04740//Olfactory transduction;ko04744//Phototransduction	Chemical structure transformation maps;Global and overview maps;Nucleotide metabolism;Sensory system;Signal transduction	Environmental Information Processing;Metabolism;Organismal Systems
M326T411_NEG	941.6979456	2508.180759	1116.287531	6265.546932	14864.21913	14705.78545	1522.055412	11945.18384	2.97233627	0.022451846	0.109191374	1.025521834	Aristolochate c	6.842	326.03944	--	--	--	--	--	-	-	-	-
M601T103_NEG	1407.713802	2686.485191	301.5151932	9332.244839	12152.68102	12853.81583	1465.238062	11446.24723	2.965667685	0.001450179	0.020733267	1.054314034	2'-fucosyllactose	1.717	601.15278	Organic oxygen compounds	Organooxygen compounds	Carbohydrates and carbohydrate conjugates	41263-94-9	HMDB0002098	-	-	-	-
M323T452_NEG	12136.20931	14997.66085	10420.18936	116339.9676	91557.16674	81662.32872	12518.01984	96519.82102	2.946818872	0.001276252	0.01919446	3.059505506	Uridine 5'-monophosphate	7.528	323.02554	Nucleosides, nucleotides, and analogues	Pyrimidine nucleotides	Pyrimidine ribonucleotides	58-97-9	HMDB0000288	C00105	ko01100//Metabolic pathways;ko00240//Pyrimidine metabolism	Global and overview maps;Nucleotide metabolism	Metabolism
M383T405_NEG	2576.872733	4315.153384	1921.244399	23492.91919	21788.81857	21010.34684	2937.756839	22097.36153	2.911087227	4.79E-05	0.003663355	1.480005366	7,8-dihydroxy-4-methylcoumarin	6.747	383.07942	--	--	--	--	--	-	-	-	-
M280T426_NEG	931.6595712	958.0577369	628.3075358	6263.805421	6495.908786	6179.564114	839.3416146	6313.092774	2.911016936	2.70E-06	0.000968795	0.791669104	D-Glucosamine 1-phosphate (Glucosamine-1P)	7.094	280.0179	--	--	--	--	--	C06156	ko01100//Metabolic pathways;ko00520//Amino sugar and nucleotide sugar metabolism;ko04931//Insulin resistance	Carbohydrate metabolism;Endocrine and metabolic disease;Global and overview maps	Human Diseases;Metabolism
M537T309_NEG	95.90665689	68.2040838	7450.843717	16706.42577	20265.76985	19225.31119	2538.318153	18732.50227	2.883598813	0.003751584	0.036114006	1.334447621	Lithospermic acid	5.153	537.12573	--	--	--	--	--	-	-	-	-
M322T468_NEG	5213.207477	5048.502939	3813.004232	28652.76236	26629.17404	47421.86964	4691.571549	34234.60201	2.867312068	0.011219428	0.070545219	1.7595386	Cytidine 5'-monophosphate	7.805	322.04161	Nucleosides, nucleotides, and analogues	Pyrimidine nucleotides	Pyrimidine ribonucleotides	63-37-6	HMDB0000095	C00055	ko01100//Metabolic pathways;ko00240//Pyrimidine metabolism	Global and overview maps;Nucleotide metabolism	Metabolism
M258T426_NEG	2709.889952	1917.952707	1862.537645	16161.44322	16143.9488	14926.06403	2163.460102	15743.81868	2.863373091	1.03E-05	0.001690668	1.244945268	Ile-Lys	7.097	258.03644	Organic acids and derivatives	Carboxylic acids and derivatives	Amino acids, peptides, and analogues	-	HMDB0028912	C00352	ko01100//Metabolic pathways;ko00520//Amino sugar and nucleotide sugar metabolism;ko00250//Alanine, aspartate and glutamate metabolism;ko04931//Insulin resistance	Amino acid metabolism;Carbohydrate metabolism;Endocrine and metabolic disease;Global and overview maps	Human Diseases;Metabolism
M132T413_NEG	13043.60237	17169.2318	10644.45371	97243.84998	101191.0584	94030.59505	13619.09596	97488.50113	2.839601121	7.55E-06	0.00150094	3.100070663	D-aspartic acid	6.883	132.02974	Organic acids and derivatives	Carboxylic acids and derivatives	Amino acids, peptides, and analogues	1783-96-6	HMDB0006483	C00402	ko01100//Metabolic pathways;ko00250//Alanine, aspartate and glutamate metabolism	Amino acid metabolism;Global and overview maps	Metabolism
M153T288_NEG	1478.171523	2555.664113	776.7004137	11660.2233	10870.41188	11126.81163	1603.512017	11219.14893	2.806656169	7.10E-05	0.004508943	1.047830983	2,3-dihydroxybenzoic acid	4.798	152.99501	Benzenoids	Benzene and substituted derivatives	Benzoic acids and derivatives	303-38-8	HMDB0000397	C00196	ko01110//Biosynthesis of secondary metabolites;ko01120//Microbial metabolism in diverse environments;ko01061//Biosynthesis of phenylpropanoids	Chemical structure transformation maps;Global and overview maps	Metabolism
M339T273_NEG	525.6624783	559.2722335	541.0080988	3510.308539	3502.018244	3884.712353	541.9809369	3632.346379	2.74458777	1.67E-05	0.00207148	0.59480821	[5-acetyloxy-3-(hydroxymethyl)-2-oxo-6-propan-2-ylcyclohex-3-en-1-yl] 3-methylpentanoate	4.548	339.16288	--	--	--	--	--	-	-	-	-
M343T427_NEG	5897.632447	8288.889049	6145.326153	43840.85719	45494.03982	46466.15458	6777.28255	45267.0172	2.739681421	3.68E-06	0.001016338	2.102253612	Thiamine monophosphate	7.118	343.06568	Organoheterocyclic compounds	Diazines	Pyrimidines and pyrimidine derivatives	495-23-8	HMDB0002666	C01081	ko01100//Metabolic pathways;ko00730//Thiamine metabolism	Global and overview maps;Metabolism of cofactors and vitamins	Metabolism
M459T286_NEG	174.4585986	336.4798263	172.3616137	1509.604109	1477.7338	1418.194225	227.7666795	1468.510711	2.688725176	3.36E-05	0.002971228	0.377128464	(2r,3s,4s,5r,6r)-2-[[(2s,3r,4r)-3,4-dihydroxy-4-(hydroxymethyl)oxolan-2-yl]oxymethyl]-6-[4-(4-hydroxyphenyl)butan-2-yloxy]oxane-3,4,5-triol	4.763	459.18948	--	--	--	--	--	-	-	-	-
M236T413_NEG	6336.836972	10605.75548	5309.749151	48807.73574	49187.2197	45263.16937	7417.4472	47752.70827	2.6865879	3.91E-05	0.003215873	2.148474286	Chicoric acid	6.88	236.01355	Organic acids and derivatives	Carboxylic acids and derivatives	Tetracarboxylic acids and derivatives	52248-48-3	HMDB0033938	-	-	-	-
M466T439_1_NEG	386.154436	312.2321917	157.8498231	1993.545028	1916.088298	1571.924051	285.4121503	1827.185792	2.67850468	0.000454815	0.011143794	0.415963303	2'-deoxycytidine 5'-triphosphate	7.309	465.9988	Nucleosides, nucleotides, and analogues	Pyrimidine nucleotides	Pyrimidine deoxyribonucleotides	2056-98-6	HMDB0000998	C00458	ko01100//Metabolic pathways;ko00240//Pyrimidine metabolism	Global and overview maps;Nucleotide metabolism	Metabolism
M471T275_NEG	178.3378365	506.8320019	162.9167682	1550.552859	1914.766919	1832.54459	282.6955355	1765.954789	2.643127404	0.000705136	0.013801691	0.409282221	1-o-octyl-2-o-(n-methylcarbamoyl)-sn-glyceryl-3-phosphorylcholine	4.584	471.23922	--	--	--	--	--	-	-	-	-
M253T445_2_NEG	1362.630177	1828.580285	1378.339183	8789.453662	11099.39512	8398.293101	1523.183215	9429.047295	2.630022523	0.00076566	0.014555778	0.942101694	Djenkolic acid	7.416	253.00749	Organic acids and derivatives	Carboxylic acids and derivatives	Amino acids, peptides, and analogues	-	HMDB0251505	-	-	-	-
M321T427_NEG	49044.72495	47939.18277	42250.99863	298261.4691	263172.1168	283743.3363	46411.63545	281725.6407	2.601732433	2.26E-05	0.002382597	5.185725952	Dynasore	7.125	321.08451	Benzenoids	Naphthalenes	Naphthalenecarboxylic acids and derivatives	-	HMDB0251652	-	-	-	-
M368T441_NEG	2955.597702	2244.848878	2078.372317	15577.20539	14268.05219	13895.54973	2426.272966	14580.2691	2.587203573	2.99E-05	0.002753608	1.17662336	Amidosulfuron	7.355	368.03374	--	--	--	--	--	-	-	-	-
M189T438_NEG	1212.637842	939.8871242	877.0024983	6662.061283	6240.344814	4824.57528	1009.842488	5908.993792	2.5487822	0.000974578	0.016414906	0.73885146	2-phosphonoethylphosphonic acid	7.299	188.96113	--	--	--	--	--	-	-	-	-
M256T398_NEG	4085.580997	5047.427029	2970.152861	27577.68155	21205.04991	18511.23304	4034.386962	22431.3215	2.475093243	0.002611906	0.029098875	1.422107679	Glycerophosphocholine	6.627	256.09128	Lipids and lipid-like molecules	Glycerophospholipids	Glycerophosphocholines	-	HMDB0011290	C00670	ko00564//Glycerophospholipid metabolism;ko05231//Choline metabolism in cancer;ko00565//Ether lipid metabolism	Cancer: overview;Lipid metabolism	Human Diseases;Metabolism
M214T402_NEG	65993.47039	93226.68521	54691.65912	398955.2724	390059.1635	391675.3961	71303.93824	393563.2773	2.464541945	1.05E-05	0.001703429	6.078800476	sn-Glycerol 3-phosphoethanolamine	6.695	214.04773	--	--	--	--	--	-	-	-	-
M428T440_NEG	1320.107539	1626.371393	1352.588615	7869.576413	8801.468017	6709.457875	1433.022516	7793.500768	2.443210242	0.000486638	0.01169056	0.846916292	Sanguinarine sulfate	7.341	428.05358	--	--	--	--	--	-	-	-	-
M315T406_NEG	26712.59801	46273.93115	17984.70383	166249.2062	168217.0143	158905.2709	30323.74433	164457.1638	2.439192042	0.000109524	0.005554166	3.911899278	Diflufenzopyr	6.763	315.07814	--	--	--	--	--	-	-	-	-
M419T437_NEG	584.8160751	777.629454	424.1191517	3406.207921	2763.36663	3509.706541	595.5215603	3226.427031	2.437711752	0.000496694	0.011709017	0.544908289	D-glucarate	7.281	419.05065	Organic oxygen compounds	Organooxygen compounds	Carbohydrates and carbohydrate conjugates	87-73-0	HMDB0000663	C00818	ko01100//Metabolic pathways;ko00053//Ascorbate and aldarate metabolism	Carbohydrate metabolism;Global and overview maps	Metabolism
M719T103_NEG	71436.14227	73309.25061	77552.15504	459285.4951	305623.9174	419366.0008	74099.18264	394758.4711	2.413440691	0.002239123	0.026658569	5.951900063	Pg 32:1	1.721	719.4804	--	--	--	--	--	-	-	-	-
M337T406_NEG	21627.70484	34958.44254	14709.35463	121355.8172	123604.3735	115596.027	23765.16733	120185.4059	2.338341255	0.000113329	0.005594066	3.315804694	Rabelomycin	6.763	337.0594	--	--	--	--	--	C12402	ko01110//Biosynthesis of secondary metabolites	Global and overview maps	Metabolism
M133T417_NEG	44067.76924	75228.77599	35376.32373	296917.3327	296564.5168	187345.7761	51557.62298	260275.8752	2.335783939	0.005570411	0.0460231	4.745831207	Malate	6.95	133.01407	Organic acids and derivatives	Hydroxy acids and derivatives	Beta hydroxy acids and derivatives	97-67-6	HMDB0000156	-	-	-	-
M323T412_NEG	1164.375038	3392.40592	1821.059125	10680.0092	10998.08567	10345.5095	2125.946694	10674.53479	2.327995868	0.000240285	0.008161315	0.988449739	Diacetylrhein	6.859	323.04356	Benzenoids	Anthracenes	Anthracenecarboxylic acids and derivatives	-	HMDB0251118	-	-	-	-
M297T492_NEG	598.490436	3117.155916	695.2434883	9825.551057	8163.297848	4084.339411	1470.296613	7357.729439	2.323153396	0.035934404	0.148355562	0.757661739	Leoidin	8.198	296.97989	--	--	--	--	--	-	-	-	-
M362T411_NEG	1962.171294	2278.493865	1739.135312	10187.05347	9909.294394	9225.195584	1993.266824	9773.847816	2.293791795	1.82E-05	0.002126715	0.943513244	9-aminocamptothecin	6.852	362.11002	Alkaloids and derivatives	Camptothecins	HASH(0x105f978)	-	HMDB0247579	-	-	-	-
M593T106_NEG	22134.01085	33219.62128	12875.29738	91495.06192	119568.4783	121536.4762	22742.9765	110866.6722	2.285332754	0.001480989	0.021018227	3.132120062	Lonicerin	1.768	593.16572	Phenylpropanoids and polyketides	Tannins	Hydrolyzable tannins	25694-72-8	HMDB0005799	-	-	-	-
M154T414_NEG	8150.959152	10601.29004	10357.2044	46703.9879	48756.5666	46387.14614	9703.151198	47282.56688	2.2847831	4.02E-06	0.001050733	2.07808844	Citrazinic acid	6.897	154.01138	--	--	--	--	--	-	-	-	-
M649T133_NEG	2625.748396	3119.105307	2928.747932	12773.92998	15625.98031	13511.55274	2891.200545	13970.48768	2.272641794	0.000215791	0.007817512	1.121626081	Ser-Leu-Ile-Gly-Lys-Val-Amide	2.218	649.35971	--	--	--	--	--	-	-	-	-
M749T245_NEG	84.82892699	329.1954425	272.7033604	1002.23358	1052.609322	1238.664064	228.9092433	1097.835655	2.261814476	0.001084483	0.017419985	0.313489817	Voacamine	4.08	749.41124	Alkaloids and derivatives	Ibogan-type alkaloids	HASH(0x1f731b8)	3371-85-5	HMDB0015597	-	-	-	-
M545T311_NEG	468.9423347	481.0832104	463.4563991	2370.036651	1998.063382	2320.251859	471.1606481	2229.450631	2.242397299	0.000113087	0.005594066	0.447419214	7-[(2s,3r,4r,5r,6s)-3,4,5-trihydroxy-6-methyloxan-2-yl]oxy-3-[4-[(2s,3r,4r,5r,6s)-3,4,5-trihydroxy-6-methyloxan-2-yl]oxyphenyl]chromen-4-one	5.181	545.14371	--	--	--	--	--	-	-	-	-
M271T40_2_NEG	8276.526445	8830.87627	16017.7887	37873.21187	39093.78777	79675.96029	11041.73047	52214.31998	2.241479235	0.041995567	0.164044311	1.984517737	16-hydroxyhexadecanoic acid	0.661	271.22526	Lipids and lipid-like molecules	Fatty Acyls	Fatty acids and conjugates	506-13-8	HMDB0006294	C18218	ko01100//Metabolic pathways	Global and overview maps	Metabolism
M929T164_NEG	593.0560767	548.73521	1373.780419	3363.362692	4555.88866	3708.30831	838.523902	3875.853221	2.208590123	0.002393253	0.027547867	0.579620723	Spirostane + 1o, -2h, o-hex-dhex-dhex	2.735	929.46571	--	--	--	--	--	-	-	-	-
M359T406_NEG	18030.67641	33692.96595	13629.90214	100383.5388	101165.851	94647.42937	21784.51484	98732.27303	2.180218758	0.000278686	0.008704914	2.957776076	Thieno[2,3-b]pyridine-5-carbonitrile, 6,7-dihydro-4-hydroxy-3-(2'-hydroxy[1,1'-biphenyl]-4-yl)-6-oxo-	6.763	359.04076	--	--	--	--	--	-	-	-	-
M579T484_NEG	103824.5231	123242.9877	94274.19034	521033.6257	484964.9409	439886.5632	107113.9004	481961.7099	2.169772821	0.000114774	0.005608608	6.532447547	Uridine 5'-diphosphoglucuronic acid (UDP-D-glucuronate)	8.059	579.02412	--	--	--	--	--	-	-	-	-
M339T309_NEG	461.4383469	494.3010026	506.3032148	1606.911215	2280.468146	2581.853644	487.3475214	2156.411002	2.145609363	0.004435875	0.040265241	0.425870351	Fructose 2,6-diphosphate	5.154	339.02214	Organic oxygen compounds	Organooxygen compounds	Carbohydrates and carbohydrate conjugates	79082-92-1	HMDB0001047	C00665	ko01100//Metabolic pathways;ko05230//Central carbon metabolism in cancer;ko04152//AMPK signaling pathway;ko04922//Glucagon signaling pathway;ko00051//Fructose and mannose metabolism	Cancer: overview;Carbohydrate metabolism;Endocrine system;Global and overview maps;Signal transduction	Environmental Information Processing;Human Diseases;Metabolism;Organismal Systems
M384T473_NEG	492.6354999	538.016788	355.2793572	2579.163535	1712.376003	1769.076138	461.977215	2020.205226	2.128608255	0.005463818	0.045405416	0.40961848	N4-phthalylsulfathiazole	7.892	384.02862	--	--	--	--	--	-	-	-	-
M400T439_NEG	277.9203954	298.8293113	264.5905156	1182.233677	1324.040524	1165.614664	280.4467408	1223.962955	2.125761172	5.12E-05	0.003784396	0.328106243	Oxacillin	7.32	400.08601	Organic acids and derivatives	Carboxylic acids and derivatives	Amino acids, peptides, and analogues	66-79-5	HMDB0014851	-	-	-	-
M396T285_NEG	576.4737246	763.3357994	397.9618068	2500.137624	2612.00966	2459.64516	579.2571103	2523.930814	2.123396611	7.15E-05	0.004516321	0.470962969	2-methoxy-3,5-dimethyl-6-[(4z)-4-[(e)-2-methyl-3-(4-nitrophenyl)prop-2-enylidene]oxolan-2-yl]pyran-4-one	4.756	396.14665	--	--	--	--	--	-	-	-	-
M541T106_NEG	4157.228677	6404.278934	948.7835176	14178.76724	19393.15973	16501.88393	3836.76371	16691.2703	2.121131933	0.004182744	0.038827464	1.181467879	7-deacetoxy-7-oxokhivorin	1.767	541.22076	--	--	--	--	--	-	-	-	-
M337T453_NEG	38808.42248	49971.7772	32014.73	167476.365	168316.3301	181290.5013	40264.97656	172361.0655	2.097836523	4.35E-05	0.003447501	3.886429527	5'-phosphoribosyl-5-amino-4-imidazolecarboxamide (aicar)	7.542	337.07928	--	--	--	--	--	C04677	ko01100//Metabolic pathways;ko01110//Biosynthesis of secondary metabolites;ko01060//Biosynthesis of plant secondary metabolites;ko00230//Purine metabolism;ko01065//Biosynthesis of alkaloids derived from histidine and purine;ko04152//AMPK signaling pathway;ko00340//Histidine metabolism	Amino acid metabolism;Chemical structure transformation maps;Global and overview maps;Nucleotide metabolism;Signal transduction	Environmental Information Processing;Metabolism
M115T416_NEG	12692.40257	23788.72973	13769.31153	64357.40213	85562.66922	62500.3718	16750.14794	70806.81438	2.079714373	0.002739796	0.029811532	2.442747269	Vitamin c	6.936	115.00356	Organoheterocyclic compounds	Dihydrofurans	Furanones	50-81-7	HMDB0000044	C00072	ko01100//Metabolic pathways;ko01110//Biosynthesis of secondary metabolites;ko01120//Microbial metabolism in diverse environments;ko04977//Vitamin digestion and absorption;ko00480//Glutathione metabolism;ko00053//Ascorbate and aldarate metabolism;ko04066//HIF-1 signaling pathway	Carbohydrate metabolism;Digestive system;Global and overview maps;Metabolism of other amino acids;Signal transduction	Environmental Information Processing;Metabolism;Organismal Systems
M357T279_NEG	502.4327977	796.4683267	587.3282016	2258.59884	3426.726776	2212.241321	628.7431087	2632.522312	2.065903172	0.007898433	0.05691332	0.462393436	Cannabidiolic acid	4.652	357.20014	Benzenoids	Benzene and substituted derivatives	Benzoic acids and derivatives	-	HMDB0249587	C10784	ko01100//Metabolic pathways;ko01110//Biosynthesis of secondary metabolites	Global and overview maps	Metabolism
M605T126_NEG	3854.166701	3626.588051	3995.253452	15382.89071	16390.12781	16185.53719	3825.336068	15986.18523	2.063167307	3.07E-06	0.000988167	1.180429168	3-o-p-hydroxybenzoyl ceanothic acid	2.098	605.33305	--	--	--	--	--	-	-	-	-
M337T481_NEG	1178.042423	1084.952574	1104.041075	4823.6759	4274.636312	4944.972997	1122.345357	4681.09507	2.060329389	6.87E-05	0.004465335	0.636751782	N-(phosphonomethyl)glycine	8.023	336.99598	Organic acids and derivatives	Carboxylic acids and derivatives	Amino acids, peptides, and analogues	-	HMDB0252891	-	-	-	-
M296T402_2_NEG	10000.81874	15081.67124	8877.019433	44368.65931	46861.04146	46804.8236	11319.83647	46011.50812	2.023141628	7.54E-05	0.004615965	1.991770847	Albendazole sulfone	6.693	296.04889	Organoheterocyclic compounds	Benzimidazoles	2-benzimidazolylcarbamic acid esters	-	HMDB0060561	-	-	-	-
M426T470_NEG	30768.98001	41834.61834	50565.04524	164403.5031	181246.8929	150396.1408	41056.21453	165348.8456	2.009840454	0.000302495	0.009051415	3.759437157	Adenosine 5'-diphosphate	7.828	426.01766	Nucleosides, nucleotides, and analogues	Purine nucleotides	Purine ribonucleotides	58-64-0	HMDB0001341	C00008	ko01100//Metabolic pathways;ko01110//Biosynthesis of secondary metabolites;ko00230//Purine metabolism;ko04080//Neuroactive ligand-receptor interaction;ko04742//Taste transduction;ko04152//AMPK signaling pathway;ko05012//Parkinson disease;ko04611//Platelet activation;ko04924//Renin secretion;ko00190//Oxidative phosphorylation;ko04068//FoxO signaling pathway;ko04142//Lysosome;ko05014//Amyotrophic l…	Endocrine system;Energy metabolism;Global and overview maps;Immune system;Neurodegenerative disease;Nucleotide metabolism;Sensory system;Signal transduction;Signaling molecules and interaction;Transport and catabolism	Cellular Processes;Environmental Information Processing;Human Diseases;Metabolism;Organismal Systems
M254T453_NEG	1507.926977	2724.773177	1540.753148	8550.278304	9888.326479	4666.809706	1924.484434	7701.804829	2.000724562	0.023280508	0.111695238	0.762037909	Methyl 2-[(2,3-dihydroxybenzoyl)amino]-3-hydroxypropanoate	7.546	254.07606	--	--	--	--	--	-	-	-	-
M353T406_NEG	893.9392083	1521.787463	770.9160246	3559.338096	4793.432772	4313.530323	1062.214232	4222.100397	1.99088612	0.001792217	0.023268302	0.592969995	Xipamide	6.768	353.03274	Benzenoids	Benzene and substituted derivatives	Anilides	-	HMDB0259933	-	-	-	-
M336T437_NEG	632.0977407	749.171311	738.1087628	2820.14549	2607.348126	2802.792492	706.4592715	2743.428703	1.957301789	1.26E-05	0.001804163	0.483525941	Famotidine	7.28	336.04718	Organoheterocyclic compounds	Azoles	Thiazoles	76824-35-6	HMDB0001919	-	-	-	-
M460T402_NEG	2320.868862	2775.653879	1181.37304	7922.597451	9196.728392	7218.895492	2092.631927	8112.740445	1.954870754	0.001295497	0.019322139	0.817846681	Lactofen	6.692	460.05331	Benzenoids	Benzene and substituted derivatives	Diphenylethers	-	HMDB0253946	-	-	-	-
M398T285_NEG	2336.553681	4883.411334	2138.629156	11543.78502	12944.19689	11586.40455	3119.53139	12024.79549	1.946611126	0.000866325	0.015581184	1.002264084	Colchicine	4.748	398.16253	Hydrocarbon derivatives	Tropones	HASH(0x1f29aa8)	64-86-8	HMDB0015466	C07592	ko01110//Biosynthesis of secondary metabolites;ko01063//Biosynthesis of alkaloids derived from shikimate pathway	Chemical structure transformation maps;Global and overview maps	Metabolism
M194T414_NEG	4934.026264	5978.756152	2936.079178	15371.7363	19067.48668	18435.88827	4616.287198	17625.03709	1.932821405	0.000851675	0.015399611	1.206688911	2-hydroxylamino-4,6-dinitrotoluene	6.896	194.00346	Benzenoids	Benzene and substituted derivatives	Toluenes	-	HMDB0304072	C16393	ko01120//Microbial metabolism in diverse environments	Global and overview maps	Metabolism
M218T286_NEG	201612.3856	374523.9437	149497.615	910472.7109	935927.7361	911887.2946	241877.9814	919429.2472	1.926459115	0.000586545	0.012632206	8.754427023	Pantothenate	4.762	218.10359	Organic acids and derivatives	Carboxylic acids and derivatives	Amino acids, peptides, and analogues	-	HMDB0250782	C00864	ko01100//Metabolic pathways;ko01110//Biosynthesis of secondary metabolites;ko04977//Vitamin digestion and absorption;ko00410//beta-Alanine metabolism;ko00770//Pantothenate and CoA biosynthesis	Digestive system;Global and overview maps;Metabolism of cofactors and vitamins;Metabolism of other amino acids	Metabolism;Organismal Systems
M583T107_NEG	3936.665954	1616.401599	3406.141573	10776.54359	10810.96486	12372.86925	2986.403042	11320.1259	1.922409215	0.00068576	0.01355981	0.963420185	Ouabain	1.775	583.26933	Lipids and lipid-like molecules	Steroids and steroid derivatives	Steroid lactones	-	HMDB0247956	C01443	ko04976//Bile secretion	Digestive system	Organismal Systems
M623T483_NEG	225.4931451	385.319542	227.8703236	934.5996344	814.6666207	1417.52066	279.5610036	1055.595638	1.916822259	0.01549477	0.086076379	0.283708677	Forsythoside a	8.054	622.9843	--	--	--	--	--	-	-	-	-
M399T405_NEG	15607.7216	20503.47243	9793.3817	58553.10907	57964.57377	54681.6311	15301.52525	57066.43798	1.898967048	0.000230247	0.007968274	2.176104311	Acetic acid, 2-(4-chloro-2-methylphenoxy)-	6.757	399.03249	--	--	--	--	--	-	-	-	-
M316T427_NEG	1287.090174	1933.285909	1320.802923	5714.542754	5737.296868	5406.546478	1513.726335	5619.462033	1.892327618	6.36E-05	0.004316376	0.68570823	Corilagin	7.118	316.04949	Phenylpropanoids and polyketides	Tannins	Hydrolyzable tannins	23094-69-1	HMDB0031457	-	-	-	-
M360T470_NEG	1159.928259	1758.572409	1288.23052	5149.23854	5422.485714	4866.393402	1402.243729	5146.039219	1.875725321	0.000103008	0.005348548	0.654334847	Oxyfluorfen	7.829	360.04471	Benzenoids	Benzene and substituted derivatives	Diphenylethers	-	HMDB0256013	-	-	-	-
M517T109_NEG	1055.928639	5964.407799	5152.434564	16007.34631	15938.89564	12577.61224	4057.590334	14841.28473	1.870920865	0.004704769	0.041481095	1.09103678	Gossypol	1.823	517.28126	Lipids and lipid-like molecules	Prenol lipids	Sesquiterpenoids	90141-22-3	HMDB0040723	C07667	ko01110//Biosynthesis of secondary metabolites;ko01062//Biosynthesis of terpenoids and steroids	Chemical structure transformation maps;Global and overview maps	Metabolism
M422T490_NEG	3694.514846	4552.641721	3192.812571	12625.27379	13975.88547	14802.49665	3813.323046	13801.21863	1.855675002	0.000182377	0.007295171	1.065648669	Phenylethyl glucosinolate	8.163	422.08282	--	--	--	--	--	C08417	ko01110//Biosynthesis of secondary metabolites;ko01210//2-Oxocarboxylic acid metabolism	Global and overview maps	Metabolism
M483T181_2_NEG	2379.757657	2884.728622	3682.812153	8954.545095	11659.91679	11632.88323	2982.43281	10749.11504	1.849656348	0.001341425	0.019784923	0.932299824	1-palmitoyl-2-hydroxy-sn-glycero-3-phospho-(1'-rac-glycerol)	3.015	483.26638	--	--	--	--	--	-	-	-	-
M244T116_NEG	101301.3713	143734.6106	53393.25226	367692.713	328323.8265	367733.4743	99476.41138	354583.3379	1.833698377	0.00094728	0.016279487	5.345832053	Val-Gln	1.941	244.13576	Organic acids and derivatives	Carboxylic acids and derivatives	Amino acids, peptides, and analogues	42854-54-6	HMDB0029125	-	-	-	-
M173T449_NEG	5542.700817	6668.783669	4747.789159	19664.815	20855.9862	19753.22713	5653.091215	20091.34277	1.829462107	2.85E-05	0.002753608	1.285082157	Cis-aconitate	7.483	173.00865	Organic acids and derivatives	Carboxylic acids and derivatives	Tricarboxylic acids and derivatives	585-84-2	HMDB0000072	C00417	ko01100//Metabolic pathways;ko01110//Biosynthesis of secondary metabolites;ko01120//Microbial metabolism in diverse environments;ko01060//Biosynthesis of plant secondary metabolites;ko01061//Biosynthesis of phenylpropanoids;ko01070//Biosynthesis of plant hormones;ko01063//Biosynthesis of alkaloids derived from shikimate pathway;ko01065//Biosynthesis of alkaloids derived from histidine and purine;…	Carbohydrate metabolism;Chemical structure transformation maps;Global and overview maps	Metabolism
M375T310_NEG	725.5223068	766.6114437	801.306804	2330.791282	2793.899954	2901.030741	764.4801848	2675.240659	1.807117666	0.000411633	0.010599699	0.464780314	3',4',5,7-tetrahydroxy-3,6,8-trimethoxyflavone	5.16	375.08276	--	--	--	--	--	-	-	-	-
M344T279_NEG	3560.411302	6489.9574	3858.460588	15664.49168	17597.53457	14818.2468	4636.27643	16026.75768	1.789444096	0.000785263	0.014792041	1.134150215	Omeprazole	4.642	344.13155	Organoheterocyclic compounds	Benzimidazoles	Sulfinylbenzimidazoles	73590-58-6	HMDB0001913	-	-	-	-
M230T115_NEG	5693.138834	12177.06245	5069.496177	25168.17495	24814.26572	28858.81172	7646.565819	26280.41746	1.781104329	0.002049351	0.025197698	1.441844857	N-cyano-n'-(1,1-dimethylpropyl)-n'-3-pyridinyl-guanidine	1.91	230.12075	--	--	--	--	--	-	-	-	-
M402T488_NEG	4499.646353	5485.052453	3741.449411	16828.62141	15233.08568	14660.73925	4575.382739	15574.14878	1.767188976	0.000180316	0.007260187	1.11791669	Cytidine 5'-diphosphate	8.136	402.00681	Nucleosides, nucleotides, and analogues	Pyrimidine nucleotides	Pyrimidine ribonucleotides	63-38-7	HMDB0001546	C00112	ko01100//Metabolic pathways;ko00240//Pyrimidine metabolism	Global and overview maps;Nucleotide metabolism	Metabolism
M401T377_NEG	276.7290016	10303.84657	2020.612645	12401.88198	17857.76511	12519.34418	4200.396073	14259.66375	1.763342686	0.048258416	0.17941041	0.984282006	Nobiletin	6.29	401.12546	Phenylpropanoids and polyketides	Flavonoids	O-methylated flavonoids	478-01-3	HMDB0029540	-	-	-	-
M561T117_NEG	4769.343814	6644.031171	7021.774531	17919.35061	25378.42914	19232.42695	6145.049839	20843.40223	1.762094169	0.003612842	0.035204382	1.269827783	Mgmg 18:2	1.954	561.30678	--	--	--	--	--	-	-	-	-
M684T118_NEG	21169.41734	15391.83	16155.24213	68717.40845	51711.39498	55324.69165	17572.16316	58584.49836	1.737227173	0.001705657	0.02255624	2.125998316	Pepstatin a	1.961	684.45591	--	--	--	--	--	-	-	-	-
M146T286_NEG	5326.335888	8090.763009	3914.522919	18350.3319	20617.25441	18618.85502	5777.207272	19195.48044	1.732322509	0.000698939	0.013720109	1.229482342	Albizziin	4.762	146.08179	--	--	--	--	--	-	-	-	-
M442T316_NEG	390.5551998	905.2161276	507.610937	2018.563392	1843.647455	2127.632681	601.1274215	1996.614509	1.731813078	0.001380066	0.020027242	0.396509499	Platencin	5.26	442.18841	--	--	--	--	--	-	-	-	-
M338T116_1_NEG	11721.01615	21190.86848	11643.31646	43289.64985	40340.95115	62626.86097	14851.7337	48752.48732	1.714844474	0.011534095	0.071752295	1.891668638	Methylergonovine	1.925	338.17639	Alkaloids and derivatives	Ergoline and derivatives	Lysergic acids and derivatives	113-42-8	HMDB0014497	C00884	ko01100//Metabolic pathways;ko00330//Arginine and proline metabolism	Amino acid metabolism;Global and overview maps	Metabolism
M365T406_NEG	1123.511403	3627.320418	704.8350113	6601.442573	5606.707134	5580.224174	1818.555611	5929.45796	1.705107184	0.013393607	0.078555303	0.657889198	1-hydroxy-4-[(2s,3r,4s,5s,6r)-3,4,5-trihydroxy-6-(hydroxymethyl)oxan-2-yl]oxynaphthalene-2-carboxylic acid	6.766	365.10182	--	--	--	--	--	-	-	-	-
M252T280_NEG	1195.073427	1305.042304	1118.013519	3797.233822	4349.53921	3643.913577	1206.043083	3930.22887	1.704331882	0.000249042	0.008254404	0.555525981	N-[1-(4-methoxy-6-oxopyran-2-yl)-2-methylbutyl]acetamide	4.66	252.14359	--	--	--	--	--	-	-	-	-
M111T91_NEG	25704.27851	34380.74459	23378.91192	90806.51667	88180.65973	88163.25724	27821.31167	89050.14455	1.678427514	6.00E-05	0.004159413	2.646769378	Uracil	1.508	111.01985	Organoheterocyclic compounds	Diazines	Pyrimidines and pyrimidine derivatives	66-22-8	HMDB0000300	C00106	ko01100//Metabolic pathways;ko00240//Pyrimidine metabolism;ko00410//beta-Alanine metabolism;ko00770//Pantothenate and CoA biosynthesis	Global and overview maps;Metabolism of cofactors and vitamins;Metabolism of other amino acids;Nucleotide metabolism	Metabolism
M305T224_NEG	1243.157273	2355.707934	2226.760269	7545.028803	6272.391207	4811.291721	1941.875159	6209.570577	1.677043048	0.007832803	0.056682001	0.677431107	Genistein	3.735	305.04538	Phenylpropanoids and polyketides	Isoflavonoids	Isoflav-2-enes	446-72-0	HMDB0003217	C06563	ko01100//Metabolic pathways;ko01110//Biosynthesis of secondary metabolites;ko01061//Biosynthesis of phenylpropanoids	Chemical structure transformation maps;Global and overview maps	Metabolism
M481T396_1_NEG	1960.271863	2835.797952	1427.091887	7183.14469	6559.849326	6093.143281	2074.387234	6612.045766	1.672411478	0.000936053	0.016127542	0.713529306	Silybin	6.596	481.00172	Lignans, neolignans and related compounds	Flavonolignans	HASH(0x2823708)	25166-14-7	HMDB0040513	-	-	-	-
M295T271_NEG	1023.467706	1140.473181	883.7473615	3108.211248	3258.923398	3174.203517	1015.896083	3180.446054	1.646476281	1.48E-05	0.001988302	0.49769041	Mevalonic acid	4.525	295.137	Lipids and lipid-like molecules	Fatty Acyls	Fatty acids and conjugates	17817-88-8	HMDB0000227	C00418	ko01100//Metabolic pathways;ko01110//Biosynthesis of secondary metabolites;ko01060//Biosynthesis of plant secondary metabolites;ko01070//Biosynthesis of plant hormones;ko01062//Biosynthesis of terpenoids and steroids;ko00900//Terpenoid backbone biosynthesis	Chemical structure transformation maps;Global and overview maps;Metabolism of terpenoids and polyketides	Metabolism
M253T327_NEG	2143.161148	5314.411542	2183.148207	11345.92156	11835.33505	6710.637038	3213.573632	9963.964549	1.63254136	0.025424571	0.118370852	0.824018857	Chalepensin	5.45	253.09104	--	--	--	--	--	-	-	-	-
M330T285_NEG	739.400675	535.6078394	757.6490243	2042.984823	2217.949894	1893.772769	677.5525129	2051.569162	1.59832312	0.000307307	0.009154917	0.393393847	Phenol, 4-[4-(4-fluorophenyl)-5-(4-pyridinyl)-1h-imidazol-2-yl]-	4.758	330.11341	--	--	--	--	--	-	-	-	-
M169T481_NEG	3208.568784	2934.421692	2439.571334	12300.36366	7234.148709	6451.440019	2860.853937	8661.984128	1.598251687	0.034815384	0.145008106	0.747756648	Dihydroxyacetone phosphate	8.023	168.98976	Organic oxygen compounds	Organooxygen compounds	Carbohydrates and carbohydrate conjugates	1957-4-5	HMDB0001473	C00111	ko01100//Metabolic pathways;ko01110//Biosynthesis of secondary metabolites;ko01120//Microbial metabolism in diverse environments;ko01230//Biosynthesis of amino acids;ko01200//Carbon metabolism;ko00564//Glycerophospholipid metabolism;ko00760//Nicotinate and nicotinamide metabolism;ko00010//Glycolysis / Gluconeogenesis;ko00040//Pentose and glucuronate interconversions;ko00052//Galactose metabolism;…	Carbohydrate metabolism;Global and overview maps;Lipid metabolism;Metabolism of cofactors and vitamins	Metabolism
M262T316_NEG	601.9681958	715.091076	382.5881008	1550.949213	1810.692623	1783.542751	566.5491242	1715.061529	1.597987376	0.000847471	0.015344097	0.358523527	Girinimbine	5.26	262.12835	Organoheterocyclic compounds	Indoles and derivatives	Carbazoles	23095-44-5	HMDB0030241	-	-	-	-
M316T396_NEG	57078.57763	71574.46448	48435.22177	193529.7199	152374.9839	188126.7149	59029.4213	178010.4729	1.592456018	0.001224366	0.018796319	3.646953134	Piperlongumine	6.606	316.11389	Phenylpropanoids and polyketides	Cinnamic acids and derivatives	HASH(0x27e6f38)	20069-09-4	HMDB0030341	-	-	-	-
M398T396_2_NEG	16679.73531	21864.99864	13559.73777	58010.04718	44513.09259	54389.00659	17368.15724	52304.04879	1.590477935	0.00175558	0.022925075	1.970711032	Coralyne chloride	6.598	398.11481	--	--	--	--	--	-	-	-	-
M480T396_NEG	9242.178171	12714.19878	7585.538676	32389.63535	26688.5524	29711.80408	9847.30521	29596.66394	1.587633689	0.000905452	0.01584248	1.489551684	Entacapone 3-.beta.-d-glucuronide	6.596	480.11755	--	--	--	--	--	-	-	-	-
M242T396_NEG	56596.01246	69991.49945	47917.89676	188577.8104	145162.6152	183585.0614	58168.46956	172441.829	1.567800518	0.001652386	0.022222797	3.565297392	Cytidine	6.606	242.07823	Nucleosides, nucleotides, and analogues	Pyrimidine nucleosides	HASH(0x592c520)	65-46-3	HMDB0000089	C00475	ko01100//Metabolic pathways;ko02010//ABC transporters;ko00240//Pyrimidine metabolism	Global and overview maps;Membrane transport;Nucleotide metabolism	Environmental Information Processing;Metabolism
M318T402_NEG	6710.747958	8503.150133	5630.562777	20296.3626	20480.13817	20976.92857	6948.153623	20584.47645	1.566855198	9.33E-05	0.005049872	1.247467	O-(desmorpholinopropyl)gefitinib	6.693	318.03073	--	--	--	--	--	-	-	-	-
M324T396_NEG	985.7599933	1446.463155	513.8651528	3059.197548	2291.738624	3372.026667	982.0294336	2907.65428	1.566017572	0.010054431	0.066173322	0.45091075	N-glycolylneuraminic acid	6.606	324.07973	Organic oxygen compounds	Organooxygen compounds	Carbohydrates and carbohydrate conjugates	-	HMDB0242723	C03410	ko00520//Amino sugar and nucleotide sugar metabolism	Carbohydrate metabolism	Metabolism
M356T109_NEG	34170.20446	56239.34876	41287.59308	146003.6054	100730.3397	143138.0513	43899.04877	129957.3321	1.565776449	0.005795386	0.047303919	3.057769972	Lxa4-[19,19,20,20,20-d5]	1.812	356.25907	--	--	--	--	--	-	-	-	-
M565T451_NEG	78043.35887	106568.6298	65526.20245	248448.9068	241267.4465	249865.7999	83379.39702	246527.3844	1.563985067	0.00019475	0.00746174	4.309995526	Udp-galactose	7.523	565.04281	Nucleosides, nucleotides, and analogues	Pyrimidine nucleotides	Pyrimidine nucleotide sugars	1955-26-6	HMDB0012305	C00052	ko01100//Metabolic pathways;ko00520//Amino sugar and nucleotide sugar metabolism;ko00052//Galactose metabolism	Carbohydrate metabolism;Global and overview maps	Metabolism
M153T275_NEG	3104.518747	3596.202975	3248.817814	11014.12083	9947.014506	8178.442381	3316.513179	9713.192574	1.550278306	0.001593896	0.021783418	0.843450321	Sulfanilamide	4.576	153.01622	Benzenoids	Benzene and substituted derivatives	Benzenesulfonamides	63-74-1	HMDB0014404	-	-	-	-
M861T52_NEG	13874.35877	8870.762677	12969.53256	31284.0827	31805.36228	41272.52792	11904.88467	34787.3243	1.547008073	0.003115877	0.032268178	1.578517803	Pc(18:0/9-hode)	0.865	860.58657	--	--	--	--	--	-	-	-	-
M611T496_NEG	111588.3676	125783.6357	91953.43244	357468.4788	313820.3385	284233.601	109775.1452	318507.4728	1.536775778	0.000876497	0.015664835	4.833928011	Glutathione, oxidized	8.26	611.1412	Organic acids and derivatives	Carboxylic acids and derivatives	Amino acids, peptides, and analogues	15718-51-1	HMDB0011691	C00127	ko01100//Metabolic pathways;ko00480//Glutathione metabolism;ko04918//Thyroid hormone synthesis	Endocrine system;Global and overview maps;Metabolism of other amino acids	Metabolism;Organismal Systems
M255T330_1_NEG	28157.12896	57628.81552	17703.22277	95330.45617	104062.4745	100149.6499	34496.38909	99847.52684	1.533281338	0.005889242	0.047662387	2.662719409	Nsc 107654	5.502	254.96589	--	--	--	--	--	-	-	-	-
M327T51_NEG	16719.78619	19186.56147	19004.5337	53396.70972	53326.2198	51531.9776	18303.62712	52751.63571	1.527086262	4.26E-06	0.001073962	1.989921188	Cis-4,7,10,13,16,19-docosahexaenoic acid	0.843	327.22967	--	--	--	--	--	C06429	ko01040//Biosynthesis of unsaturated fatty acids	Lipid metabolism	Metabolism
M322T446_NEG	8935.320131	6230.133604	5315.761453	21865.85887	20843.4389	16214.52212	6827.07173	19641.27329	1.524549644	0.003341353	0.033851509	1.176202554	Cytidine 3'-monophosphate	7.428	322.04126	Organic oxygen compounds	Organooxygen compounds	Carbohydrates and carbohydrate conjugates	84-52-6	HMDB0240312	C05822	ko01100//Metabolic pathways;ko00240//Pyrimidine metabolism	Global and overview maps;Nucleotide metabolism	Metabolism
M577T484_2_NEG	373.857138	296.4375313	457.7374183	985.9721994	1127.119031	1116.520248	376.0106959	1076.537159	1.517552513	0.000421127	0.010766999	0.281078278	Hydrangenoside c	8.064	577.22044	--	--	--	--	--	-	-	-	-
M314T406_2_NEG	1560.083427	2748.585667	1256.149143	5281.034541	5216.017834	5401.056397	1854.939413	5299.369591	1.514448683	0.001681326	0.022381828	0.620536827	Pyroglu-trp	6.763	314.0939	--	--	--	--	--	-	-	-	-
M330T224_NEG	431.2085113	900.6443243	374.0124448	1670.903427	1777.272757	1414.811151	568.6217601	1620.995778	1.511339119	0.006080741	0.048750454	0.337907141	Alitame	3.739	330.14659	Organic acids and derivatives	Carboxylic acids and derivatives	Amino acids, peptides, and analogues	80863-62-3	HMDB0037324	-	-	-	-
M542T401_NEG	686.8952096	1540.508229	1167.62881	3188.093276	3227.967927	3224.261616	1131.677416	3213.44094	1.50565618	0.001091925	0.017494968	0.485985437	Benzoic acid, 3-[2-[2-chloro-4-[[3-(2,6-dichlorophenyl)-5-(1-methylethyl) -4-isoxazolyl]methoxy]phenyl]ethenyl]-	6.683	542.05418	--	--	--	--	--	-	-	-	-
M452T405_NEG	2249.940977	4240.926144	1821.661501	7929.162198	7825.08269	7785.916279	2770.842874	7846.720389	1.50176489	0.002444892	0.027975599	0.751018847	5-hydroxyrosiglitazone sulfate	6.747	452.07008	--	--	--	--	--	-	-	-	-
M165T283_NEG	1561.319922	2871.972395	3609.835976	7071.523027	9104.833519	6454.953244	2681.042764	7543.76993	1.492491446	0.00825899	0.05836094	0.723645745	Vanylglycol	4.713	165.03325	Benzenoids	Phenols	Methoxyphenols	534-82-7	HMDB0001490	C05594	ko01100//Metabolic pathways;ko00350//Tyrosine metabolism	Amino acid metabolism;Global and overview maps	Metabolism
M370T405_NEG	6108.72381	10559.23803	4487.481301	19264.7381	20303.52091	19867.94756	7051.814381	19812.06886	1.490313135	0.002269729	0.026810559	1.190442767	Berberine chloride	6.752	370.06872	--	--	--	--	--	-	-	-	-
M743T384_NEG	1907.086098	6446.6137	1799.257116	9661.307529	9526.960515	9267.092442	3384.318971	9485.120162	1.486800502	0.016506662	0.089551785	0.798772271	Nicotinic acid adenine dinucleotide phosphate	6.404	743.03535	--	--	--	--	--	C13051	ko04020//Calcium signaling pathway;ko04972//Pancreatic secretion	Digestive system;Signal transduction	Environmental Information Processing;Organismal Systems
M271T437_NEG	716.5493384	744.9338776	576.5714265	2452.233814	1351.513074	1821.013133	679.3515475	1874.920007	1.464598813	0.020831964	0.10392129	0.347316897	Naringenin	7.289	271.05543	Phenylpropanoids and polyketides	Flavonoids	Flavans	480-41-1	HMDB0002670	C00509	ko01100//Metabolic pathways;ko01110//Biosynthesis of secondary metabolites;ko01061//Biosynthesis of phenylpropanoids	Chemical structure transformation maps;Global and overview maps	Metabolism
M347T458_NEG	2322.976684	2558.430689	1992.019622	4630.823736	7119.149521	7110.264006	2291.142332	6286.745755	1.456246334	0.00908038	0.062089047	0.650002005	Inosine 5'-monophosphate	7.631	347.03657	Nucleosides, nucleotides, and analogues	Purine nucleotides	Purine ribonucleotides	131-99-7	HMDB0000175	C00130	ko01100//Metabolic pathways;ko01110//Biosynthesis of secondary metabolites;ko01060//Biosynthesis of plant secondary metabolites;ko00230//Purine metabolism;ko01070//Biosynthesis of plant hormones;ko01065//Biosynthesis of alkaloids derived from histidine and purine;ko04742//Taste transduction	Chemical structure transformation maps;Global and overview maps;Nucleotide metabolism;Sensory system	Metabolism;Organismal Systems
M399T396_1_NEG	3259.880484	4693.922335	2242.148857	9682.228596	8610.395688	9641.675347	3398.650558	9311.43321	1.454041209	0.001728148	0.022648456	0.811132357	Methyl 2-(3,5-dichloro-2-hydroxy-6-methoxy-4-methylbenzoyl)-3,5-dihydroxybenzoate	6.596	399.00058	--	--	--	--	--	-	-	-	-
M342T105_NEG	8104.224731	5460.508685	6948.217185	17959.01823	19978.22876	18137.23392	6837.6502	18691.49364	1.450809335	0.00029116	0.008914128	1.153365873	Benzoic acid, 2-[[(2z)-3-(3,4-dimethoxyphenyl)-1-oxo-2-propen-1-yl]amino]-3-hydroxy-	1.746	342.08432	--	--	--	--	--	-	-	-	-
M313T197_NEG	1928.979265	2107.28722	1685.735784	5784.562946	4894.907178	4915.46832	1907.33409	5198.312815	1.446485883	0.00048977	0.011709017	0.60900787	Clomipramine	3.286	313.15633	Organoheterocyclic compounds	Benzazepines	Dibenzazepines	303-49-1	HMDB0015372	-	-	-	-
M348T405_2_NEG	3180.091095	5560.691642	2637.972516	10605.89201	9914.123602	10453.50761	3792.918418	10324.50774	1.444692752	0.002094671	0.025553688	0.853067863	Ampicillin	6.752	348.08748	Organoheterocyclic compounds	Lactams	Beta lactams	69-53-4	HMDB0014559	-	-	-	-
M588T461_NEG	6040.893089	8089.467572	4946.502363	17191.77308	17930.54429	16061.72204	6358.954341	17061.34647	1.423870053	0.000560446	0.012365464	1.099065662	Gdp-l-fucose	7.678	588.06869	Nucleosides, nucleotides, and analogues	Purine nucleotides	Purine nucleotide sugars	15839-70-0	HMDB0001095	C00325	ko01100//Metabolic pathways;ko00520//Amino sugar and nucleotide sugar metabolism;ko00051//Fructose and mannose metabolism	Carbohydrate metabolism;Global and overview maps	Metabolism
M241T398_NEG	2526.604005	3486.426081	1990.461999	6952.034571	6632.072677	7826.387008	2667.830695	7136.831419	1.419616581	0.001379429	0.020027242	0.706711916	1,5-diphenylcarbohydrazide	6.638	240.99212	--	--	--	--	--	C06560	ko01120//Microbial metabolism in diverse environments	Global and overview maps	Metabolism
M146T406_2_NEG	349412.4979	460298.4837	303225.3276	999477.4972	996410.4538	966640.974	370978.7697	987509.6417	1.412458207	0.000207852	0.007787236	8.376425286	Glutamic acid	6.768	146.046	Organic acids and derivatives	Carboxylic acids and derivatives	Amino acids, peptides, and analogues	-	HMDB0060475	C00302	ko01100//Metabolic pathways;ko00460//Cyanoamino acid metabolism	Global and overview maps;Metabolism of other amino acids	Metabolism
M376T459_NEG	2864.443171	3356.604256	2477.29386	7682.347979	8027.248215	7351.326649	2899.447096	7686.974281	1.406638027	0.000117207	0.005639074	0.738318779	3-hydroxypropyl-glucosinolate	7.648	376.03877	--	--	--	--	--	-	-	-	-
M403T310_NEG	1401.858007	1819.740174	1460.051112	3898.783597	4084.111033	4309.715158	1560.549764	4097.536596	1.39270247	0.000136497	0.006236907	0.538456944	Gardenoside	5.167	403.10766	Lipids and lipid-like molecules	Prenol lipids	Terpene glycosides	-	HMDB0252642	-	-	-	-
M808T396_NEG	269.5151607	741.5266169	1751.1586	2568.498288	2564.607362	2076.958575	920.7334592	2403.354742	1.38419413	0.033589011	0.142099273	0.384788531	Acetyl coenzyme A (Acetyl-CoA)	6.596	808.12655	--	--	--	--	--	C00024	ko01100//Metabolic pathways;ko01110//Biosynthesis of secondary metabolites;ko01120//Microbial metabolism in diverse environments;ko01060//Biosynthesis of plant secondary metabolites;ko04976//Bile secretion;ko01061//Biosynthesis of phenylpropanoids;ko01070//Biosynthesis of plant hormones;ko01063//Biosynthesis of alkaloids derived from shikimate pathway;ko01200//Carbon metabolism;ko01065//Biosynthe…	Amino acid metabolism;Cancer: overview;Carbohydrate metabolism;Chemical structure transformation maps;Digestive system;Endocrine and metabolic disease;Endocrine system;Global and overview maps;Lipid metabolism;Metabolism of other amino acids;Metabolism of terpenoids and polyketides;Nervous system;Signal transduction;Xenobiotics biodegradation and metabolism	Environmental Information Processing;Human Diseases;Metabolism;Organismal Systems
M783T87_NEG	4746.24367	3477.109997	3087.063653	10906.26104	8207.624664	10292.12501	3770.139107	9802.003573	1.378458917	0.003251859	0.033218579	0.80808896	N-[3-hydroxy-1-{[3.4.5-trihydroxy-6-(hydroxymethyl)oxan-2-yl]oxy}octadec-4-en-2-yl]docosanamide	1.455	782.64344	--	--	--	--	--	-	-	-	-
M305T438_NEG	15991.08918	12925.40881	9688.622585	34890.93668	30770.88457	34653.39137	12868.37353	33438.40421	1.37767628	0.000804152	0.014898849	1.511227222	(-)-epigallocatechin	7.299	305.04174	--	--	--	--	--	C12136	ko01110//Biosynthesis of secondary metabolites	Global and overview maps	Metabolism
M259T398_NEG	13122.49875	18615.84204	9340.284349	36423.24679	36174.65982	33878.03859	13692.87505	35491.98173	1.374067735	0.001491947	0.021129404	1.559015397	Glucose 1-phosphate	6.641	259.00212	Organic oxygen compounds	Organooxygen compounds	Carbohydrates and carbohydrate conjugates	59-56-3	HMDB0001586	C00103	ko01100//Metabolic pathways;ko01110//Biosynthesis of secondary metabolites;ko01120//Microbial metabolism in diverse environments;ko01060//Biosynthesis of plant secondary metabolites;ko00520//Amino sugar and nucleotide sugar metabolism;ko04922//Glucagon signaling pathway;ko00010//Glycolysis / Gluconeogenesis;ko00040//Pentose and glucuronate interconversions;ko00052//Galactose metabolism;ko00500//S…	Carbohydrate metabolism;Chemical structure transformation maps;Endocrine system;Global and overview maps;Lipid metabolism;Metabolism of terpenoids and polyketides	Metabolism;Organismal Systems
M332T405_NEG	14609.04384	28109.83676	10685.06434	46680.47844	47099.00808	44480.35319	17801.31498	46086.61324	1.372363936	0.006097589	0.048827646	1.75162766	Fenoxaprop	6.757	332.03052	Benzenoids	Benzene and substituted derivatives	2-phenoxypropionic acids	-	HMDB0252210	-	-	-	-
M499T306_NEG	2042.768729	3743.524591	1709.177668	6584.030862	6317.390904	6478.342116	2498.490329	6459.921294	1.370459954	0.003357806	0.033952214	0.661407482	4,4'-sulfonylbisphenol	5.102	499.04533	--	--	--	--	--	-	-	-	-
M300T286_NEG	1587.098701	1634.952983	1193.426859	3617.698726	3958.335057	3676.683731	1471.826181	3750.905838	1.349631743	0.000200484	0.007616703	0.507686803	Morphine n-oxide	4.762	300.10385	Lipids and lipid-like molecules	Prenol lipids	Sesquiterpenoids	639-46-3	HMDB0029382	-	-	-	-
M563T396_1_NEG	1163.928359	1892.88854	841.8573343	3910.881922	2567.979218	3415.574655	1299.558078	3298.145265	1.343633833	0.016209385	0.08857856	0.454686511	Benzeneacetic acid, 4-chloro-.alpha.-(4-chlorophenyl)-	6.596	563.00513	--	--	--	--	--	-	-	-	-
M356T104_NEG	145129.125	175407.937	142404.9164	370722.1235	440503.601	361148.5894	154313.9928	390791.438	1.340529971	0.000957332	0.016296151	5.149644546	Adefovir monopivoxil	1.728	356.0994	--	--	--	--	--	-	-	-	-
M315T195_NEG	15202.77633	21325.02495	18859.88491	47558.58754	47403.63424	44752.48543	18462.56206	46571.56907	1.334846719	0.000148153	0.006482557	1.794698265	Coniferylalcohol-4-o-geranyl ether	3.255	315.17202	--	--	--	--	--	-	-	-	-
M331T413_NEG	1100.917978	1725.350637	979.7449525	2938.537407	3572.360646	3077.982015	1268.671189	3196.293356	1.333081621	0.003037479	0.031772551	0.461203914	Gibberellin a20	6.887	331.01056	Lipids and lipid-like molecules	Prenol lipids	Diterpenoids	-	HMDB0303457	C02035	ko01100//Metabolic pathways;ko01110//Biosynthesis of secondary metabolites	Global and overview maps	Metabolism
M358T401_NEG	1767.760729	4279.472021	841.7327964	5720.995176	5778.801345	5841.091914	2296.321849	5780.296145	1.331818547	0.027516701	0.125012891	0.591172875	1h-pyrrole-2,5-dione, 3-[(3-chloro-4-hydroxyphenyl)amino]-4-(2-nitrophenyl)-	6.676	358.02266	--	--	--	--	--	-	-	-	-
M174T403_2_NEG	175082.4	245798.5877	128238.0164	463977.3434	455498.231	460066.95	183039.6681	459847.5081	1.328999182	0.001274505	0.01919446	5.563815288	N-acetyl-l-aspartic acid	6.716	174.0405	Organic acids and derivatives	Carboxylic acids and derivatives	Amino acids, peptides, and analogues	997-55-7	HMDB0000812	C01042	ko01100//Metabolic pathways;ko00250//Alanine, aspartate and glutamate metabolism	Amino acid metabolism;Global and overview maps	Metabolism
M318T399_NEG	835.7527688	1493.668604	936.7562971	2920.827016	2723.109483	2561.476762	1088.72589	2735.137753	1.328972725	0.001997226	0.024759375	0.429205705	N-(phenylacetyl)-l-phenylalanine	6.65	318.07334	Organic acids and derivatives	Carboxylic acids and derivatives	Amino acids, peptides, and analogues	738-75-0	HMDB0002372	-	-	-	-
M102T406_2_NEG	41600.65558	58418.49171	42489.54452	119528.1959	118463.5282	117997.7845	47502.89727	118663.1695	1.32078481	0.000203302	0.007659237	2.850806325	Dimethylglycine	6.768	102.05595	Organic acids and derivatives	Carboxylic acids and derivatives	Amino acids, peptides, and analogues	1118-68-9	HMDB0000092	C01026	ko01100//Metabolic pathways;ko00260//Glycine, serine and threonine metabolism	Amino acid metabolism;Global and overview maps	Metabolism
M314T234_NEG	259.7550074	463.0929112	213.6536091	669.0675354	867.287449	793.4473055	312.1671759	776.6007633	1.314854278	0.008414747	0.059206428	0.223034731	Enrofloxacin	3.905	314.16963	Organoheterocyclic compounds	Quinolines and derivatives	Quinoline carboxylic acids	93106-60-6	HMDB0029861	-	-	-	-
M375T426_NEG	1692.074149	2273.086661	1541.124725	4522.899646	4561.531633	4589.970181	1835.428512	4558.13382	1.312326357	0.000262766	0.008502174	0.5566458	Marticin	7.097	375.05441	--	--	--	--	--	-	-	-	-
M735T106_NEG	13942.68035	14652.3675	11787.05068	32757.37837	35133.50161	32041.41847	13460.69951	33310.76615	1.307235152	9.82E-05	0.005126313	1.502125839	PS(16:0/16:0)	1.771	734.50083	Lipids and lipid-like molecules	Glycerophospholipids	Glycerophosphoserines	40290-42-4	HMDB0000614	-	-	-	-
M308T284_NEG	1845.408833	1656.426626	782.7226301	3775.288786	2927.543077	3880.324705	1428.18603	3527.718856	1.304551678	0.009191204	0.062467858	0.468348101	Gly-Tyr-Ala	4.732	308.1322	--	--	--	--	--	-	-	-	-
M253T52_NEG	44724.44109	54264.26818	55190.62052	107406.221	171711.4317	101433.7806	51393.10993	126850.4778	1.303482092	0.029442079	0.130387911	2.728742969	Cis-9-palmitoleic acid	0.864	253.21546	Lipids and lipid-like molecules	Fatty Acyls	Fatty acids and conjugates	373-49-9	HMDB0003229	C08362	ko01100//Metabolic pathways;ko00061//Fatty acid biosynthesis	Global and overview maps;Lipid metabolism	Metabolism
M358T406_2_NEG	865.3185482	1739.157547	586.3969976	2451.189628	2490.888403	2918.777637	1063.624364	2620.285223	1.30073513	0.014650169	0.083183682	0.403429192	Casticin	6.772	358.05645	Phenylpropanoids and polyketides	Flavonoids	O-methylated flavonoids	479-91-4	HMDB0030660	-	-	-	-
M587T451_NEG	11820.45563	16923.22363	10145.57952	30934.39327	32482.45765	31851.98355	12963.08626	31756.27815	1.292632601	0.000842398	0.0152727	1.455215628	Carboxyphosphamide	7.523	587.02409	Organic nitrogen compounds	Organonitrogen compounds	Nitrogen mustard compounds	-	HMDB0060449	C07646	ko00982//Drug metabolism - cytochrome P450	Xenobiotics biodegradation and metabolism	Metabolism
M240T285_NEG	1008.45403	1155.58392	1483.771694	2510.899891	3749.728553	2665.956841	1215.936548	2975.528428	1.291077955	0.013180717	0.077948929	0.428776161	1-deoxy-1-(methylamino)-d-galactitol	4.758	240.08424	--	--	--	--	--	-	-	-	-
M228T406_NEG	14001.69416	20800.24008	11228.31249	37697.68813	39110.37694	35481.3303	15343.41558	37429.79846	1.286567605	0.001890438	0.023985152	1.567835697	Flonicamid	6.759	228.04745	--	--	--	--	--	-	-	-	-
M463T499_NEG	2459.606634	3212.502136	2075.021789	5821.650378	6901.509954	6143.578103	2582.376853	6288.912812	1.284111082	0.001316664	0.019547621	0.643444936	Myricitrin	8.311	463.09535	Phenylpropanoids and polyketides	Flavonoids	Flavonoid glycosides	17912-87-7	HMDB0034360	-	-	-	-
M258T117_NEG	17128.7554	29468.51998	20333.09548	54045.20169	53611.29857	54366.98467	22310.12362	54007.82831	1.27547003	0.00102297	0.01685234	1.894300983	[1,1'-biphenyl]-2-carboxylic acid, 4'-[[(1-oxopentyl)phenylamino]methyl]-	1.943	258.15146	--	--	--	--	--	-	-	-	-
M291T470_NEG	2365.392531	1789.258936	1777.626976	4074.94514	4763.630672	5458.268673	1977.426148	4765.614828	1.269038539	0.003282502	0.033430602	0.549692039	D-ribulose 1,5-bisphosphate	7.826	290.9653	Organic oxygen compounds	Organooxygen compounds	Carbohydrates and carbohydrate conjugates	-	HMDB0244230	C01182	ko01100//Metabolic pathways;ko01110//Biosynthesis of secondary metabolites;ko01120//Microbial metabolism in diverse environments;ko01200//Carbon metabolism;ko00630//Glyoxylate and dicarboxylate metabolism	Carbohydrate metabolism;Global and overview maps	Metabolism
M736T152_NEG	26693.99326	18620.8821	24489.71116	62225.04529	49558.64489	56244.44031	23268.1955	56009.37683	1.267309046	0.001712789	0.022567136	1.898074268	Pe(16:1e/14,15-epete)	2.54	736.48597	--	--	--	--	--	-	-	-	-
M352T456_NEG	599.1883105	786.5883488	608.9925611	1624.046657	1463.467237	1682.223079	664.9230735	1589.912324	1.257687864	0.000491922	0.011709017	0.323902731	Pentoxazone	7.593	352.08967	--	--	--	--	--	-	-	-	-
M547T449_NEG	3278.009567	4022.217253	2630.101112	7551.861671	8211.874557	7900.732096	3310.109311	7888.156108	1.252809243	0.000503856	0.011709017	0.718740732	Cytidine 5'-diphosphocholine (CDP-choline)	7.483	547.11486	--	--	--	--	--	C00307	ko01100//Metabolic pathways;ko00564//Glycerophospholipid metabolism;ko05231//Choline metabolism in cancer	Cancer: overview;Global and overview maps;Lipid metabolism	Human Diseases;Metabolism
M199T55_2_NEG	314463.781	369246.8696	541612.2984	978800.3667	1013789.47	922493.877	408440.983	971694.5713	1.250375275	0.001552392	0.021662823	7.950155262	Dodecanoic acid	0.917	199.16973	Lipids and lipid-like molecules	Fatty Acyls	Fatty acids and conjugates	-	HMDB0303348	C02679	ko01100//Metabolic pathways;ko01110//Biosynthesis of secondary metabolites;ko00061//Fatty acid biosynthesis	Global and overview maps;Lipid metabolism	Metabolism
M748T102_NEG	2183875.749	2491715.359	1094750.089	4864888.858	5079711.354	3781047.362	1923447.066	4575215.858	1.250145685	0.010494038	0.06784506	16.63687004	1-palmitoyl-2-oleoyl-phosphatidylglycerol	1.703	747.51553	--	--	--	--	--	-	-	-	-
M391T384_NEG	7659.835291	14662.41841	5688.056737	23973.64504	23044.68759	19422.11904	9336.770147	22146.81722	1.246103908	0.01379532	0.080077985	1.15839517	Bisanhydrorutilantinone	6.397	391.06695	--	--	--	--	--	-	-	-	-
M434T109_NEG	15026.33687	20006.05659	9335.290664	32703.38451	37321.86611	35141.51239	14789.22804	35055.58767	1.245097671	0.003803768	0.036434821	1.48663594	Glucoraphenin	1.811	434.02151	Organic oxygen compounds	Organooxygen compounds	Carbohydrates and carbohydrate conjugates	-	HMDB0303665	-	-	-	-
M667T224_NEG	5929.919226	14738.29294	4056.669521	21083.07951	18596.12367	18902.948	8241.62723	19527.38373	1.244497553	0.028991126	0.129392345	1.063576433	Pectolinarin	3.735	667.18413	Phenylpropanoids and polyketides	Tannins	Hydrolyzable tannins	-	HMDB0256193	-	-	-	-
M435T323_NEG	1048.952548	2713.985796	1118.089511	3819.30485	4065.490606	3594.914603	1627.009285	3826.570019	1.233829314	0.017193157	0.092167044	0.479228077	Trypan blue	5.385	435.02636	Lipids and lipid-like molecules	Prenol lipids	Terpene glycosides	30915-09-4	HMDB0039411	-	-	-	-
M327T189_NEG	1999.380936	2368.165429	2657.00007	5821.006186	4547.208544	6133.217008	2341.515478	5500.477246	1.232114224	0.003737964	0.036085622	0.589349228	Trans-crocetin	3.145	327.17103	Lipids and lipid-like molecules	Prenol lipids	Diterpenoids	27876-94-4	HMDB0035098	C08588	ko01100//Metabolic pathways;ko01110//Biosynthesis of secondary metabolites	Global and overview maps	Metabolism
M287T112_NEG	146366.3329	141478.1383	54132.89663	183661.6368	337195.6328	280211.7814	113992.4559	267023.017	1.228025756	0.046918098	0.176327831	3.76340558	(3,6,9-trimethylidene-2-oxo-3a,4,5,6a,7,8,9a,9b-octahydroazuleno[4,5-b]furan-8-yl) acetate	1.87	287.1378	--	--	--	--	--	-	-	-	-
M724T119_NEG	32028.63904	16543.12676	37675.95522	75632.47513	69673.82231	56328.21127	28749.24034	67211.5029	1.225184329	0.010675151	0.068427211	2.000007858	Pe(15:1e/12-hete)	1.988	724.48665	--	--	--	--	--	-	-	-	-
M329T50_NEG	4017.545076	6695.770165	5064.333575	14332.48829	11894.40721	10522.49513	5259.216272	12249.79688	1.219838097	0.006783354	0.052187064	0.870344023	(z)-9,12,13-trihydroxyoctadec-15-enoic acid	0.826	329.24548	--	--	--	--	--	-	-	-	-
M227T384_NEG	30055.0768	63243.43843	22019.82681	84367.38629	95504.22629	87466.08017	38439.44735	89112.56425	1.213041262	0.017778904	0.094297914	2.290460771	Ile-Pro	6.395	227.06332	Organic acids and derivatives	Carboxylic acids and derivatives	Amino acids, peptides, and analogues	37462-92-3	HMDB0011174	C00526	ko01100//Metabolic pathways;ko02010//ABC transporters;ko00240//Pyrimidine metabolism	Global and overview maps;Membrane transport;Nucleotide metabolism	Environmental Information Processing;Metabolism
M846T184_NEG	415.6517796	856.5759087	1345.231066	2160.459178	1472.147526	2406.630832	872.4862516	2013.079179	1.206199615	0.042292007	0.16484827	0.333829177	Sm d40:1	3.068	845.66431	--	--	--	--	--	-	-	-	-
M583T111_NEG	5760.588066	9024.619207	4575.065775	15407.16025	12995.9191	16200.75728	6453.42435	14867.94555	1.20406851	0.006874902	0.052595447	0.952726733	Androstane-3,17-diol, (3.alpha.,5.alpha.,17.beta.)-	1.848	583.46695	--	--	--	--	--	-	-	-	-
M286T113_NEG	70166.32857	85963.01942	65488.33305	196039.9825	146498.9636	167546.8145	73872.56035	170028.5868	1.202666841	0.00354533	0.034944925	3.246314414	(4-oxido-2,3,5,6,7,8-hexahydro-1h-pyrrolizin-4-ium-1-yl)methyl 2,3-dihydroxy-3-methylpentanoate	1.887	286.18238	--	--	--	--	--	-	-	-	-
M633T496_NEG	4883.267676	5150.552116	4261.255226	10886.48928	10942.451	11037.71883	4765.025006	10955.55303	1.201106623	2.05E-05	0.00229608	0.841061921	(4s,5z,6s)-5-[2-[(e)-3-(4-hydroxy-3-methoxyphenyl)prop-2-enoyl]oxyethylidene]-4-(2-methoxy-2-oxoethyl)-6-[(2s,3r,4s,5s,6r)-3,4,5-trihydroxy-6-(hydroxymethyl)oxan-2-yl]oxy-4h-pyran-3-carboxylic acid	8.26	633.12012	--	--	--	--	--	-	-	-	-
M541T482_NEG	406.9644252	599.7645144	465.1413831	991.8269074	1046.584263	1337.287231	490.6234409	1125.232801	1.197535443	0.006405518	0.05050318	0.262320506	Punicalagin	8.028	541.02853	Hydrocarbons	Saturated hydrocarbons	Cycloalkanes	65995-63-3	HMDB0005795	-	-	-	-
M332T104_NEG	93631.79481	117978.6965	109721.6068	224196.6051	274624.2348	237575.5204	107110.6994	245465.4534	1.196417396	0.001156276	0.018058309	3.941836573	Fenoxaprop-p	1.733	332.05591	--	--	--	--	--	-	-	-	-
M254T495_NEG	798.3105593	1174.319766	959.8713839	2084.832056	2828.890353	1786.855913	977.5005698	2233.526107	1.19215367	0.018710715	0.09703688	0.358965719	Ganciclovir	8.252	254.07623	Organoheterocyclic compounds	Imidazopyrimidines	Purines and purine derivatives	82410-32-0	HMDB0015139	-	-	-	-
M355T178_NEG	9048.294831	11717.0239	12184.9715	26671.75801	25104.6667	23456.74937	10983.43007	25077.72469	1.191077786	0.000472261	0.011446826	1.266409687	16-phenyltetranorprostaglandin f2.alpha.	2.963	355.20251	--	--	--	--	--	-	-	-	-
M610T106_NEG	12774.71299	14555.54144	9359.364654	24477.85922	30003.84386	28688.0802	12229.87303	27723.26109	1.180687546	0.002364998	0.027432762	1.305717183	Dihydroergocristine	1.76	610.32195	Alkaloids and derivatives	Ergoline and derivatives	Lysergic acids and derivatives	-	HMDB0251309	-	-	-	-
M403T182_NEG	1052.570654	1177.909152	2153.363093	4127.793307	2410.159862	3383.339146	1461.280966	3307.097438	1.178331956	0.038355538	0.154622548	0.423898312	[(6e,10z)-10-(acetyloxymethyl)-6-formyl-3-methylidene-2-oxo-3a,4,5,8,9,11a-hexahydrocyclodeca[b]furan-4-yl] 2-methylbutanoate	3.041	403.18679	--	--	--	--	--	-	-	-	-
M266T405_NEG	3284.072778	4911.416459	2904.575383	8402.792096	8387.401051	8329.864028	3700.02154	8373.352392	1.178271672	0.001618328	0.021992994	0.723062927	Erdosteine thioacid	6.758	266.00241	--	--	--	--	--	-	-	-	-
M272T115_NEG	6739.117437	13358.63606	8734.769151	24544.86885	18387.29939	22088.21878	9610.840883	21673.46234	1.173195075	0.010462608	0.067674213	1.136511045	Arg-Val	1.911	272.16698	Organic acids and derivatives	Carboxylic acids and derivatives	Amino acids, peptides, and analogues	2896-20-0	HMDB0028722	-	-	-	-
M318T396_1_NEG	4622.422533	5170.778308	4198.993012	10782.59598	9797.032612	10968.06003	4664.064618	10515.89621	1.172912126	0.000219117	0.007817512	0.815261776	Trp-Asp	6.606	318.09268	Organic acids and derivatives	Carboxylic acids and derivatives	Amino acids, peptides, and analogues	-	HMDB0029079	-	-	-	-
M487T311_NEG	620.9741502	866.9323477	748.3172394	1708.191961	1628.148874	1677.318823	745.4079124	1671.219886	1.164799526	0.000244184	0.008174729	0.325544374	(-)-catechin gallate	5.188	487.06518	--	--	--	--	--	-	-	-	-
M168T406_NEG	274638.4722	392238.9782	244308.6127	687213.1651	682284.4393	669113.847	303728.6877	679537.1505	1.161769246	0.001165947	0.018146645	6.497521881	Butamifos	6.768	168.02765	--	--	--	--	--	-	-	-	-
M276T402_NEG	2681.732988	2962.804539	2514.079146	5736.413538	5739.635331	6674.135757	2719.538891	6050.061542	1.153587761	0.000597638	0.012719774	0.612711759	8-(p-chlorophenylthio)-cyclic-adenosinemonophosphate	6.701	276.02074	--	--	--	--	--	-	-	-	-
M247T468_NEG	1955.657562	2247.379936	1760.312034	4575.935428	4413.094706	4265.289156	1987.783178	4418.10643	1.152267773	0.000131376	0.00606437	0.526082089	Pyridoxamine 5'-phosphate	7.805	247.05562	Organoheterocyclic compounds	Pyridines and derivatives	Pyridoxamines	529-96-4	HMDB0001555	C00647	ko01100//Metabolic pathways;ko04977//Vitamin digestion and absorption;ko00750//Vitamin B6 metabolism	Digestive system;Global and overview maps;Metabolism of cofactors and vitamins	Metabolism;Organismal Systems
M273T220_NEG	21138.24707	23069.67675	17242.03034	52274.3691	39777.84682	43667.84565	20483.31805	45240.02052	1.14315015	0.003693901	0.035787972	1.642449404	4-hydroxy-8-methoxy-5-methyl-3-(3-methylbut-2-enyl)chromen-2-one	3.673	273.12574	--	--	--	--	--	-	-	-	-
M331T384_NEG	10248.15421	18692.38035	8186.982611	22585.25912	29316.76961	29907.52368	12375.83906	27269.8508	1.139780467	0.020090104	0.101727299	1.23590156	Laricitrin	6.397	331.04671	Phenylpropanoids and polyketides	Flavonoids	Flavones	53472-37-0	HMDB0126497	C12633	ko01110//Biosynthesis of secondary metabolites	Global and overview maps	Metabolism
M588T396_NEG	1531.343134	2166.538353	1600.454993	4025.539173	3559.511586	4042.101263	1766.11216	3875.717341	1.133886391	0.001181433	0.018277058	0.487406983	Guanosine 5'-diphospho-.beta.-l-fucose	6.605	588.05828	--	--	--	--	--	C00325	ko01100//Metabolic pathways;ko00520//Amino sugar and nucleotide sugar metabolism;ko00051//Fructose and mannose metabolism	Carbohydrate metabolism;Global and overview maps	Metabolism
M482T467_NEG	2155.519395	1717.388737	1694.547846	4021.580926	4606.97855	3462.770783	1855.818659	4030.44342	1.118882825	0.003896537	0.03693109	0.483875062	Karakin	7.782	482.09616	--	--	--	--	--	-	-	-	-
M167T231_NEG	1015.74379	1151.261582	1087.555512	2347.497619	2398.23119	2315.783902	1084.853628	2353.837571	1.117514366	1.02E-05	0.001690668	0.381894011	3,4-dihydroxyphenylacetic acid	3.85	167.04533	Benzenoids	Phenols	Benzenediols	102-32-9	HMDB0001336	C01161	ko01100//Metabolic pathways;ko01120//Microbial metabolism in diverse environments;ko01220//Degradation of aromatic compounds;ko00350//Tyrosine metabolism;ko04728//Dopaminergic synapse;ko05034//Alcoholism;ko05030//Cocaine addiction;ko05031//Amphetamine addiction	Amino acid metabolism;Global and overview maps;Nervous system;Substance dependence	Human Diseases;Metabolism;Organismal Systems
M706T491_NEG	616.8252304	788.4786829	590.7271036	1400.966354	1481.212923	1440.458683	665.3436723	1440.87932	1.11477787	0.000303856	0.009072092	0.297006815	Lnnt	8.187	706.23496	Organic oxygen compounds	Organooxygen compounds	Carbohydrates and carbohydrate conjugates	86594-19-6	HMDB0006567	-	-	-	-
M502T204_NEG	7859.745249	2424.912276	8744.679499	14839.45594	12920.79928	13364.58198	6343.112341	13708.27907	1.111784668	0.023229962	0.111603015	0.851351734	1-myristoyl-sn-glycero-3-phosphocholine	3.399	502.26439	Lipids and lipid-like molecules	Glycerophospholipids	Glycerophosphocholines	20559-16-4	HMDB0010379	-	-	-	-
M612T105_NEG	8176.557272	10017.14706	6480.205489	14230.10481	20051.11503	18874.89052	8224.636609	17718.70345	1.107249198	0.009791724	0.065231936	1.001017082	Indinavir	1.743	612.33697	Organic acids and derivatives	Carboxylic acids and derivatives	Amino acids, peptides, and analogues	150378-17-9	HMDB0014369	C07051	ko04976//Bile secretion;ko07218//HIV protease inhibitors	Digestive system;Target-based classification: Enzymes	Drug Development;Organismal Systems
M133T453_NEG	26983.523	30699.10453	22189.51233	57630.03444	55238.20037	58921.97063	26624.04662	57263.40181	1.104883513	0.000338433	0.0095076	1.861652509	L-Malic acid	7.552	133.01374	Organic acids and derivatives	Hydroxy acids and derivatives	Beta hydroxy acids and derivatives	97-67-6	HMDB0000156	C00149	ko01100//Metabolic pathways;ko01110//Biosynthesis of secondary metabolites;ko01120//Microbial metabolism in diverse environments;ko01060//Biosynthesis of plant secondary metabolites;ko01061//Biosynthesis of phenylpropanoids;ko01070//Biosynthesis of plant hormones;ko01063//Biosynthesis of alkaloids derived from shikimate pathway;ko01200//Carbon metabolism;ko01065//Biosynthesis of alkaloids derived…	Cancer: overview;Cancer: specific types;Carbohydrate metabolism;Chemical structure transformation maps;Endocrine system;Excretory system;Global and overview maps;Sensory system	Human Diseases;Metabolism;Organismal Systems
M157T330_2_NEG	626404.8072	1064215.986	453231.002	1390503.807	1702634.621	1513878.9	714617.265	1535672.443	1.103627849	0.015596705	0.08652397	9.235871542	Nonanoic acid	5.508	156.99122	Lipids and lipid-like molecules	Fatty Acyls	Fatty acids and conjugates	112-05-0	HMDB0000847	-	-	-	-
M476T305_NEG	3481.960383	5885.524028	2532.694479	8427.910482	8870.36299	8266.174387	3966.726296	8521.48262	1.103155606	0.0108893	0.069372482	0.69455226	8-methylthiooctyl glucosinolate	5.083	476.11075	Organic oxygen compounds	Organooxygen compounds	Carbohydrates and carbohydrate conjugates	-	HMDB0304248	C17254	ko01110//Biosynthesis of secondary metabolites;ko01210//2-Oxocarboxylic acid metabolism	Global and overview maps	Metabolism
M301T204_NEG	9479.57806	11363.57351	13421.28035	29176.84031	22567.2171	21510.50715	11421.47731	24418.18819	1.09620689	0.008073526	0.057645764	1.180845511	Nordihydroguaiaretic acid	3.402	301.1566	Lignans, neolignans and related compounds	Dibenzylbutane lignans	HASH(0x1721898)	27686-84-6	HMDB0014325	-	-	-	-
M356T107_NEG	29930.46283	54900.31445	34274.00523	74952.30012	85397.8368	91446.64606	39701.59417	83932.26099	1.080028507	0.008227352	0.05819819	2.186477468	Indomethacin	1.792	356.04546	Organoheterocyclic compounds	Indoles and derivatives	Benzoylindoles	53-86-1	HMDB0014473	-	-	-	-
M608T244_NEG	786.2126579	461.2235734	803.138172	1606.935105	1344.625345	1373.564254	683.5248011	1441.708235	1.076713638	0.005465436	0.045405416	0.284246118	Phosphatidylcholine lyso 20:1	4.062	608.38653	--	--	--	--	--	-	-	-	-
M516T202_NEG	2994.301593	2488.186787	2345.020495	5856.83418	6297.705462	4323.348108	2609.169625	5492.62925	1.073906176	0.010202373	0.06659609	0.547629761	1-pentadecanoyl-sn-glycero-3-phosphocholine	3.363	516.28033	--	--	--	--	--	-	-	-	-
M495T383_NEG	7454.483753	12770.60391	4809.693419	17650.34582	18009.0607	17034.47735	8344.927028	17564.62796	1.073701679	0.017396327	0.093034926	0.975432035	Lorazepam glucuronide	6.387	495.05066	Organic oxygen compounds	Organooxygen compounds	Carbohydrates and carbohydrate conjugates	32781-79-6	HMDB0041917	-	-	-	-
M201T276_NEG	1094.857732	1971.672242	1013.823047	3105.351453	2642.852007	2813.598854	1360.117674	2853.934105	1.069220549	0.011176849	0.070441234	0.398558747	Glabridin	4.594	201.0869	Phenylpropanoids and polyketides	Isoflavonoids	Pyranoisoflavonoids	59870-68-7	HMDB0034188	-	-	-	-
M710T117_NEG	28621.82758	24422.83918	28869.9048	67290.48412	55370.30643	47597.11437	27304.85718	56752.63497	1.055529766	0.007563725	0.055718614	1.767138289	Pe 34:4	1.955	710.46948	--	--	--	--	--	-	-	-	-
M561T499_NEG	2252.250045	2931.683543	1721.023291	4980.173542	5262.292523	4104.805544	2301.652293	4782.42387	1.055072099	0.00738345	0.054868773	0.514837232	2,8-bis(trifluoromethyl)quinolin-4-ol	8.321	561.07136	--	--	--	--	--	-	-	-	-
M523T480_NEG	1061.793054	771.1470961	911.2855398	1684.968543	2180.583222	1834.790248	914.7418966	1900.114004	1.054649346	0.004316065	0.039576118	0.32511015	Xanthosine 5'-triphosphate	8.006	522.9475	Nucleosides, nucleotides, and analogues	Purine nucleotides	Purine ribonucleotides	6253-56-1	HMDB0000293	C00700	ko01100//Metabolic pathways;ko00230//Purine metabolism	Global and overview maps;Nucleotide metabolism	Metabolism
M540T442_NEG	35855.59189	46785.83833	30921.21169	77830.15047	79128.11495	78316.58872	37854.21397	78424.95138	1.050858818	0.000992594	0.016487987	2.135165523	Cyclic adenosine diphosphate ribose	7.361	540.04798	--	--	--	--	--	C13050	ko04921//Oxytocin signaling pathway;ko04020//Calcium signaling pathway;ko04970//Salivary secretion;ko04972//Pancreatic secretion	Digestive system;Endocrine system;Signal transduction	Environmental Information Processing;Organismal Systems
M609T486_NEG	1252.675783	1577.244504	1369.911347	2917.470641	2600.360854	3110.347287	1399.943878	2876.059594	1.038724577	0.001114645	0.017715127	0.407681658	Chlorambucil	8.105	609.12338	Organic nitrogen compounds	Organonitrogen compounds	Nitrogen mustard compounds	305-03-3	HMDB0014436	-	-	-	-
M506T396_NEG	1492.774247	2308.090466	1611.252594	4196.951495	2899.410663	4013.092917	1804.039102	3703.151692	1.037523038	0.016559044	0.089692059	0.444414524	Sertraline carbamoyl glucuronide	6.606	506.05664	--	--	--	--	--	-	-	-	-
M739T152_NEG	171725.3904	142486.3674	141853.7284	299179.2584	342135.5551	294420.1172	152021.8287	311911.6436	1.036858915	0.000905104	0.01584248	4.210645517	2-arachidonoyl-1-palmitoyl-sn-glycero-3-phosphoethanolamine	2.53	738.50132	--	--	--	--	--	-	-	-	-
M386T421_NEG	2078.698982	2050.233854	1697.916585	3860.714934	4083.307551	3990.121357	1942.283141	3978.047948	1.034307137	0.000124405	0.005847244	0.480168853	2'-deoxycytidine 5'-diphosphate	7.009	386.02931	Organic oxygen compounds	Organic oxoanionic compounds	Organic pyrophosphates	800-73-7	HMDB0001245	C00705	ko01100//Metabolic pathways;ko00240//Pyrimidine metabolism	Global and overview maps;Nucleotide metabolism	Metabolism
M351T304_NEG	8943.990363	14917.04828	7416.048294	21537.20425	22612.97258	19872.62028	10425.69565	21340.93237	1.033479558	0.010789171	0.069059887	1.076278223	N4-acetylsulfadimethoxine	5.063	351.09854	--	--	--	--	--	-	-	-	-
M397T33_2_NEG	1758278.09	6252204.381	4473583.397	7550536.763	9868454.853	8068997.605	4161355.289	8495996.407	1.029729688	0.043157305	0.16715666	20.66775658	Mitragynine	0.549	397.22332	Benzenoids	Benzene and substituted derivatives	Phenylpropanes	6202-22-8	HMDB0041933	-	-	-	-
M322T287_NEG	2789.93451	4108.659108	2523.832819	6490.676346	6030.863787	6711.445038	3140.808813	6410.995057	1.02941217	0.003489045	0.034520359	0.600581025	Metazachlor esa	4.778	322.0741	--	--	--	--	--	-	-	-	-
M317T285_NEG	1347.822281	3261.102899	1565.528075	5014.559935	3502.735447	4025.866688	2058.151085	4181.054023	1.022517793	0.047284419	0.177300185	0.452230258	Ethanone, 1-[2-hydroxy-3-propyl-4-[4-(2h-tetrazol-5-yl)butoxy]phenyl]-	4.75	317.13781	--	--	--	--	--	-	-	-	-
M168T498_NEG	108093.7888	132646.0109	89156.14849	212535.0795	237963.9145	217895.1814	109965.3161	222798.0585	1.018688103	0.001580352	0.021783418	3.543446733	Pyridoxine	8.307	168.04252	Organoheterocyclic compounds	Pyridines and derivatives	Pyridoxines	58-56-0	HMDB0301760	C00314	ko01100//Metabolic pathways;ko01120//Microbial metabolism in diverse environments;ko00750//Vitamin B6 metabolism	Global and overview maps;Metabolism of cofactors and vitamins	Metabolism
M267T51_NEG	39209.31613	29805.93591	29347.36805	56172.60785	74195.88981	68185.1438	32787.54003	66184.54715	1.01334675	0.005731899	0.047012697	1.88246368	Methyl palmitoleate	0.853	267.23064	--	--	--	--	--	-	-	-	-
M300T110_NEG	18530.77446	23442.46427	11346.11964	44771.92758	32839.27765	29985.52065	17773.11946	35865.5753	1.012902853	0.034287687	0.143706315	1.323807206	Leu-Gly-Leu	1.834	300.1977	--	--	--	--	--	-	-	-	-
M361T452_NEG	1626.8036	1389.625671	1428.171072	3062.933643	3105.688615	2784.351879	1481.533448	2984.324712	1.01031332	0.000271832	0.008632895	0.410950477	Piperazine-n,n'-bis(2-hydroxypropanesulfonic acid)	7.53	361.0632	--	--	--	--	--	-	-	-	-
M301T385_NEG	3055.754217	4334.403066	2749.254815	5807.734875	7370.566361	6997.493101	3379.804033	6725.264779	0.99265147	0.007789202	0.056527693	0.599175328	Quercetin	6.416	300.98882	Phenylpropanoids and polyketides	Flavonoids	Flavones	117-39-5	HMDB0005794	C00389	ko01100//Metabolic pathways;ko01110//Biosynthesis of secondary metabolites;ko04152//AMPK signaling pathway	Global and overview maps;Signal transduction	Environmental Information Processing;Metabolism
M662T442_NEG	70659.87108	94808.52173	59634.14207	146136.5719	155210.431	145293.5172	75034.17829	148880.1734	0.988531838	0.002444388	0.027975599	2.859705556	.beta.-nicotinamide adenine dinucleotide(NAD)	7.361	662.09614	--	--	--	--	--	C00003	ko01100//Metabolic pathways;ko04977//Vitamin digestion and absorption;ko04152//AMPK signaling pathway;ko04925//Aldosterone synthesis and secretion;ko00760//Nicotinate and nicotinamide metabolism;ko00190//Oxidative phosphorylation;ko00730//Thiamine metabolism;ko04211//Longevity regulating pathway;ko04212//Longevity regulating pathway - worm;ko00983//Drug metabolism - other enzymes	Aging;Digestive system;Endocrine system;Energy metabolism;Global and overview maps;Metabolism of cofactors and vitamins;Signal transduction;Xenobiotics biodegradation and metabolism	Environmental Information Processing;Metabolism;Organismal Systems
M392T498_NEG	789.035545	574.118881	775.2923114	1647.166997	1475.655999	1117.652005	712.8155791	1413.491667	0.987662604	0.014811184	0.08371135	0.26749131	9-nitro-20(s)-camptothecin	8.307	392.0677	--	--	--	--	--	-	-	-	-
M259T235_NEG	1704.945746	2590.80407	2464.478098	5029.782273	4314.989181	4006.445786	2253.409304	4450.405747	0.981827488	0.005869938	0.047661392	0.49029752	1-(1-hydroxybutyl)-1,3,4,5,6,7-hexahydro-2-benzofuran-4,5,6,7-tetrol	3.916	259.11007	--	--	--	--	--	-	-	-	-
M277T321_NEG	2366.410461	4700.540141	1757.26015	6482.181947	5649.196605	5282.466344	2941.403584	5804.614965	0.980695626	0.041220074	0.162489508	0.526701193	3-amino-1-propanesulfonic acid	5.35	277.03033	Organic acids and derivatives	Organic sulfonic acids and derivatives	Organosulfonic acids and derivatives	-	HMDB0253211	-	-	-	-
M727T88_NEG	5006.305783	4397.809584	4024.035523	9755.147692	8073.185181	8643.593434	4476.050297	8823.975436	0.979202527	0.001594606	0.021783418	0.691963012	N-[3-hydroxy-1-{[3.4.5-trihydroxy-6-(hydroxymethyl)oxan-2-yl]oxy}octadec-4-en-2-yl]octadecanamide	1.474	726.58129	--	--	--	--	--	-	-	-	-
M659T499_NEG	1832.336373	2316.477339	1583.286288	3758.046047	4214.572294	3327.065534	1910.7	3766.561292	0.979146728	0.005171258	0.043850324	0.448367403	3',5'-cyclic inosine monophosphate	8.32	659.04868	--	--	--	--	--	-	-	-	-
M369T171_NEG	4442.594243	6203.160641	5619.476264	10427.78372	12247.23346	9376.553595	5421.743716	10683.85693	0.978603737	0.005927033	0.047744559	0.756673609	15(r)-17-phenyltrinorprostaglandin f2.alpha.	2.855	369.21787	--	--	--	--	--	-	-	-	-
M261T466_NEG	1910.449888	2647.458452	1530.420059	4045.766009	4225.876938	3720.619115	2029.442799	3997.420687	0.977985732	0.00542974	0.04519214	0.461933625	5-fluorouridine	7.764	261.07053	Nucleosides, nucleotides, and analogues	Pyrimidine nucleosides	HASH(0xae99a48)	-	HMDB0060396	C16633	ko00983//Drug metabolism - other enzymes	Xenobiotics biodegradation and metabolism	Metabolism
M287T213_NEG	6579.354276	7207.55661	5995.898178	16358.35405	9565.984532	12971.77983	6594.269688	12965.3728	0.975378894	0.032940551	0.140160076	0.78828784	Estriol	3.552	287.14099	Lipids and lipid-like molecules	Steroids and steroid derivatives	Estrane steroids	547-81-9	HMDB0000347	C05141	ko01100//Metabolic pathways;ko00140//Steroid hormone biosynthesis;ko07226//Progesterone, androgen and estrogen receptor agonists/antagonists	Global and overview maps;Lipid metabolism;Target-based classification: Nuclear receptors	Drug Development;Metabolism
M413T384_NEG	11535.58482	21524.72126	8970.221804	25748.16456	30328.80137	26248.69943	14010.17596	27441.88845	0.969904691	0.030502595	0.133712718	1.156420575	Beta-peltatin	6.404	413.04766	--	--	--	--	--	-	-	-	-
M371T168_NEG	2840.50583	3388.427106	3518.597899	7729.685526	5438.641524	5885.853512	3249.176945	6351.39352	0.966998847	0.013239843	0.078206923	0.570206794	5-trans-latanoprost acid	2.796	371.23403	--	--	--	--	--	-	-	-	-
M721T131_NEG	5503.945568	9064.754104	3231.811828	10723.74207	13127.96537	10932.866	5933.503833	11594.85781	0.966528932	0.038476965	0.154994224	0.739791736	Icarin	2.186	721.19102	--	--	--	--	--	-	-	-	-
M441T454_NEG	795.019588	724.340706	647.8105855	1312.371684	1414.474951	1496.914481	722.3902931	1407.920372	0.962715329	0.000551873	0.012281637	0.276861102	[(2s,3r)-2-(3,4-dihydroxyphenyl)-3,5-dihydroxy-3,4-dihydro-2h-chromen-7-yl] 3,4,5-trihydroxybenzoate	7.559	441.06304	--	--	--	--	--	-	-	-	-
M426T495_NEG	23094.91199	28222.19111	22310.36889	47287.85365	45290.89832	49959.63323	24542.49066	47512.79506	0.953034413	0.000559751	0.012365464	1.612776515	Adenosine 3',5'-diphosphate (PAP)	8.254	426.01828	--	--	--	--	--	-	-	-	-
M443T353_NEG	1880.346808	3571.795914	1586.776513	5074.336694	4706.742017	3842.663348	2346.306412	4541.247353	0.952697188	0.037809714	0.153485682	0.463133689	(2,4-dichlorophenoxy)acetic acid	5.875	442.92982	Benzenoids	Benzene and substituted derivatives	Phenoxyacetic acid derivatives	94-75-7	HMDB0041797	C03664	ko01120//Microbial metabolism in diverse environments;ko01220//Degradation of aromatic compounds	Global and overview maps	Metabolism
M292T396_NEG	2461.777701	2994.581564	867.0257531	3844.63898	4496.827337	3790.07041	2107.795006	4043.845576	0.939993341	0.046194492	0.174471323	0.424517767	Forchlorfenuron	6.608	292.03841	Organoheterocyclic compounds	Pyridines and derivatives	Halopyridines	-	HMDB0252436	-	-	-	-
M254T287_NEG	1848.160162	3417.094509	1356.60429	4705.274392	3868.972854	4128.236373	2207.28632	4234.161206	0.939802415	0.038736508	0.155522105	0.444356431	Trans-zeatin	4.778	254.07839	Organoheterocyclic compounds	Imidazopyrimidines	Purines and purine derivatives	1637-39-4	HMDB0012204	C00371	ko01100//Metabolic pathways;ko01110//Biosynthesis of secondary metabolites;ko01060//Biosynthesis of plant secondary metabolites;ko01070//Biosynthesis of plant hormones	Chemical structure transformation maps;Global and overview maps	Metabolism
M908T57_NEG	2130.063108	1104.161164	1636.682906	3544.12872	3345.101961	2449.523124	1623.635726	3112.917935	0.939039554	0.029344544	0.130211602	0.377457362	Microcystin la	0.949	908.47868	--	--	--	--	--	-	-	-	-
M424T401_NEG	1342.368897	2866.319366	1308.154507	3422.493868	3273.235917	3849.751574	1838.94759	3515.160453	0.93471018	0.036490074	0.150191191	0.407076516	Guanosine 5'-diphosphate	6.69	423.99319	Nucleosides, nucleotides, and analogues	Purine nucleotides	Purine ribonucleotides	146-91-8	HMDB0001201	C00035	ko01100//Metabolic pathways;ko00230//Purine metabolism;ko04014//Ras signaling pathway;ko04015//Rap1 signaling pathway;ko04140//Autophagy - animal;ko04144//Endocytosis	Global and overview maps;Nucleotide metabolism;Signal transduction;Transport and catabolism	Cellular Processes;Environmental Information Processing;Metabolism
M314T109_NEG	18037.19533	38648.09384	30609.25854	46322.75791	69465.45987	50768.53328	29098.18257	55518.91702	0.932050379	0.046632516	0.175634859	1.598074181	(2e,4e)-n-[2-(4-hydroxyphenyl)ethyl]dodeca-2,4-dienamide	1.81	314.21378	--	--	--	--	--	-	-	-	-
M760T115_NEG	49384.98955	40325.52889	39147.2558	86948.84199	69408.61466	85236.60221	42952.59141	80531.35295	0.906805397	0.004328876	0.039666702	2.008681079	Pe 38:7	1.922	760.48556	--	--	--	--	--	-	-	-	-
M387T445_NEG	1235.591451	1221.303642	1223.99764	2426.86183	2374.226888	2070.418997	1226.964244	2290.502572	0.900570975	0.000667011	0.013384757	0.345434803	Fipronil desulfinyl	7.423	386.97883	Organoheterocyclic compounds	Azoles	Pyrazoles	-	HMDB0252266	-	-	-	-
M301T482_NEG	2144.529252	2114.168054	2292.414924	3437.477602	4942.374416	3719.544606	2183.704077	4033.132208	0.885123335	0.016453362	0.089463462	0.435364351	Ellagic acid	8.029	300.9759	Phenylpropanoids and polyketides	Tannins	Hydrolyzable tannins	113963-57-8	HMDB0041397	-	-	-	-
M160T288_NEG	11787.71776	18255.38616	10884.99341	24162.94275	26225.28606	25063.67816	13642.69911	25150.63566	0.882465764	0.00863634	0.059873599	1.111794197	Indole-3-carboxylic acid	4.802	160.06087	Organoheterocyclic compounds	Indoles and derivatives	Indolecarboxylic acids and derivatives	771-50-6	HMDB0003320	-	-	-	-
M244T499_1_NEG	11196.13343	12312.18829	8418.273966	17690.32552	21283.4318	19828.29816	10642.19856	19600.68516	0.881107859	0.004541269	0.040625484	0.983938645	6-azauridine	8.314	244.05734	Organic oxygen compounds	Organooxygen compounds	Carbohydrates and carbohydrate conjugates	-	HMDB0247037	-	-	-	-
M116T288_NEG	3137.915587	3882.350497	2664.494589	5602.376436	5997.532847	6201.203213	3228.253558	5933.704165	0.878179104	0.002392893	0.027547867	0.547120733	Indole	4.802	116.03486	Organoheterocyclic compounds	Heteroaromatic compounds	HASH(0x2ed7dc8)	109-97-7	HMDB0035924	C00463	ko01100//Metabolic pathways;ko01110//Biosynthesis of secondary metabolites;ko00380//Tryptophan metabolism;ko04974//Protein digestion and absorption;ko00400//Phenylalanine, tyrosine and tryptophan biosynthesis	Amino acid metabolism;Digestive system;Global and overview maps	Metabolism;Organismal Systems
M343T302_NEG	671.7435707	444.6779071	376.0991702	722.42382	1068.420359	942.650757	497.5068827	911.1649787	0.872995813	0.037446904	0.152781109	0.196421461	Formoterol	5.027	343.15884	Benzenoids	Benzene and substituted derivatives	Phenethylamines	67346-49-0	HMDB0015399	-	-	-	-
M465T286_NEG	583.186052	716.5932807	355.9442361	936.7245843	1222.668892	859.4335327	551.9078563	1006.27567	0.866526259	0.040842367	0.161424024	0.207655095	Ideain	4.768	465.08507	--	--	--	--	--	-	-	-	-
M552T105_NEG	6654.990244	9209.78875	6878.771335	13568.9036	13974.55148	13921.77063	7581.183443	13821.7419	0.866444465	0.00165016	0.022222797	0.837095806	3,5,9-trioxa-4-phosphatetracosan-1-aminium, 7-(acetyloxy)-24-carboxy-4-hydroxy-n,n,n-trimethyl-, inner salt, 4-oxide, (r)-	1.756	552.31666	--	--	--	--	--	-	-	-	-
M781T164_NEG	4657.135218	4108.168743	1908.269457	6042.701289	6773.645848	6400.212369	3557.857806	6405.519835	0.848306803	0.030262312	0.132975234	0.521884525	Pe(18:1/11,12-eet)	2.735	780.52731	--	--	--	--	--	-	-	-	-
M371T37_NEG	89357.79049	135113.0831	73449.14246	168926.0155	178378.368	188484.9181	99306.67201	178596.4338	0.846740719	0.014820467	0.083728826	2.877744955	Sulindac sulfone	0.617	371.05578	Benzenoids	Indenes and isoindenes	HASH(0x3b3e678)	-	HMDB0060620	-	-	-	-
M358T413_NEG	3152.966915	4103.13294	2546.059391	5992.420783	5591.762408	5972.395298	3267.386415	5852.19283	0.840840223	0.005390747	0.045082648	0.529475562	Glucoiberin	6.875	358.00751	Organic oxygen compounds	Organooxygen compounds	Carbohydrates and carbohydrate conjugates	554-88-1	HMDB0038406	-	-	-	-
M303T287_NEG	898.5792352	1561.189825	928.2161296	2095.740829	1835.968276	2115.982238	1129.328396	2015.897114	0.835956942	0.019330425	0.099342985	0.303276187	Taxifolin	4.785	303.0781	Phenylpropanoids and polyketides	Flavonoids	Flavans	-	HMDB0303943	C01617	ko01100//Metabolic pathways;ko01110//Biosynthesis of secondary metabolites;ko01061//Biosynthesis of phenylpropanoids	Chemical structure transformation maps;Global and overview maps	Metabolism
M283T284_NEG	3399.1079	7006.276576	3623.136232	7963.819261	8404.507349	8587.017223	4676.173569	8318.447944	0.830985895	0.036824926	0.151017927	0.600710625	[5-hydroxy-3-(hydroxymethyl)-2-oxo-6-propan-2-ylcyclohex-3-en-1-yl] 3-methylbutanoate	4.733	283.16167	--	--	--	--	--	-	-	-	-
M844T181_NEG	2823.010131	2706.148231	3251.520034	5011.582933	5262.32679	5330.042008	2926.892799	5201.317244	0.829507129	0.000290772	0.008914128	0.507986543	Sm d40:2	3.016	843.65182	--	--	--	--	--	-	-	-	-
M351T456_NEG	681.3112333	890.4180209	610.2740614	1124.198503	1634.80109	1110.002813	727.3344386	1289.667469	0.826308332	0.042867206	0.166553235	0.231487268	Allantoic acid	7.592	351.10261	Organic acids and derivatives	Carboxylic acids and derivatives	Amino acids, peptides, and analogues	99-16-1	HMDB0001209	C00499	ko01100//Metabolic pathways;ko01120//Microbial metabolism in diverse environments;ko00230//Purine metabolism	Global and overview maps;Nucleotide metabolism	Metabolism
M481T487_NEG	2658.37975	3693.902093	3027.370664	5714.175189	5428.580646	5473.640963	3126.550836	5538.798933	0.825001193	0.001576203	0.021775423	0.521404549	Thymidine 5'-triphosphate	8.114	480.97539	Nucleosides, nucleotides, and analogues	Pyrimidine nucleotides	Pyrimidine deoxyribonucleotides	365-08-2	HMDB0001342	C00459	ko01100//Metabolic pathways;ko00240//Pyrimidine metabolism	Global and overview maps;Nucleotide metabolism	Metabolism
M372T405_NEG	20853.74544	26351.11636	10844.6611	35015.63111	34690.5212	32812.35338	19349.84096	34172.83523	0.82052824	0.032008265	0.137854556	1.20050204	Gluconapin	6.754	372.02172	Organic oxygen compounds	Organooxygen compounds	Carbohydrates and carbohydrate conjugates	19041-09-9	HMDB0038427	-	-	-	-
M511T155_NEG	48887.76998	65476.50893	53729.34036	98537.41157	94375.85755	103239.3521	56031.20642	98717.54041	0.817075894	0.001538117	0.021535228	2.192304222	Picroside ii	2.58	511.13301	--	--	--	--	--	-	-	-	-
M337T292_NEG	746.3547082	643.5706874	1243.846846	1716.715905	1493.018796	1422.024694	877.9240804	1543.919798	0.81442972	0.031659407	0.136934276	0.256363311	Griseofulvic acid	4.867	337.04141	--	--	--	--	--	-	-	-	-
M547T33_NEG	11338.41879	14016.1226	18135.99978	23666.29469	27583.91531	25177.48971	14496.84706	25475.89991	0.813393949	0.008584114	0.059783533	1.088704772	1-[2,4,6-trihydroxy-3-[7-hydroxy-2-(4-hydroxyphenyl)-3,4-dihydro-2h-chromen-4-yl]phenyl]dodecan-1-one	0.543	547.25574	--	--	--	--	--	-	-	-	-
M417T163_NEG	710.9446174	892.6155022	1168.543417	1402.177937	1785.980178	1679.257653	924.0345121	1622.471923	0.812174871	0.016385557	0.089324729	0.270314934	Aloin	2.722	417.11787	Benzenoids	Anthracenes	HASH(0x2ec9028)	8015-61-0	HMDB0035219	-	-	-	-
M343T180_NEG	4110.350164	4857.765633	5789.512789	8727.357745	8480.432224	8558.644301	4919.209529	8588.811423	0.804031989	0.001715269	0.022567136	0.642583596	16-hydroxy-4z,7z,10z,13z,17e,19z-docosahexaenoic acid	3.005	343.20313	--	--	--	--	--	-	-	-	-
M356T406_NEG	22151.11472	34069.41381	17286.55207	42530.54678	43984.65485	41689.61161	24502.3602	42734.93775	0.802495297	0.022266567	0.108765905	1.361991412	E-64	6.763	355.99086	--	--	--	--	--	-	-	-	-
M607T450_NEG	1411.632416	1749.592672	1089.781535	2289.871074	2271.219804	2784.50238	1417.002207	2448.531086	0.789074507	0.015341736	0.085601067	0.326589298	Diosmin	7.505	607.17801	Phenylpropanoids and polyketides	Flavonoids	Flavonoid glycosides	520-27-4	HMDB0029548	-	-	-	-
M166T220_NEG	3627.73087	5026.047691	3786.348918	7888.962011	6314.816821	7204.713598	4146.70916	7136.164143	0.783181936	0.009248724	0.06270125	0.56610246	Guanidinoethyl sulfonate	3.66	166.01663	Organic acids and derivatives	Organic sulfonic acids and derivatives	Organosulfonic acids and derivatives	543-18-0	HMDB0003584	C01959	ko00430//Taurine and hypotaurine metabolism	Metabolism of other amino acids	Metabolism
M333T444_NEG	26347.3697	36320.36703	24380.13884	53355.85649	47707.23721	48438.86195	29015.95852	49833.98522	0.780283363	0.007090227	0.053537148	1.499535545	Nicotinamide ribotide	7.392	333.05642	Nucleosides, nucleotides, and analogues	Pyridine nucleotides	Nicotinamide nucleotides	75414-16-3	HMDB0000229	C00455	ko01100//Metabolic pathways;ko00760//Nicotinate and nicotinamide metabolism	Global and overview maps;Metabolism of cofactors and vitamins	Metabolism
M280T498_NEG	31326.65099	35942.34756	26039.56344	54266.94943	58967.62768	46815.06346	31102.854	53349.88019	0.778438063	0.008104829	0.057693587	1.536974446	Cys-Gly-Cys	8.304	280.03343	--	--	--	--	--	-	-	-	-
M239T316_NEG	23276.49722	31952.79065	19827.11658	44582.19611	48354.09982	35343.13789	25018.80148	42759.81127	0.773242806	0.028415449	0.127723146	1.327609002	4'-hydroxyflavanone	5.263	239.07572	Phenylpropanoids and polyketides	Flavonoids	Flavans	-	HMDB0246634	-	-	-	-
M371T332_NEG	3824.093099	5916.56667	3577.338075	7378.863666	7504.117837	7852.009583	4439.332615	7578.330362	0.771537227	0.014199214	0.081532685	0.574655177	Fialuridine	5.537	370.94235	--	--	--	--	--	-	-	-	-
M483T303_NEG	7737.11394	12256.72556	6300.551431	14347.5141	15785.79059	14411.21247	8764.796977	14848.17239	0.760492787	0.030509238	0.133712718	0.777968082	1,3,6-tri-o-galloyl-.beta.-d-glucose	5.044	483.09599	Phenylpropanoids and polyketides	Tannins	HASH(0x1eb99b8)	-	HMDB0244815	-	-	-	-
M241T64_NEG	39146.23155	49685.66675	42135.23161	72430.62926	75797.64624	73282.62961	43655.70997	73836.96837	0.758172955	0.00078852	0.014832299	1.850177252	Lumichrome	1.07	241.07115	Organoheterocyclic compounds	Pteridines and derivatives	Alloxazines and isoalloxazines	-	HMDB0254199	C01727	ko00740//Riboflavin metabolism	Metabolism of cofactors and vitamins	Metabolism
M374T163_NEG	3296.317439	3965.875092	2594.045177	4840.760497	6160.745807	5650.169339	3285.41257	5550.558548	0.756558406	0.01479639	0.083662697	0.483806241	Oxytetracycline	2.712	374.11433	Phenylpropanoids and polyketides	Tetracyclines	HASH(0x1ed6f60)	79-57-2	HMDB0014733	C06624	ko01100//Metabolic pathways;ko01110//Biosynthesis of secondary metabolites	Global and overview maps	Metabolism
M485T358_NEG	116236.6889	126110.1389	85660.99988	167847.6123	204733.1026	180382.079	109335.9426	184320.9313	0.753452168	0.010016572	0.066084945	2.802114311	5-(1,2,3,4,5,6-hexahydroxyhexoxy)-6-hydroxy-3-methoxy-9-methyl-4,5-dihydro-3h-pyrano[3,4-h][1]benzoxepine-2,7-dione	5.966	484.99714	--	--	--	--	--	-	-	-	-
M463T396_2_NEG	1790.367505	2836.850622	2487.977274	4075.051483	4189.123052	3692.787191	2371.7318	3985.653908	0.748875564	0.009205542	0.062477924	0.41825768	2-(perfluorooctyl)ethanol	6.604	462.98415	Organohalogen compounds	Alkyl halides	Alkyl fluorides	-	HMDB0247193	-	-	-	-
M609T452_NEG	2894.978466	3766.172548	2542.331726	5000.871862	5240.843343	5218.300461	3067.82758	5153.338555	0.748289973	0.004956183	0.042695106	0.476780444	Kaempferol 3-diglucoside	7.528	609.00459	--	--	--	--	--	C12634	ko01110//Biosynthesis of secondary metabolites	Global and overview maps	Metabolism
M245T358_NEG	10488.95454	10893.03346	11669.24625	20024.31916	18549.42104	16874.97492	11017.07808	18482.90504	0.746449882	0.00155375	0.021662823	0.91242098	Benzophenone-2	5.968	245.04129	Benzenoids	Benzene and substituted derivatives	Benzophenones	-	HMDB0244537	C06335	ko01120//Microbial metabolism in diverse environments	Global and overview maps	Metabolism
M744T441_NEG	4774.448978	6956.370679	4886.892307	9186.002562	9375.105569	9299.22949	5539.237322	9286.779207	0.745490985	0.00622234	0.049562513	0.639402769	.beta.-nicotinamide adenine dinucleotide phosphate	7.351	744.09733	Nucleosides, nucleotides, and analogues	(5'->5')-dinucleotides	HASH(0x25f39b0)	-	HMDB0304435	C00006	ko01100//Metabolic pathways;ko04925//Aldosterone synthesis and secretion;ko00760//Nicotinate and nicotinamide metabolism;ko00480//Glutathione metabolism;ko04918//Thyroid hormone synthesis;ko00983//Drug metabolism - other enzymes	Endocrine system;Global and overview maps;Metabolism of cofactors and vitamins;Metabolism of other amino acids;Xenobiotics biodegradation and metabolism	Metabolism;Organismal Systems
M558T430_NEG	3098.929416	3161.946698	2184.512875	4744.931347	4793.562686	4547.121264	2815.129663	4695.205099	0.737986807	0.004421806	0.040164491	0.449571746	Adenosine 5'-diphosphoribose	7.159	558.05805	Nucleosides, nucleotides, and analogues	Purine nucleotides	Purine nucleotide sugars	20762-30-5	HMDB0001178	C00301	ko01100//Metabolic pathways;ko00230//Purine metabolism	Global and overview maps;Nucleotide metabolism	Metabolism
M342T108_NEG	47683.81073	70658.54769	72516.02072	104956.92	107521.1676	105385.9076	63619.45972	105954.6651	0.735907084	0.00618969	0.049417609	2.159855665	Lauroyl-l-carnitine	1.804	342.24365	Lipids and lipid-like molecules	Fatty Acyls	Fatty acid esters	25518-54-1	HMDB0002250	-	-	-	-
M228T328_NEG	4074.878748	6211.238399	3002.850577	7625.134756	7826.453886	6585.279858	4429.655908	7345.622833	0.729690186	0.045780706	0.173435732	0.526877227	Amiloride	5.471	228.06294	Organoheterocyclic compounds	Diazines	Pyrazines	2016-88-8	HMDB0014732	-	-	-	-
M440T436_NEG	2580.597822	2573.846251	1819.369546	3911.219314	3957.255498	3678.136516	2324.60454	3848.870443	0.727449803	0.004654742	0.041161762	0.404198651	Folate	7.271	440.12679	Benzenoids	Phenols	Methoxyphenols	59-30-3	HMDB0000121	C00504	ko01100//Metabolic pathways;ko04976//Bile secretion;ko01061//Biosynthesis of phenylpropanoids;ko04977//Vitamin digestion and absorption;ko00790//Folate biosynthesis;ko00670//One carbon pool by folate	Chemical structure transformation maps;Digestive system;Global and overview maps;Metabolism of cofactors and vitamins	Metabolism;Organismal Systems
M239T402_NEG	118843.0264	161177.1358	94859.65152	206840.5087	209615.0116	203746.5982	124959.9379	206734.0395	0.726310312	0.013674194	0.079717014	2.92316588	6-hydroxyflavanone	6.704	239.07552	--	--	--	--	--	-	-	-	-
M455T261_NEG	627.8524604	786.2500688	618.2622892	1135.845544	1149.096958	1068.752615	677.4549395	1117.898373	0.722592145	0.001819372	0.023435239	0.22186088	14-o-acetyldaunomycinone	4.345	455.10118	--	--	--	--	--	-	-	-	-
M128T311_NEG	778119.5695	866373.0012	1143526.19	1582095.76	1494380.939	1506988.178	929339.5869	1527821.625	0.717198349	0.006187108	0.049417609	8.079808534	L-pyroglutamic acid	5.188	128.03678	Organic acids and derivatives	Carboxylic acids and derivatives	Amino acids, peptides, and analogues	98-79-3	HMDB0000267	C01879	ko01100//Metabolic pathways;ko00480//Glutathione metabolism	Global and overview maps;Metabolism of other amino acids	Metabolism
M720T147_1_NEG	3484.750456	3577.448716	1858.316877	5023.740018	4803.478503	4738.880732	2973.50535	4855.366418	0.707415504	0.029062944	0.129599841	0.426901932	Lewis b tetrasaccharide	2.456	720.24856	Organic oxygen compounds	Organooxygen compounds	Carbohydrates and carbohydrate conjugates	-	HMDB0254067	-	-	-	-
M255T113_2_NEG	11973.61391	15883.62186	8895.607723	19704.48641	20572.88133	19368.2017	12250.94783	19881.85648	0.698559104	0.020549402	0.103118739	0.880698933	Phenylglucoside	1.882	255.11216	--	--	--	--	--	-	-	-	-
M870T180_NEG	4180.157966	4230.967772	5790.919759	7143.704923	8509.359487	7349.485105	4734.015165	7667.516505	0.695695039	0.012404672	0.074999191	0.555700963	Sm d42:3	2.995	869.6671	--	--	--	--	--	-	-	-	-
M606T439_NEG	397775.7638	484321.6976	336830.5742	647409.1407	650396.231	667452.5233	406309.3452	655085.965	0.689105692	0.004526962	0.040625484	5.206115327	Udp-n-acetylglucosamine	7.311	606.07201	Nucleosides, nucleotides, and analogues	Pyrimidine nucleotides	Pyrimidine nucleotide sugars	528-04-1	HMDB0000290	C00043	ko01100//Metabolic pathways;ko00520//Amino sugar and nucleotide sugar metabolism;ko04931//Insulin resistance;ko00524//Neomycin, kanamycin and gentamicin biosynthesis	Biosynthesis of other secondary metabolites;Carbohydrate metabolism;Endocrine and metabolic disease;Global and overview maps	Human Diseases;Metabolism
M555T175_NEG	7905.171733	7566.411916	7227.701086	11151.64558	14737.68756	10707.87201	7566.428245	12199.06839	0.689086639	0.022975028	0.110858815	0.67909411	Dronedarone	2.912	555.2667	Organic oxygen compounds	Organooxygen compounds	Carbonyl compounds	-	HMDB0251621	-	-	-	-
M848T180_NEG	29248.3151	33204.37577	35638.9858	51823.29151	54881.59596	51177.01162	32697.22556	52627.2997	0.686643147	0.000801083	0.014871002	1.5033385	Pe 17:0-20:3-d5	3.005	847.63707	--	--	--	--	--	-	-	-	-
M179T402_NEG	598862.8401	843525.6346	470239.3237	1022131.473	1039203.099	1007579.695	637542.5995	1022971.422	0.682172194	0.024709134	0.116137143	6.232365064	Myo-inositol	6.704	179.05624	Organic oxygen compounds	Organooxygen compounds	Alcohols and polyols	87-89-8	HMDB0000211	C00137	ko01100//Metabolic pathways;ko01110//Biosynthesis of secondary metabolites;ko01120//Microbial metabolism in diverse environments;ko02010//ABC transporters;ko00052//Galactose metabolism;ko00053//Ascorbate and aldarate metabolism;ko00562//Inositol phosphate metabolism;ko04070//Phosphatidylinositol signaling system	Carbohydrate metabolism;Global and overview maps;Membrane transport;Signal transduction	Environmental Information Processing;Metabolism
M161T402_NEG	36905.25209	51756.54147	30313.74437	63960.48102	63911.84488	61971.02831	39658.51264	63281.11807	0.674144518	0.02073522	0.103523015	1.553588797	Lactulose	6.703	161.0447	Organic oxygen compounds	Organooxygen compounds	Carbohydrates and carbohydrate conjugates	4618-18-2	HMDB0000740	-	-	-	-
M439T303_NEG	906.5563813	1376.528906	970.6805403	1623.291264	1763.085852	1781.3825	1084.588609	1722.586538	0.667428539	0.014779546	0.083637388	0.259460576	Raltitrexed	5.05	439.10681	Organic acids and derivatives	Carboxylic acids and derivatives	Amino acids, peptides, and analogues	112887-68-0	HMDB0014438	-	-	-	-
M509T178_NEG	6530.793675	7176.482409	6390.716952	10018.14355	11827.74779	10054.5245	6699.331012	10633.47195	0.666523788	0.003642526	0.03541708	0.655947576	1-oleoyl-2-hydroxy-sn-glycero-3-phospho-(1'-rac-glycerol)	2.97	509.28226	--	--	--	--	--	-	-	-	-
M417T492_2_NEG	1702.585841	2129.493912	2450.427977	3649.429098	2683.869239	3525.086816	2094.169243	3286.128384	0.650010805	0.032950844	0.140160076	0.344707414	Diadenosine tetraphosphate	8.198	417.01832	Nucleosides, nucleotides, and analogues	(5'->5')-dinucleotides	HASH(0x25c8fc8)	-	HMDB0006502	-	-	-	-
M357T174_NEG	8641.209441	11756.04322	9283.559733	17029.8872	14161.97142	15011.53041	9893.60413	15401.12967	0.638468097	0.012441774	0.075156314	0.764316396	2-(2-hydroxy-6-methylhept-5-en-2-yl)-7-(3-methylbut-2-enyl)-2,3-dihydro-1-benzofuran-5-carboxylic acid	2.896	357.2179	--	--	--	--	--	-	-	-	-
M841T145_NEG	93964.82284	97679.54261	114517.0721	158400.5255	156112.4564	161187.7723	102053.8125	158566.9181	0.635761732	0.000958537	0.016296151	2.526055933	Pc(16:0e/8-hepe)	2.413	840.5677	--	--	--	--	--	-	-	-	-
M241T451_NEG	1876.418523	2157.516287	1663.345339	2962.75189	2973.218854	2902.875713	1899.093383	2946.282152	0.63358475	0.001938166	0.024384838	0.340905415	alpha-D-Galactose 1-phosphate	7.523	241.0101	Organic oxygen compounds	Organooxygen compounds	Carbohydrates and carbohydrate conjugates	2255-14-3	HMDB0000645	C00446	ko01100//Metabolic pathways;ko00520//Amino sugar and nucleotide sugar metabolism;ko00052//Galactose metabolism	Carbohydrate metabolism;Global and overview maps	Metabolism
M763T150_NEG	238582.2342	247667.6642	262063.7413	403972.8822	346259.5243	407043.2241	249437.8799	385758.5436	0.629017538	0.002862252	0.030675089	3.880052192	Pe(16:1e/14-hdohe)	2.499	762.50405	--	--	--	--	--	-	-	-	-
M243T430_NEG	5235.242156	5018.273131	4930.42848	6836.8038	7531.869778	8863.174839	5061.314589	7743.949472	0.613557391	0.011152052	0.070395516	0.529258567	L-fucose-1-phosphate	7.165	243.0257	Organic oxygen compounds	Organooxygen compounds	Carbohydrates and carbohydrate conjugates	16562-59-7	HMDB0001265	C02985	ko01100//Metabolic pathways;ko00520//Amino sugar and nucleotide sugar metabolism;ko00051//Fructose and mannose metabolism	Carbohydrate metabolism;Global and overview maps	Metabolism
M535T443_NEG	1899.075749	2505.754362	1688.569658	3072.69811	3411.693286	2822.717437	2031.133256	3102.369611	0.611085683	0.0230021	0.110949861	0.329393067	Udp-xylose	7.387	535.03116	Nucleosides, nucleotides, and analogues	Pyrimidine nucleotides	Pyrimidine ribonucleotides	3616-6-6	HMDB0001018	C00190	ko01100//Metabolic pathways;ko00520//Amino sugar and nucleotide sugar metabolism	Carbohydrate metabolism;Global and overview maps	Metabolism
M124T306_2_NEG	333521.1854	461355.8446	312658.5852	537527.6879	600715.6871	552400.4905	369178.5384	563547.9552	0.610219695	0.018013579	0.094972857	4.485939222	Taurine	5.095	124.0079	Organic acids and derivatives	Organic sulfonic acids and derivatives	Organosulfonic acids and derivatives	107-35-7	HMDB0000251	C00245	ko01100//Metabolic pathways;ko02010//ABC transporters;ko04080//Neuroactive ligand-receptor interaction;ko00120//Primary bile acid biosynthesis;ko00430//Taurine and hypotaurine metabolism;ko00920//Sulfur metabolism	Energy metabolism;Global and overview maps;Lipid metabolism;Membrane transport;Metabolism of other amino acids;Signaling molecules and interaction	Environmental Information Processing;Metabolism
M266T306_NEG	1201.514093	854.1165206	939.7077927	1536.349278	1560.496133	1473.370558	998.4461354	1523.405323	0.609543338	0.008187933	0.058010365	0.23273081	Deoxyguanosine	5.095	266.01663	Nucleosides, nucleotides, and analogues	Purine nucleosides	Purine 2'-deoxyribonucleosides	961-07-9	HMDB0000085	C00330	ko01100//Metabolic pathways;ko00230//Purine metabolism;ko02010//ABC transporters	Global and overview maps;Membrane transport;Nucleotide metabolism	Environmental Information Processing;Metabolism
M493T108_NEG	14023.15973	17321.92175	18492.1865	29883.92154	20917.74109	25205.9389	16612.42266	25335.86718	0.608918726	0.040210396	0.159954591	0.922374903	Harpagoside	1.804	493.19011	Lipids and lipid-like molecules	Prenol lipids	Terpene glycosides	-	HMDB0253053	-	-	-	-
M367T37_NEG	7346.113181	4368.241841	5949.826801	8661.784381	8994.71086	9247.110764	5888.060608	8967.868668	0.606972629	0.024609041	0.1160116	0.544448498	3,4-dihydroxymandelic acid	0.614	367.06041	Benzenoids	Phenols	Benzenediols	775-01-9	HMDB0001866	C05580	ko01100//Metabolic pathways;ko00350//Tyrosine metabolism	Amino acid metabolism;Global and overview maps	Metabolism
M699T91_NEG	195742.8954	178441.8014	139662.7583	266000.9172	271120.1165	245385.9606	171282.485	260835.6648	0.606763514	0.008160248	0.057874858	3.055370817	N-[3-hydroxy-1-{[3.4.5-trihydroxy-6-(hydroxymethyl)oxan-2-yl]oxy}octadec-4-en-2-yl]hexadecanamide	1.525	698.55084	--	--	--	--	--	-	-	-	-
M274T406_NEG	61488.2808	81082.01054	55310.97128	98476.33619	101619.7259	99570.41345	65960.42087	99888.82519	0.598722685	0.012280089	0.074512431	1.89194979	Cyclanilide	6.773	273.9899	Benzenoids	Benzene and substituted derivatives	Anilides	-	HMDB0250621	-	-	-	-
M688T157_NEG	91689.30939	91710.80057	79864.37635	142034.6773	131584.5163	124905.0619	87754.82877	132841.4185	0.598154615	0.002086916	0.025527554	2.225452131	Pe 32:1	2.62	688.48645	--	--	--	--	--	-	-	-	-
M825T202_NEG	3555.479632	2545.098522	3333.578521	5163.954023	4877.405452	4151.947802	3144.718891	4731.102426	0.589245335	0.020993124	0.104386768	0.395796053	Pc 35:5	3.36	824.53479	--	--	--	--	--	-	-	-	-
M459T62_NEG	18907.01249	19600.43555	14297.74695	11193.80686	12331.99008	11614.90266	17601.73166	11713.56653	-0.587536956	0.025585633	0.118875195	0.770059623	3.beta.-hydroxymevastatin	1.028	459.21895	--	--	--	--	--	-	-	-	-
M855T206_NEG	35066.73909	37448.73132	29390.22192	21416.13265	22336.17234	23458.87659	33968.56411	22403.72719	-0.600461469	0.009328326	0.063019786	1.107253854	Pi 36:5	3.427	855.49509	--	--	--	--	--	-	-	-	-
M130T267_NEG	8651.895823	10109.76159	6571.354797	5261.035842	5673.921169	5646.744993	8444.337403	5527.234002	-0.611426532	0.04794685	0.178877754	0.522648795	Guanidinopropionic acid	4.448	130.05034	Organic nitrogen compounds	Organonitrogen compounds	Guanidines	-	HMDB0013222	-	-	-	-
M229T57_NEG	164551.0477	112651.4627	154475.1524	103851.2959	88160.79165	86903.31736	143892.5543	92971.80164	-0.630126824	0.038731278	0.155522105	2.244248682	Phlorobenzophenone	0.952	229.03707	--	--	--	--	--	-	-	-	-
M847T149_NEG	250435.2078	261692.7469	303522.6738	174903.6451	185387.3463	163648.5537	271883.5428	174646.515	-0.638550973	0.004953754	0.042695106	3.220590688	Pc 36:1	2.481	846.61328	--	--	--	--	--	-	-	-	-
M300T455_NEG	10023.56637	10872.54021	7370.017781	5996.357404	5748.355205	6275.627266	9422.041454	6006.779958	-0.649447864	0.032764067	0.139855895	0.579046668	N-Acetyl-D-Glucosamine 6-Phosphate	7.579	300.04626	Organic oxygen compounds	Organooxygen compounds	Carbohydrates and carbohydrate conjugates	73495-11-1	HMDB0002817	C00357	ko01100//Metabolic pathways;ko00520//Amino sugar and nucleotide sugar metabolism	Carbohydrate metabolism;Global and overview maps	Metabolism
M388T35_NEG	29754.78378	33629.36031	35153.28627	18952.28556	18456.75114	24278.14302	32845.81012	20562.39324	-0.675701161	0.007532204	0.055607563	1.133292793	Benzamide, 3-(dimethylamino)-n-[3-[(4-hydroxybenzoyl)amino]-4-methylphenyl]-	0.578	388.15122	--	--	--	--	--	-	-	-	-
M836T209_NEG	236335.5244	199342.8853	223974.9294	112989.1803	169383.2546	129875.7736	219884.4464	137416.0695	-0.678194835	0.01441657	0.082515491	2.943383922	1-hexadecanoyl-2-(9z-octadecenoyl)-sn-glycero-3-phospho-(1'-myo-inositol)	3.48	835.52801	Lipids and lipid-like molecules	Glycerophospholipids	Glycerophosphoinositols	-	HMDB0009783	-	-	-	-
M743T155_NEG	1079903.094	1084034.347	1055749.989	718585.0888	641634.0782	629895.7476	1073229.143	663371.6382	-0.694068899	0.000149063	0.006482557	6.828022315	Pe 36:2	2.578	742.53405	--	--	--	--	--	-	-	-	-
M790T54_NEG	18279.58299	24899.25765	23324.48741	12086.97225	13417.60615	15057.29345	22167.77602	13520.62395	-0.713302308	0.01642215	0.089344156	0.926030842	Pc 17:0-16:1-d5	0.901	789.55624	--	--	--	--	--	-	-	-	-
M819T209_NEG	4710.470406	3805.918573	4788.779917	2225.187366	2702.551693	3036.067628	4435.056299	2654.602229	-0.740456717	0.010619426	0.068212086	0.435049936	[2.3-dihydroxypropoxy][2-[docosa-4.7.10.13.16.19-hexaenoyloxy]-3-[octadec-9-enoyloxy]propoxy]phosphinic acid	3.483	819.49636	--	--	--	--	--	-	-	-	-
M191T514_NEG	1163094.781	1306570.947	998587.3931	619375.7377	854578.1323	600688.3872	1156084.373	691547.4191	-0.741346608	0.018368798	0.096107543	6.877832312	Citrate	8.567	191.01973	Organic acids and derivatives	Carboxylic acids and derivatives	Tricarboxylic acids and derivatives	77-92-9	HMDB0000094	C00158	ko01100//Metabolic pathways;ko01110//Biosynthesis of secondary metabolites;ko01120//Microbial metabolism in diverse environments;ko01060//Biosynthesis of plant secondary metabolites;ko01230//Biosynthesis of amino acids;ko01061//Biosynthesis of phenylpropanoids;ko01070//Biosynthesis of plant hormones;ko01063//Biosynthesis of alkaloids derived from shikimate pathway;ko01200//Carbon metabolism;ko010…	Amino acid metabolism;Cancer: overview;Carbohydrate metabolism;Chemical structure transformation maps;Endocrine system;Global and overview maps;Sensory system	Human Diseases;Metabolism;Organismal Systems
M253T99_NEG	40751.88159	48037.25612	52226.49517	30940.30553	26786.87108	26543.81842	47005.21096	28090.33168	-0.742747042	0.006553775	0.051204699	1.407263724	3-furancarboxylic acid, tetrahydro-4-methylene-2-octyl-5-oxo-, (2r,3s)-rel-	1.644	253.14281	--	--	--	--	--	-	-	-	-
M420T311_NEG	4768.403675	6186.160598	4334.836982	2908.058528	2751.146563	3198.084749	5096.467085	2952.429947	-0.787594676	0.020222707	0.101983474	0.462336638	Glucoerucin	5.187	420.03523	Organic oxygen compounds	Organooxygen compounds	Carbohydrates and carbohydrate conjugates	21973-56-8	HMDB0038403	C08409	ko01110//Biosynthesis of secondary metabolites;ko01210//2-Oxocarboxylic acid metabolism	Global and overview maps	Metabolism
M326T314_NEG	8617.065497	10596.06109	7898.429887	5482.33136	5331.999345	4834.958254	9037.185492	5216.429653	-0.792810832	0.0100039	0.066033549	0.631004408	Tranilast	5.228	326.10602	--	--	--	--	--	-	-	-	-
M395T66_NEG	31713.33418	35651.48382	33601.01965	22222.34198	16145.19944	19440.31679	33655.27922	19269.28607	-0.804529705	0.002344603	0.02736711	1.252441492	Hexacosanoic acid	1.103	395.38493	Lipids and lipid-like molecules	Fatty Acyls	Fatty acids and conjugates	506-46-7	HMDB0002356	-	-	-	-
M259T301_NEG	1409.889694	2052.74219	1420.754837	746.7243374	1030.618043	995.806297	1627.795574	924.3828926	-0.816357065	0.037982936	0.153706639	0.256554898	Fructose 1-phosphate	5.014	259.0112	Organic oxygen compounds	Organooxygen compounds	Carbohydrates and carbohydrate conjugates	15978-08-2	HMDB0001076	C01094	ko01100//Metabolic pathways;ko01120//Microbial metabolism in diverse environments;ko00051//Fructose and mannose metabolism;ko00400//Phenylalanine, tyrosine and tryptophan biosynthesis	Amino acid metabolism;Carbohydrate metabolism;Global and overview maps	Metabolism
M862T208_NEG	214808.3364	146959.0501	193547.6796	91614.25468	107822.4356	112180.5928	185105.022	103872.4277	-0.833531287	0.017993559	0.094965534	2.918392734	Pi 36:2	3.459	861.54209	--	--	--	--	--	-	-	-	-
M807T210_NEG	50085.32481	45949.11806	47706.54229	23736.60762	30456.82472	26437.47537	47913.66172	26876.96924	-0.83406661	0.000781041	0.014733026	1.542254686	Pi 32:1	3.502	807.4965	--	--	--	--	--	-	-	-	-
M451T437_NEG	2353.302589	3670.127538	2843.929492	1658.492985	1598.973593	1715.484084	2955.78654	1657.650221	-0.834402468	0.028155799	0.12680892	0.351512572	Chicago blue	7.283	451.03495	--	--	--	--	--	-	-	-	-
M834T209_NEG	93266.84866	85905.73687	77033.51558	37343.80974	51583.93299	53738.81396	85402.03371	47555.51889	-0.844657648	0.005559387	0.0459882	2.03292771	Pi 34:2	3.477	833.51057	--	--	--	--	--	-	-	-	-
M410T225_NEG	3601.632377	3641.189856	4555.502056	2187.978338	2010.521247	2338.591198	3932.774763	2179.030261	-0.851861331	0.005749853	0.047131373	0.431801005	Fluvastatin	3.755	410.19599	Organoheterocyclic compounds	Pyrroles	Substituted pyrroles	93957-54-1	HMDB0015227	C07014	ko04976//Bile secretion	Digestive system	Organismal Systems
M845T164_NEG	4139.241358	3107.385234	4307.533429	1995.071363	2488.532433	1895.198493	3851.386674	2126.267429	-0.857054913	0.014481052	0.082703994	0.425421425	Rifabutin	2.729	845.44673	Phenylpropanoids and polyketides	Macrolactams	HASH(0x1ed8560)	72559-06-9	HMDB0014753	-	-	-	-
M334T313_NEG	3817.991111	4884.890255	3531.811477	2532.505857	1871.602768	2345.155701	4078.230948	2249.754775	-0.858175721	0.01602959	0.087915735	0.430402368	Glutathione ethyl ester	5.219	334.09158	--	--	--	--	--	-	-	-	-
M786T145_NEG	2085.742224	2631.415227	3322.49431	1457.748061	1705.581955	1204.905128	2679.883921	1456.078381	-0.880082493	0.033823153	0.142599173	0.33929429	Pc 17:0-22:4-d5	2.422	785.57739	--	--	--	--	--	-	-	-	-
M310T312_NEG	16332.66818	23779.75746	14036.37611	9846.624378	10627.77275	8523.829246	18049.60058	9666.075456	-0.90096475	0.049281004	0.182110816	0.876292724	Domoic acid	5.196	310.11122	Organic acids and derivatives	Carboxylic acids and derivatives	Amino acids, peptides, and analogues	14277-97-5	HMDB0033939	-	-	-	-
M202T204_NEG	13273.36189	16336.27851	11426.51065	6819.577197	7920.422063	6993.169349	13678.71701	7244.389536	-0.916996892	0.011956209	0.073336838	0.816629863	Indole-3-butyric acid	3.402	202.10713	Organoheterocyclic compounds	Indoles and derivatives	Indoles	133-32-4	HMDB0002096	-	-	-	-
M236T165_NEG	9744.025344	11148.95153	8769.884017	5123.089652	5350.443834	5209.594169	9887.620298	5227.709218	-0.919444446	0.00255695	0.028771006	0.714533038	Triflusulfuron-methyl	2.746	236.09095	Organic nitrogen compounds	Organonitrogen compounds	Sulfonylureas	-	HMDB0259213	-	-	-	-
M987T204_NEG	1903.408277	2000.423139	1722.357233	914.9973195	1030.64795	976.6207966	1875.396216	974.0886888	-0.945070389	0.000513757	0.011877896	0.318831195	3-glu(1-3)glu-28-glu medicagenic acid (nmr)	3.402	987.49712	--	--	--	--	--	-	-	-	-
M179T487_NEG	24364.48257	18959.3593	19062.05561	11297.53632	11489.12842	9272.315647	20795.29916	10686.32679	-0.960491398	0.006239436	0.04964022	1.054900327	Caffeic acid	8.124	178.88326	Phenylpropanoids and polyketides	Cinnamic acids and derivatives	Hydroxycinnamic acids and derivatives	4361-87-9	HMDB0003501	-	-	-	-
M212T281_NEG	2800.786925	3161.803259	2418.809244	1472.757718	1303.469995	1523.483042	2793.799809	1433.236918	-0.962951536	0.003747839	0.036114006	0.384681129	6-(trifluoromethyl)quinolin-4-ol	4.678	212.0219	--	--	--	--	--	-	-	-	-
M323T51_NEG	12184.99875	11537.9083	19127.72415	6677.851589	8188.572936	7056.250866	14283.54374	7307.558464	-0.966892584	0.04769308	0.178239545	0.801475965	14,15-epoxyeicosa-5(z)-enoic acid	0.843	323.25378	--	--	--	--	--	-	-	-	-
M211T35_NEG	26728.34521	32107.45474	38471.1267	16549.08525	15252.02903	17858.21534	32435.64222	16553.10987	-0.970477719	0.010269153	0.066870626	1.276463819	Dodecanedioic acid	0.59	211.13187	Lipids and lipid-like molecules	Fatty Acyls	Fatty acids and conjugates	6402-36-4	HMDB0000933	-	-	-	-
M599T256_NEG	19171.69741	23763.37631	18896.96203	10717.50109	11654.69723	9162.200602	20610.67859	10511.46631	-0.971428072	0.004361858	0.039941865	1.041040084	1-octadecanoyl-sn-glycero-3-phospho-(1'-myo-inositol)	4.268	599.31392	--	--	--	--	--	-	-	-	-
M176T298_NEG	5394.93873	4698.03759	3011.527813	2489.404378	2233.66546	1892.759905	4368.168044	2205.276581	-0.986068751	0.041157424	0.162337172	0.460883144	Salicyluric acid	4.962	176.0558	Benzenoids	Benzene and substituted derivatives	Benzoic acids and derivatives	487-54-7	HMDB0000840	-	-	-	-
M555T312_NEG	940.8761996	906.8760964	865.0172567	362.899293	520.2050625	473.9792645	904.2565176	452.3612067	-0.999256879	0.000935449	0.016127542	0.225507817	Fukugetin	5.207	555.07955	--	--	--	--	--	-	-	-	-
M392T114_NEG	13497.51069	14399.89389	8903.280927	6798.498925	5650.472435	5764.1753	12266.89517	6071.048887	-1.014752444	0.023594639	0.112603209	0.791643575	Retreversine	1.904	392.2267	--	--	--	--	--	-	-	-	-
M487T306_NEG	1349.539365	1423.471912	1375.301785	587.4175647	545.0412319	879.4737291	1382.771021	670.6441752	-1.043942853	0.002678357	0.029364098	0.279068955	Oxyresveratrol	5.103	487.1364	--	--	--	--	--	-	-	-	-
M884T204_NEG	488198.4837	445804.0175	439996.9814	202168.292	230661.466	222769.4511	457999.8275	218533.0697	-1.067495442	0.000161713	0.00672976	5.238766958	Pi 38:5	3.406	883.52854	--	--	--	--	--	-	-	-	-
M114T323_NEG	326773.7442	469130.4665	266723.9372	165071.8315	170087.9369	162041.2698	354209.3826	165733.6794	-1.09573562	0.034918295	0.145313827	4.240599157	D-proline	5.381	114.05635	Organic acids and derivatives	Carboxylic acids and derivatives	Amino acids, peptides, and analogues	344-25-2	HMDB0003411	C00763	ko01100//Metabolic pathways;ko00330//Arginine and proline metabolism	Amino acid metabolism;Global and overview maps	Metabolism
M604T477_NEG	6791.836745	8118.829129	6113.81138	3341.806237	3281.636872	2947.794756	7008.159085	3190.412622	-1.135292502	0.003155257	0.032508001	0.644624798	Guanosine 5'-diphospho-.alpha.-d-mannose	7.951	604.06306	--	--	--	--	--	C00096	ko01100//Metabolic pathways;ko01110//Biosynthesis of secondary metabolites;ko00520//Amino sugar and nucleotide sugar metabolism;ko00053//Ascorbate and aldarate metabolism;ko00051//Fructose and mannose metabolism;ko00510//N-Glycan biosynthesis	Carbohydrate metabolism;Global and overview maps;Glycan biosynthesis and metabolism	Metabolism
M237T488_NEG	87359.21686	68907.23654	96735.48698	41684.33155	41404.95744	32053.99957	84333.98013	38381.09619	-1.135718127	0.006330007	0.050127788	2.22831959	5-iodouracil	8.131	236.90094	Organoheterocyclic compounds	Diazines	Pyrimidines and pyrimidine derivatives	-	HMDB0246818	-	-	-	-
M383T56_1_NEG	3295.195603	3123.770222	2754.496773	1404.430597	1369.94602	1325.314293	3057.820866	1366.563636	-1.16195125	0.000466198	0.011340507	0.438702631	[4,5-dihydroxy-3,4-bis(hydroxymethyl)-4a,8,8-trimethyl-5,6,7,8a-tetrahydro-1h-naphthalen-1-yl] hexanoate	0.928	383.25106	--	--	--	--	--	-	-	-	-
M230T321_NEG	1965.742417	1803.432843	1843.161345	1290.363554	495.9080041	693.2490386	1870.778868	826.5068656	-1.178540329	0.012807921	0.076653484	0.330591088	8-fluoro-2-(trifluoromethyl)quinolin-4-ol	5.342	230.03305	--	--	--	--	--	-	-	-	-
M182T302_NEG	9105.189871	9081.300632	8726.06188	2242.726566	4771.464145	4853.600558	8970.850794	3955.930423	-1.181227765	0.004413443	0.040164491	0.738186436	4-pyridoxic acid	5.034	182.03087	Organoheterocyclic compounds	Pyridines and derivatives	Pyridinecarboxylic acids and derivatives	82-82-6	HMDB0000017	C00847	ko01100//Metabolic pathways;ko01120//Microbial metabolism in diverse environments;ko00750//Vitamin B6 metabolism	Global and overview maps;Metabolism of cofactors and vitamins	Metabolism
M263T119_NEG	9149.381836	16935.49718	11954.40953	6358.908516	5450.449564	4908.802232	12679.76285	5572.720104	-1.186074164	0.037326885	0.152383376	0.811088725	Aclonifen	1.987	263.04176	--	--	--	--	--	-	-	-	-
M791T38_NEG	53181.85344	36384.22961	54968.08271	21006.32654	19416.70355	22368.43658	48178.05525	20930.48889	-1.202770149	0.010370016	0.067300606	1.705272327	Pg 38:7	0.634	791.48109	--	--	--	--	--	-	-	-	-
M908T203_NEG	32115.25801	29013.39258	26444.40794	10326.10497	13828.89682	12879.82357	29191.01951	12344.94179	-1.241604565	0.00097704	0.016435909	1.380775288	Pi 40:7	3.384	907.52629	--	--	--	--	--	-	-	-	-
M272T321_NEG	5771.044194	6968.580582	5350.54563	2425.926888	2636.075383	2493.455177	6030.056802	2518.485816	-1.259614986	0.001986336	0.024709096	0.620993042	5'-carboxymeloxicam	5.347	272.04307	--	--	--	--	--	-	-	-	-
M424T311_NEG	4893.535256	5841.737375	4219.59201	1861.243886	2137.993338	2224.017369	4984.95488	2074.418197	-1.26487368	0.0038233	0.03659599	0.561831836	Sinalbin	5.186	424.06273	--	--	--	--	--	C08426	ko01110//Biosynthesis of secondary metabolites;ko01210//2-Oxocarboxylic acid metabolism	Global and overview maps	Metabolism
M321T424_NEG	2910.660218	3275.138112	3121.219026	2319.833291	877.8837692	668.2389725	3102.339119	1288.652011	-1.267493668	0.026693308	0.122340557	0.422413543	Deoxythymidine 5'-phosphate (dTMP)	7.074	321.04696	--	--	--	--	--	C00364	ko01100//Metabolic pathways;ko00240//Pyrimidine metabolism	Global and overview maps;Nucleotide metabolism	Metabolism
M160T245_NEG	5745.790464	7502.977905	4099.571379	2339.647719	2270.982187	2514.132224	5782.779916	2374.92071	-1.283883849	0.025849539	0.119649218	0.580527573	2-aminoadipic acid	4.087	160.06046	Organic acids and derivatives	Carboxylic acids and derivatives	Amino acids, peptides, and analogues	-	HMDB0302754	C00956	ko01100//Metabolic pathways;ko01110//Biosynthesis of secondary metabolites;ko01230//Biosynthesis of amino acids;ko01210//2-Oxocarboxylic acid metabolism;ko00310//Lysine degradation;ko00300//Lysine biosynthesis	Amino acid metabolism;Global and overview maps	Metabolism
M429T437_NEG	15232.55226	19011.09885	11883.42272	6490.896661	6337.395264	6064.235401	15375.69128	6297.509109	-1.287798065	0.011679183	0.072194221	0.972036772	Bicalutamide	7.281	429.05313	Benzenoids	Benzene and substituted derivatives	Trifluoromethylbenzenes	90357-06-5	HMDB0015260	-	-	-	-
M190T220_NEG	11180.3249	10224.20302	9035.574943	3934.647302	4216.11345	4284.340475	10146.70096	4145.033742	-1.291554982	0.000675892	0.013482951	0.825810508	N-acetyl-l-methionine	3.66	190.05294	Organic acids and derivatives	Carboxylic acids and derivatives	Amino acids, peptides, and analogues	65-82-7	HMDB0011745	-	-	-	-
M485T33_NEG	2442680.797	2108880.873	3206612.808	1014958.38	1035624.964	999372.934	2586058.159	1016652.093	-1.34692866	0.008473759	0.059443773	12.87614607	Kendomycin	0.546	485.27553	--	--	--	--	--	-	-	-	-
M276T271_NEG	14318.6555	23742.40164	13894.38115	4439.185939	8240.998118	7047.766596	17318.47943	6575.983551	-1.397033671	0.034341382	0.143741217	1.008711445	2-phthalimidoglutaric acid	4.523	276.07497	--	--	--	--	--	-	-	-	-
M129T404_NEG	31279.09309	50312.41479	24255.53944	12852.27631	13532.67299	13643.24342	35282.34911	13342.73091	-1.402892641	0.047963115	0.178877754	1.420427625	L-gulono-1,4-lactone	6.727	129.01889	Organoheterocyclic compounds	Lactones	Gamma butyrolactones	1128-23-0	HMDB0003466	C01040	ko01100//Metabolic pathways;ko00053//Ascorbate and aldarate metabolism	Carbohydrate metabolism;Global and overview maps	Metabolism
M262T276_NEG	8164.6037	15797.60087	10489.63153	5175.963409	4744.979222	2794.686474	11483.94537	4238.543035	-1.437978032	0.037986496	0.153706639	0.819541897	Asn-Met	4.593	262.09136	Organic acids and derivatives	Carboxylic acids and derivatives	Amino acids, peptides, and analogues	-	HMDB0028737	-	-	-	-
M621T450_NEG	16232.52075	15878.82399	14098.19399	5247.92535	5960.869519	5803.53813	15403.17957	5670.777666	-1.441609689	0.00015081	0.006495879	1.05445115	Clodinafop	7.493	621.07899	--	--	--	--	--	-	-	-	-
M508T290_NEG	1226.63368	916.8175002	1352.270246	429.0675381	361.1046259	382.5970787	1165.240475	390.9230809	-1.575671048	0.00409481	0.03823854	0.291279963	1h-indole-5-carboxylic acid, 1-[2-hydroxy-3-(4-phenoxyphenoxy)propyl]-3-(2-methyl-1-oxopropyl)-	4.828	508.17332	--	--	--	--	--	-	-	-	-
M203T319_NEG	9719.627002	10245.41281	9221.101599	3423.219224	3029.427384	3156.068608	9728.713805	3202.905072	-1.602868045	3.32E-05	0.002954643	0.863117133	DL-tryptophan	5.32	203.06625	Organoheterocyclic compounds	Indoles and derivatives	Indolyl carboxylic acids and derivatives	1954-12-6	HMDB0030396	-	-	-	-
M419T61_NEG	19803.30992	25791.12937	13580.19369	6935.575914	6192.186891	6138.354164	19724.87766	6422.03899	-1.618913023	0.019712966	0.100468862	1.159426072	Jasmonic acid	1.015	419.25147	Lipids and lipid-like molecules	Fatty Acyls	Lineolic acids and derivatives	59366-47-1	HMDB0032797	C08491	ko01100//Metabolic pathways;ko01110//Biosynthesis of secondary metabolites;ko01060//Biosynthesis of plant secondary metabolites;ko01070//Biosynthesis of plant hormones;ko00592//alpha-Linolenic acid metabolism	Chemical structure transformation maps;Global and overview maps;Lipid metabolism	Metabolism
M146T281_NEG	15962.22279	25344.61644	11684.46302	5671.490964	6531.509397	4754.411004	17663.76741	5652.470455	-1.64383963	0.041816867	0.163744392	1.060969754	DL-Glutamic acid	4.679	146.04525	Organic acids and derivatives	Carboxylic acids and derivatives	Amino acids, peptides, and analogues	-	HMDB0060475	C00302	ko01100//Metabolic pathways;ko00460//Cyanoamino acid metabolism	Global and overview maps;Metabolism of other amino acids	Metabolism
M559T311_NEG	1851.400934	1701.639056	1654.351252	599.3632939	608.0759225	372.9077	1735.797081	526.7823055	-1.720319511	0.000240478	0.008161315	0.371484354	[4,5-dihydroxy-6-(hydroxymethyl)-2-[2,4,6-trihydroxy-3-(4-hydroxybenzoyl)phenyl]oxan-3-yl] 3,4,5-trihydroxybenzoate	5.178	559.10727	--	--	--	--	--	-	-	-	-
M147T404_NEG	53142.10924	78372.22901	37984.45031	16735.72974	17424.79557	17221.87747	56499.59619	17127.4676	-1.721928701	0.028781792	0.128770672	1.959424799	(S)-2-Hydroxyglutarate	6.725	147.02921	--	--	--	--	--	C03196	ko01100//Metabolic pathways;ko01120//Microbial metabolism in diverse environments;ko00310//Lysine degradation	Amino acid metabolism;Global and overview maps	Metabolism
M215T273_NEG	105076.398	174077.0083	74016.12055	35839.15224	33058.38195	34565.71304	117723.1756	34487.74908	-1.771242489	0.048125427	0.179162234	2.769055311	D-psicose	4.558	215.0315	Organic oxygen compounds	Organooxygen compounds	Carbohydrates and carbohydrate conjugates	-	HMDB0250793	-	-	-	-
M831T208_NEG	44433.78249	37039.70387	37195.8159	10190.15363	12918.44317	11590.90114	39556.43409	11566.49931	-1.773960089	0.000399324	0.010406282	1.788835112	Phosphatidylinositol 16	3.459	831.49435	--	--	--	--	--	-	-	-	-
M803T209_2_NEG	7717.786561	6983.51011	6556.828384	1916.474697	1939.124027	2291.690139	7086.041685	2049.096288	-1.789992174	0.000151608	0.006509498	0.759706206	Okadaic acid	3.481	803.46438	Organic oxygen compounds	Organooxygen compounds	Ethers	78111-17-8	HMDB0030441	-	-	-	-
M297T312_NEG	5069.557425	5359.815948	5439.197812	1659.929389	1492.287026	1232.848891	5289.523728	1461.688435	-1.855501999	2.17E-05	0.002368973	0.660322291	Apigenin 7,4'-dimethyl ether	5.208	297.06804	Phenylpropanoids and polyketides	Flavonoids	O-methylated flavonoids	5128-44-9	HMDB0132454	-	-	-	-
M829T208_NEG	16057.21396	13004.79118	12302.77366	2793.588355	3908.267094	3903.173695	13788.2596	3535.009715	-1.963654282	0.001065068	0.017210328	1.078508737	Ginsenoside f2	3.458	829.47752	Lipids and lipid-like molecules	Prenol lipids	Triterpenoids	62025-49-4	HMDB0039545	-	-	-	-
M242T273_NEG	22209.87017	24988.18244	18459.59178	5634.051774	5049.929255	5063.286033	21885.88147	5249.089021	-2.059861521	0.000940225	0.016178806	1.364335347	N-[tris(hydroxymethyl)methyl]-3-aminopropanesulfonic acid	4.546	242.05001	--	--	--	--	--	-	-	-	-
M226T166_NEG	2403.587266	1552.051993	3611.116149	625.2797212	726.8568686	292.6807169	2522.251803	548.2724356	-2.201747462	0.032045451	0.137854556	0.438923975	3-[(4-chlorobenzoyl)amino]propanoic acid	2.76	226.03376	--	--	--	--	--	-	-	-	-
M573T312_NEG	2385.287557	2483.345815	2493.28749	526.676016	503.4961914	528.8404797	2453.973621	519.6708957	-2.239449573	6.72E-07	0.000478299	0.470436693	3,8''-biapigenin	5.206	573.04757	Phenylpropanoids and polyketides	Flavonoids	Biflavonoids and polyflavonoids	101140-06-1	HMDB0038856	-	-	-	-
M714T311_NEG	1345.307206	1757.0117	1128.765134	273.3393209	255.1753941	326.5439154	1410.361346	285.0195435	-2.306932089	0.003728099	0.036055529	0.349127233	Adenosine 5'-(tetrahydrogen triphosphate), 3'-(4-benzoylbenzoate)	5.188	714.02656	--	--	--	--	--	-	-	-	-
M298T273_NEG	26048.77651	31186.74009	19298.52012	4324.682393	3523.444038	7203.250808	25511.34557	5017.125746	-2.346205992	0.004794446	0.041852633	1.488709743	Pectolinarigenin	4.558	298.06728	--	--	--	--	--	-	-	-	-
M435T262_NEG	3907.888323	5607.233755	2400.031356	665.3895703	783.4498652	641.6237692	3971.717811	696.8210682	-2.510902974	0.024205164	0.114506768	0.570481507	1-oleoyl-l-.alpha.-lysophosphatidic acid	4.371	435.24642	--	--	--	--	--	-	-	-	-
M287T413_NEG	28860.85859	43388.25339	24427.63674	5150.742548	4883.273097	5094.768404	32225.58291	5042.928016	-2.675872917	0.008993331	0.061743557	1.685926703	Dihydrokaempferol	6.884	287.04772	Phenylpropanoids and polyketides	Flavonoids	Flavans	480-20-6	HMDB0030847	C00974	ko01100//Metabolic pathways;ko01110//Biosynthesis of secondary metabolites;ko01061//Biosynthesis of phenylpropanoids	Chemical structure transformation maps;Global and overview maps	Metabolism
M581T312_NEG	1690.255594	1563.002871	1944.982746	274.4266689	275.1849531	155.5212512	1732.74707	235.0442911	-2.882056534	0.000230358	0.007968274	0.411866188	[1,1'-biphenyl]-2-carboxylic acid, 4'-[[5-[[[(1s)-1-(4-bromophenyl)ethyl]amino]carbonyl]-2,3-dimethyl-1h-indol-1-yl]methyl]-	5.199	581.10462	--	--	--	--	--	-	-	-	-
M406T223_NEG	5868.683511	11222.8916	3953.232317	903.2344011	965.3870486	906.6372673	7014.935809	925.086239	-2.922770133	0.048848141	0.181151732	0.747404219	Leu-Leu-Tyr	3.724	406.22256	Organic acids and derivatives	Carboxylic acids and derivatives	Amino acids, peptides, and analogues	-	HMDB0304804	-	-	-	-
M417T62_NEG	44542.46503	57442.98456	21569.6702	1253.58054	7624.760399	6666.526751	41185.03993	5181.622563	-2.990644551	0.027988486	0.126476536	1.888041381	Methyl (4r,8as)-1-hydroxy-2-(hydroxymethyl)-5,5,8a-trimethyl-4-[(2e,4e,6e)-octa-2,4,6-trienoyl]oxy-4a,6,7,8-tetrahydro-4h-naphthalene-1-carboxylate	1.038	417.23589	--	--	--	--	--	-	-	-	-
M200T249_NEG	10518.0685	12906.48127	9491.813149	1757.012386	1804.264192	359.3158338	10972.12097	1306.864137	-3.069661363	0.000981535	0.016459228	1.037441691	N5-(1-iminobutyl)-l-ornithine	4.153	200.16493	--	--	--	--	--	-	-	-	-
M325T273_NEG	26348.34068	21898.75873	25076.58039	2831.733911	2759.956449	3025.848631	24441.2266	2872.512997	-3.088931364	8.35E-05	0.004736833	1.572894795	Pterine	4.558	325.08559	Organoheterocyclic compounds	Pteridines and derivatives	Pterins and derivatives	2236-60-4	HMDB0000802	-	-	-	-
M613T448_NEG	19201.96881	25091.29902	15972.6222	1753.143042	1944.506807	2024.202492	20088.63001	1907.284114	-3.396787508	0.002432604	0.027882178	1.41120419	Cytidine monophosphate n-acetylneuraminic acid	7.461	613.13405	Nucleosides, nucleotides, and analogues	Pyrimidine nucleotides	Pyrimidine nucleotide sugars	3063-71-6	HMDB0001176	C00128	ko01100//Metabolic pathways;ko00520//Amino sugar and nucleotide sugar metabolism	Carbohydrate metabolism;Global and overview maps	Metabolism
M391T312_NEG	2211.502895	2010.366246	2097.813153	237.0489302	204.4308617	105.5621539	2106.560765	182.3473153	-3.530128668	1.06E-05	0.001703429	0.470322452	Shanzhiside	5.206	391.13105	Lipids and lipid-like molecules	Prenol lipids	Terpene glycosides	-	HMDB0258270	-	-	-	-
M451T111_NEG	107832.7191	81839.13046	78737.47056	8390.753817	6166.23137	5973.546588	89469.77339	6843.510592	-3.708591867	0.000871303	0.015649899	3.065993118	Repaglinide	1.854	451.2775	Organoheterocyclic compounds	Piperidines	Phenylpiperidines	135062-02-1	HMDB0015048	-	-	-	-
M657T448_NEG	875.3002603	1034.218363	754.1248816	24.48257571	24.78917239	99.71314637	887.8811684	49.66163149	-4.16016304	0.000589792	0.012641735	0.306683233	Adenosine 3',5'-cyclic monophosphate	7.462	657.09757	Nucleosides, nucleotides, and analogues	Purine nucleotides	Cyclic purine nucleotides	60-92-4	HMDB0000058	C00575	ko01100//Metabolic pathways;ko04976//Bile secretion;ko00230//Purine metabolism;ko04742//Taste transduction;ko04925//Aldosterone synthesis and secretion;ko04922//Glucagon signaling pathway;ko04024//cAMP signaling pathway;ko04750//Inflammatory mediator regulation of TRP channels;ko05012//Parkinson disease;ko05200//Pathways in cancer;ko04723//Retrograde endocannabinoid signaling;ko04726//Serotonergi…	Aging;Cancer: overview;Cardiovascular disease;Cell growth and death;Cellular community - eukaryotes;Circulatory system;Digestive system;Endocrine system;Environmental adaptation;Excretory system;Global and overview maps;Immune system;Infectious disease: bacterial;Infectious disease: parasitic;Infectious disease: viral;Nervous system;Neurodegenerative disease;Nucleotide metabolism;Sensory system;S…	Cellular Processes;Environmental Information Processing;Human Diseases;Metabolism;Organismal Systems
M244T249_NEG	3006.078846	3847.151521	2782.131863	208.2315564	59.96868705	155.2612709	3211.78741	141.1538381	-4.50803614	0.000717315	0.013962592	0.585317355	Leu-Asn	4.145	244.1536	Organic acids and derivatives	Carboxylic acids and derivatives	Amino acids, peptides, and analogues	-	HMDB0028924	-	-	-	-
M434T221_NEG	3338.969848	3913.30986	2109.05782	165.2387809	32.9168212	91.616721	3120.445843	96.59077437	-5.013722963	0.004780337	0.041834822	0.572913846	N-acetyl-s-geranylgeranyl-l-cysteine	3.676	434.25322	--	--	--	--	--	-	-	-	-
